# Supplementary material for: Development of a Novel Rabies Simulation Model for Application in a Non-endemic Environment
Source: PLoS Negl Trop Dis. 2015 Jun 26;9(6):e0003876. doi: 10.1371/journal.pntd.0003876 (PMC4482682; doi:10.1371/journal.pntd.0003876)
Supplement: S2 Table — (XLSX) [file pntd.0003876.s015.xlsx]

## Sheet: NPA_dogs_questionnaire
ID_questionnaire	Commuity	nb_dogs	origin_dog	transport_dog_YN	dest_transport	freq_transport	pig_hunt_YN	nb_dogs_hunt	location_hunt	freq_hunt	duration_hunt
9	NewMapoon	7	NewMapoon	no	0	0	yes	2	to the tip of NPA	once a month	-9
10	NewMapoon	3	NewMapoon, Weipa	no	0	0	yes	-9	-9	0	-9
11	NewMapoon	4	NewMapoon, Coen Cape York	yes	Bamaga, Umagico	monthly	no	0	0	0	0
12	NewMapoon	1	Cairns	no	0	0	yes	2	to the tip of NPA	every week	-9
13	Injinoo	3	Injinoo, Weipa	no	0	0	yes	-9	Giardian River	once a week during Sept-Dec	1
14	Bamaga	3	Bamaga, Weipa, Cairns	no	0	0	no	0	0	0	0
15	Bamaga	1	Mackay	no	0	0	no	0	0	0	0
16	Bamaga	1	Bamaga	no	0	0	no	0	0	0	0
17	Bamaga	1	NewMapoon	no	0	0	no	0	0	0	0
18	Bamaga	2	Bamaga	no	0	0	no	0	0	0	0
19	Bamaga	1	Atagen	yes	Seisia, NewMapoon, Injinoo, Umagico	monthly	yes	5	to the tip of NPA	once every 2 months	1-2
20	Bamaga	5	Bamaga	no	0	0	no	0	0	0	0
21	Bamaga	2	Weipa	no	0	0	no	0	0	0	0
22	Injinoo	2	Injinoo	no	0	0	yes	-9	-9	rarely	-9
23	Umagico	1	Umagico	no	0	0	no	0	0	0	0
24	Umagico	1	Bamaga	yes	Injinoo, beach	weekly	no	0	0	0	0
25	Umagico	10	Umagico	no	0	0	no	0	0	0	0
26	Umagico	1	Umagico	no	0	0	no	0	0	0	0
27	Umagico	6	Bamaga, Umagico, Townswil, Lockhart River, Weipa	no	-9	-9	yes	8	to the tip of NPA	every 2-3 weeks	1
28	Injinoo	1	Injinoo	no	0	0	no	0	0	0	0
29	Bamaga	2	Bamaga	no	0	0	yes	2	to the tip of NPA	once a week	1
8	NewMapoon	5	NewMapoon, Cairns	no	0	0	yes	5	to the tip of NPA	every second week	1
2	Seisia	2	Seisia	no	to the beach in Seisia	weekly	no	0	0	0	0
3	Seisia	5	Weipa, Cairns, Apikon	no	to the beach in Seisia	-9	no	0	0	0	0
4	Seisia	1	Bamaga	no	0	0	no	0	0	0	0
5	Seisia	2	Seisia	no	0	0	no	0	0	0	0
6	Seisia	2	Seisia, Bamaga	no	0	0	yes	10-12 dogs from Seisia	to the tip of NPA	once a month	1
7	Seisia	1	Cairns	yes	New Mapoon	rare	no	0	0	0	0
1	Seisia	1	Seisia	no	0	0	no	0	0	0	0
