# Supplementary material for: Development of a Novel Rabies Simulation Model for Application in a Non-endemic Environment
Source: PLoS Negl Trop Dis. 2015 Jun 26;9(6):e0003876. doi: 10.1371/journal.pntd.0003876 (PMC4482682; doi:10.1371/journal.pntd.0003876)
Supplement: S4 Table — (XLSX) [file pntd.0003876.s017.xlsx]

## Sheet: parameter_labels
Global parameters		Vaccination related parameters		Movement restriction parameters
G1	infectiousDelay	V1	reactVacc_covLevel_reference	B1	start_BHHban_delay
G2	clinicalDelay	V2	start_vacc_delay	B2	start_BCban_delay (only NPA)
G3	mortalityDelay	V3	vacc_capacity	B3	max_dist_BHHban (for all communities individually)
G4	cont_prob_sameHH	V4	protectionDelay
G5	kernel	V5	vaccEfficacy
G6	bite_prob_sameHH	V6	reduced_vaccEfficacy
G7	bite_prob_betweenHH	V7	late_vacc
G8	transmissionProb	V8	preemptVacc_covLevel_reference
G9	detectPeriod_firstCase
G10	detectPeriod_secondCases	Culling parameters
G11	start_cullDetectDog_delay
G12	index_community (only NPA)	C1	start_cullContactedurDog_delay
G13	visit_period (only NPA)	C2	cull_capacity
G14	movements_shortTerm (only NPA)	C3	start_reactiveCull_delay
G15	movements_permanent (only NPA)
G16	probs (only NPA)

## Sheet: linearRegression
	NI		MB		PV		RV				CC		RC
	NPA	Elcho	NPA	Elcho	NPA	Elcho	NPA		Elcho		NPA	Elcho	NPA	Elcho
	dur	dur	dur	dur	dur	dur	dur	rabid	dur	rabid	dur	dur	dur	dur		Classification of parameters' sensitivity to the model outcome: duration (dur) and number of rabid dogs (rabid)
G1	***	***	***	***	***	***	***	***	***	***	***	***	***	***			highly sensitive
G2	***			*	**		***	*		***			***				moderate sensitive
G3	°			°			***	***	°			*	°				low sensitive
G4
G5	***	***	***	***	***	***	***	***	***	***	**	***	***	***
G6					°					**		**
G7	***	***	***	***	***	**	***	***	*	°	**	***	***	***
G8	***	***	***	***	***	**	***	***	***	***		***	***	***
G9			°				***	***		***		***	**
G10	***				°		**	**					***
G11		*											*
G12	***	-	**	-	*	-	***	***	-	-		-	***	-
G13	**	-	°	-	**	-	***		-	-		-	***	-
G14	***	-		-	***	-	***	*	-	-		-	***	-
G15	°	-		-		-			-	-		-	*	-
G16		-		-		-			-	-		-		-
V1	-	-	-	-	-	-			**		-	-	-	-
V2	-	-	-	-	-	-				**	-	-	-	-
V3	-	-	-	-	-	-		***	°		-	-	-	-
V4	-	-	-	-	-	-					-	-	-	-
V5	-	-	-	-	***		**	***		***	-	-	-	-
V6	-	-	-	-	-	-					-	-	-	-
V7	-	-	-	-	-	-	°				-	-	-	-
V8	-	-	-	-	*	°	-	-	-	-	-	-	-	-
C1	-	-	-	-	-	-	-	-	-	-			-	-
C2	-	-	-	-	-	-	-	-	-	-	°
C3	-	-	-	-	-	-	-	-	-	-	-	-
B1	-	-			-	-	-	-	-	-	-	-	-	-
B2	-	-	*	-	-	-	-	-	-	-	-	-	-	-
B3	-	-			-	-	-	-	-	-	-	-	-	-
***	p-value < 0.001
**	p-value < 0.01
*	p-values <0.05
°	p-value < 0.1

## Sheet: logisticRegression
	NI		MB			PV				RV				CC				RC
	NPA	Elcho	NPA		Elcho	NPA		Elcho		NPA		Elcho		NPA		Elcho		NPA		Elcho
	dur	dur	dur	rab	dur	dur	rab	dur	rab	dur	rab	dur	rab	dur	rab	dur	rab	dur	rab	dur	rab		Classification of parameters' sensitivity to the model outcome: duration (dur) and number of rabid dogs (rabid)
G1	***	***	***	***	***	***		***		***	***	***	***	***	***	***	***	***	***	***	***			highly sensitive
G2	**			*	°	**	°			**	***		***		***		°	***	***		**			moderate sensitive
G3	*		*							***						***	*							low sensitive
G4		*	*										*
G5	***	***	***	***	***	***	*	***	***	***	***	***	***	*	***	***	***	***	***	***	***
G6	*									°						°				°
G7	***		°			***			*	**	*		°	*	***	***	***	***	***	**
G8	***	*	***	*	***	***	*	*	°	***	***	**	**		***	*	**	***	***	**	*
G9			*	***						***	***		***	*	***	***	***	*	***		***
G10	**			°		*	*	°										*
G11	°						*
G12	***	-	°	**	-	**	*	-	-	***	***	-	-		***	-	-	***	***	-	-
G13		-		**	-	**		-	-	***		-	-			-	-	***		-	-
G14	***	-		***	-	*		-	-	***	*	-	-			-	-	°		-	-
G15		-			-			-	-			-	-	°	*	-	-		°	-	-
G16		-			-			-	-			-	-			-	-	°		-	-
V1	-	-	-	-	-	-	-	-	-			*
V2	-	-	-	-	-	-	-	-	-				***	-	-	-	-	-	-	-	-
V3	-	-	-	-	-	-	-	-	-		*		*	-	-	-	-	-	-	-	-
V4	-	-	-	-	-	-	-	-	-					-	-	-	-	-	-	-	-
V5	-	-	-	-	-	***	***		***	**	***		***	-	-	-	-	-	-	-	-
V6	-	-	-	-	-	-	-	-	-					-	-	-	-	-	-	-	-
V7	-	-	-	-	-	-	-	-	-	*				-	-	-	-	-	-	-	-
V8	-	-	-	-	-	*		°		-	-	-	-	-	-	-	-	-	-	-	-
C1	-	-	-	-	-	-	-	-	-	-	-	-	-		*			-	-	-	-
C2	-	-	-	-	-	-	-	-	-	-	-	-	-	*
C3	-	-	-	-	-	-	-	-	-	-	-	-	-	-	-	-	-		°		**
B1	-	-	°			-	-	-	-	-	-	-	-	-	-	-	-	-	-	-	-
B2	-	-		*	-	-	-	-	-	-	-	-	-	-	-	-	-	-	-	-	-
B3	-	-	°			-	-	-	-	-	-	-	-	-	-	-	-	-	-	-	-
***	p-value < 0.001
**	p-value < 0.01
*	p-values <0.05
°	p-value < 0.1
