# Supplementary material for: Development of a Novel Rabies Simulation Model for Application in a Non-endemic Environment
Source: PLoS Negl Trop Dis. 2015 Jun 26;9(6):e0003876. doi: 10.1371/journal.pntd.0003876 (PMC4482682; doi:10.1371/journal.pntd.0003876)
Supplement: S5 Table — (XLSX) [file pntd.0003876.s018.xlsx]

## Sheet: Ba_02
Date	Time	Latitude	Longitude	Altitude	Speed	Course	Type	Distance	Essential
2013-09-03	14:58:59	-10.8904	142.392	48.67	0	189	-2	0	1
2013-09-03	15:00:11	-10.8904	142.392	29.19	0	94	0	2.49	1
2013-09-03	15:01:23	-10.8904	142.391	35.98	4716	250	0	6.09
2013-09-03	15:03:05	-10.891	142.391	55.55	23580	264	0	64.38	1
2013-09-03	15:05:33	-10.8839	142.39	21.96	18036	36	0	797.71	1
2013-09-03	15:07:42	-10.8888	142.389	44.33	0	220	0	552.92	1
2013-09-03	15:09:07	-10.8889	142.389	37.73	396	177	0	10.93
2013-09-03	15:11:06	-10.8888	142.389	65.53	0	288	0	17.99
2013-09-03	15:13:33	-10.8889	142.389	48.4	0	221	0	15.77
2013-09-03	15:17:31	-10.8891	142.389	41.51	720	342	0	30.23
2013-09-03	15:21:21	-10.8889	142.389	39.92	288	154	0	31.5
2013-09-03	15:36:28	-10.8889	142.389	39.92	288	154	0	0
2013-09-03	15:37:53	-10.8889	142.389	47.05	2016	104	0	26.64
2013-09-03	15:39:07	-10.889	142.389	39.39	0	87	0	2.76
2013-09-03	15:40:30	-10.8889	142.389	46.62	0	107	0	8.74
2013-09-03	15:41:44	-10.8888	142.389	25.55	0	70	0	21.59
2013-09-03	15:43:07	-10.889	142.389	55.31	3204	102	0	31.28
2013-09-03	15:44:24	-10.8888	142.389	-5.21	0	42	0	38.13
2013-09-03	15:45:35	-10.8889	142.389	36.36	0	357	0	11.3
2013-09-03	15:46:48	-10.8889	142.389	29.92	0	2	0	3.19
2013-09-03	15:50:25	-10.8891	142.389	25.27	5796	85	0	32.01
2013-09-03	15:55:01	-10.889	142.389	64.28	2664	128	0	13.35
2013-09-03	16:00:45	-10.889	142.389	64.28	2664	128	0	0
2013-09-03	16:03:10	-10.8893	142.389	131.47	12780	150	0	30.73
2013-09-03	16:07:19	-10.8892	142.39	131.41	0	350	0	10.11
2013-09-03	16:12:56	-10.889	142.389	66.28	720	262	0	53.83
2013-09-03	16:17:57	-10.889	142.389	-7.32	0	101	0	23.37
2013-09-03	16:22:27	-10.8891	142.389	-12.57	3672	100	0	15.53
2013-09-03	16:23:33	-10.889	142.389	54.09	0	286	0	16.24
2013-09-03	16:24:37	-10.889	142.389	0.05	0	265	0	9.15
2013-09-03	16:25:44	-10.889	142.389	81.26	0	296	0	27.92
2013-09-03	16:27:36	-10.8889	142.389	86.93	0	90	0	9.12
2013-09-03	16:28:38	-10.889	142.389	16.7	0	159	0	21.74
2013-09-03	16:29:41	-10.889	142.389	-6.66	4248	90	0	15.05
2013-09-03	16:30:47	-10.8891	142.389	-78.52	0	66	0	17.57
2013-09-03	16:32:35	-10.889	142.389	129.73	1440	95	0	48.02
2013-09-03	16:34:02	-10.889	142.389	69.13	0	82	0	16.77
2013-09-03	16:35:06	-10.889	142.389	65.12	0	269	0	4.33
2013-09-03	16:36:10	-10.889	142.389	23.08	0	107	0	5.58
2013-09-03	16:38:29	-10.8889	142.389	33.14	2700	260	0	10.12
2013-09-03	16:53:43	-10.8889	142.389	33.14	2700	260	0	0
2013-09-03	16:54:48	-10.889	142.389	14.96	720	316	0	16.85
2013-09-03	16:55:54	-10.889	142.389	14.96	720	316	0	0
2013-09-03	16:57:01	-10.889	142.389	73.91	0	315	0	26.7
2013-09-03	16:58:28	-10.889	142.389	-11.27	540	319	0	23.71
2013-09-03	17:03:16	-10.889	142.389	-11.27	540	319	0	0
2013-09-03	17:05:51	-10.8888	142.389	83.08	0	101	0	24.15
2013-09-03	17:13:00	-10.8888	142.389	83.08	0	101	0	0
2013-09-03	17:14:51	-10.8891	142.389	-203.43	1152	260	0	54.98
2013-09-03	17:16:21	-10.8889	142.389	40.78	936	69	0	46.86
2013-09-03	17:18:09	-10.8888	142.389	-24.32	0	230	0	5.9
2013-09-03	17:19:54	-10.8889	142.389	-21.48	5220	69	0	8.26
2013-09-03	17:22:20	-10.8888	142.389	-20.73	4284	76	0	16.46
2013-09-03	17:24:32	-10.8888	142.389	-18.44	5256	18	0	25.88
2013-09-03	17:25:45	-10.8889	142.389	40.54	0	102	0	22.2
2013-09-03	17:26:52	-10.8889	142.389	39.19	0	235	0	4.02
2013-09-03	17:27:59	-10.8889	142.389	45.85	0	163	0	6.65
2013-09-03	17:29:08	-10.8889	142.389	46.21	360	318	0	3.46
2013-09-03	17:30:18	-10.8889	142.389	45.65	0	139	0	6.22
2013-09-03	17:31:24	-10.8889	142.389	54.53	2484	134	0	2.45
2013-09-03	17:32:35	-10.8892	142.389	70.46	0	262	0	32.16
2013-09-03	17:33:43	-10.8889	142.389	69.64	2232	75	0	34.02
2013-09-03	17:35:10	-10.8891	142.389	37.61	3816	334	0	27.05	1
2013-09-03	17:36:22	-10.8892	142.389	41.91	0	147	0	7.89	1
2013-09-03	17:37:55	-10.8888	142.39	266.85	3996	221	0	113.18
2013-09-03	17:39:22	-10.8892	142.39	54.61	6588	191	0	102.23
2013-09-03	17:40:53	-10.8893	142.389	49.1	0	140	0	31.27
2013-09-03	17:42:30	-10.8891	142.389	51.51	6588	267	0	31.4
2013-09-03	17:43:59	-10.8891	142.389	34.16	0	349	0	8.5
2013-09-03	17:45:04	-10.889	142.389	42.47	0	29	0	12.28
2013-09-03	17:46:10	-10.889	142.389	48.82	2412	278	0	5.43
2013-09-03	17:47:17	-10.889	142.389	52.32	1548	147	0	8.31
2013-09-03	17:48:23	-10.889	142.389	43.07	1656	240	0	12.02
2013-09-03	17:49:33	-10.8891	142.389	46.79	1188	86	0	12.05	1
2013-09-03	17:50:39	-10.8891	142.389	50.04	324	306	0	7.26	1
2013-09-03	17:51:46	-10.889	142.389	42.24	504	82	0	5.05
2013-09-03	17:52:49	-10.889	142.389	36.03	3060	208	0	19.99
2013-09-03	17:54:00	-10.8891	142.389	35.77	3996	276	0	7.55
2013-09-03	17:55:08	-10.8891	142.389	46.47	0	355	0	13.34
2013-09-03	17:56:12	-10.8891	142.389	37.18	2628	62	0	11.94
2013-09-03	17:59:45	-10.8891	142.389	37.18	2628	62	0	0
2013-09-03	18:01:04	-10.889	142.389	60.03	0	264	0	15.57
2013-09-03	18:02:15	-10.889	142.389	60.03	0	264	0	0
2013-09-03	18:03:28	-10.889	142.389	53.45	0	219	0	5
2013-09-03	18:04:41	-10.8891	142.389	40.86	828	278	0	9.48
2013-09-03	18:05:54	-10.889	142.389	47.62	0	186	0	6.04
2013-09-03	18:08:16	-10.889	142.389	47.62	0	186	0	0
2013-09-03	18:09:33	-10.889	142.389	47	5220	339	0	8.47
2013-09-03	18:10:44	-10.889	142.389	47	5220	339	0	0
2013-09-03	18:11:49	-10.8891	142.389	60.76	0	336	0	12.02
2013-09-03	18:12:55	-10.8892	142.389	71.04	0	351	0	10.85
2013-09-03	18:15:33	-10.889	142.389	38.47	5076	156	0	21.82
2013-09-03	18:18:13	-10.8894	142.389	143.13	2952	241	0	62.95
2013-09-03	18:20:54	-10.8893	142.39	143.13	10224	338	0	18.56
2013-09-03	18:26:56	-10.889	142.389	75.47	0	0	0	32.03
2013-09-03	18:58:24	-10.889	142.389	75.47	0	0	0	0
2013-09-03	18:59:49	-10.8889	142.389	3.55	3384	347	0	40.49
2013-09-03	19:00:56	-10.8888	142.389	21.72	0	253	0	12.8
2013-09-03	19:02:12	-10.8888	142.389	54.89	0	305	0	3.32
2013-09-03	19:03:23	-10.8887	142.389	7.86	0	118	0	12.62
2013-09-03	19:04:37	-10.889	142.389	78.69	3348	227	0	27.05
2013-09-03	19:06:15	-10.8891	142.389	43.29	0	218	0	38.31
2013-09-03	19:08:28	-10.8891	142.389	24.22	1728	305	0	3.77
2013-09-03	19:11:09	-10.8888	142.389	14.25	0	212	0	39.07
2013-09-03	19:14:17	-10.889	142.389	36.7	5976	163	0	20.79
2013-09-03	19:17:35	-10.889	142.389	5.35	0	37	0	3.62
2013-09-03	19:20:30	-10.8888	142.389	54.95	1080	12	0	25.91
2013-09-03	19:26:45	-10.8888	142.389	54.95	1080	12	0	0
2013-09-03	19:27:59	-10.8888	142.389	43.76	0	103	0	18.82
2013-09-03	19:29:18	-10.8889	142.389	6.6	4140	313	0	19.9
2013-09-03	19:31:37	-10.889	142.389	27.07	2484	121	0	14.34
2013-09-03	19:33:47	-10.889	142.389	27.07	2484	121	0	0
2013-09-03	19:34:53	-10.889	142.389	-86.71	2196	353	0	20.21
2013-09-03	19:35:59	-10.8889	142.389	22.96	1908	61	0	12.78
2013-09-03	19:37:09	-10.889	142.389	96.67	0	258	0	11.4
2013-09-03	19:38:34	-10.8889	142.389	53.38	1152	187	0	16.4
2013-09-03	19:39:47	-10.8891	142.389	-116.77	0	233	0	34.24
2013-09-03	19:40:55	-10.8888	142.389	87.6	4680	4	0	50.38
2013-09-03	19:42:06	-10.8889	142.389	81.67	4752	274	0	19.9
2013-09-03	19:45:34	-10.889	142.389	-28.52	1836	121	0	28.8	1
2013-09-03	19:48:46	-10.8889	142.389	31.86	612	121	0	12.99	1
2013-09-03	19:52:30	-10.8888	142.389	43.43	0	100	0	29.47
2013-09-03	19:55:08	-10.8889	142.389	-16.62	9432	253	0	50.96
2013-09-03	19:56:25	-10.8888	142.39	168.23	0	207	0	180.71
2013-09-03	19:58:17	-10.8888	142.389	91.33	7848	285	0	101.8
2013-09-03	19:59:28	-10.8888	142.389	91.33	7848	285	0	0
2013-09-03	20:00:35	-10.8889	142.389	52.46	2376	305	0	15.21
2013-09-03	20:02:02	-10.8889	142.389	47.58	6336	268	0	11.69
2013-09-03	20:03:14	-10.8887	142.389	96.58	2916	236	0	36.39
2013-09-03	20:04:21	-10.8888	142.389	57.2	1152	203	0	18.66
2013-09-03	20:05:29	-10.8886	142.389	80.09	3492	38	0	25.81
2013-09-03	20:06:42	-10.8888	142.389	60.5	0	82	0	28.23
2013-09-03	20:07:53	-10.8888	142.389	62.31	3024	55	0	13.35
2013-09-03	20:09:06	-10.8887	142.39	58.33	8568	59	0	15.81
2013-09-03	20:10:41	-10.8888	142.389	68.88	0	287	0	42.01
2013-09-03	20:12:22	-10.8888	142.389	70.64	1656	213	0	1.56
2013-09-03	20:15:00	-10.8888	142.389	52.42	5868	15	0	4.52	1
2013-09-03	20:17:25	-10.8888	142.389	72.25	4140	175	0	9.75	1
2013-09-03	20:25:37	-10.8888	142.389	72.25	4140	175	0	0
2013-09-03	20:26:52	-10.8889	142.389	53.15	0	143	0	8.75
2013-09-03	20:27:57	-10.889	142.389	43.62	0	180	0	11.23
2013-09-03	20:29:03	-10.8893	142.389	0.61	0	352	0	33.62
2013-09-03	20:41:02	-10.8893	142.389	0.61	0	352	0	0
2013-09-03	20:42:43	-10.8891	142.389	48.07	612	38	0	23.54
2013-09-03	20:44:18	-10.8891	142.389	39.16	0	15	0	1.7
2013-09-03	20:46:20	-10.8886	142.389	91.38	7200	2	0	52.26
2013-09-03	20:48:57	-10.8888	142.389	56.58	5148	166	0	22.07
2013-09-03	20:52:36	-10.8886	142.389	105.1	7236	359	0	21.98
2013-09-03	20:56:39	-10.889	142.389	32.81	792	183	0	46.62
2013-09-03	21:00:10	-10.889	142.389	31.51	0	165	0	8.75
2013-09-03	21:01:14	-10.889	142.389	38.38	0	153	0	4.76
2013-09-03	21:02:20	-10.8891	142.389	31.33	0	239	0	8.65
2013-09-03	21:04:36	-10.8891	142.389	31.33	0	239	0	0
2013-09-03	21:05:44	-10.889	142.389	38.49	0	213	0	14.57
2013-09-03	21:06:51	-10.8891	142.389	8.88	0	108	0	19.32
2013-09-03	21:08:01	-10.889	142.389	35.27	2628	130	0	21.66
2013-09-03	21:09:07	-10.8895	142.389	-35.43	0	94	0	67.64
2013-09-03	21:10:15	-10.8895	142.389	-35.43	0	94	0	0
2013-09-03	21:11:43	-10.8888	142.389	99.87	1548	297	0	97.15
2013-09-03	21:13:21	-10.8889	142.389	57.35	828	357	0	20.82
2013-09-03	21:14:56	-10.8889	142.389	62.64	3240	306	0	15.01
2013-09-03	21:16:00	-10.889	142.389	41.9	1260	267	0	21.86
2013-09-03	21:17:03	-10.889	142.389	50.86	1548	142	0	12.38
2013-09-03	21:18:08	-10.8891	142.389	-6.61	2520	50	0	16.68
2013-09-03	21:19:13	-10.889	142.389	34.04	0	344	0	11.84
2013-09-03	21:20:18	-10.889	142.389	36.57	4140	181	0	7.09
2013-09-03	21:21:21	-10.8889	142.389	81.14	0	39	0	8.5
2013-09-03	21:22:27	-10.889	142.389	53.13	6588	303	0	9.17
2013-09-03	21:23:33	-10.8888	142.389	89.37	3924	21	0	21.31
2013-09-03	21:24:40	-10.889	142.389	47.39	0	185	0	23.9
2013-09-03	21:25:46	-10.8889	142.389	62.23	0	129	0	8.44
2013-09-03	21:26:53	-10.8889	142.389	55.68	0	187	0	4.11
2013-09-03	21:27:59	-10.8888	142.389	65.36	0	236	0	9.36
2013-09-03	21:29:02	-10.8888	142.389	62.61	972	63	0	7.63
2013-09-03	21:30:07	-10.8889	142.389	50.8	1008	280	0	18.32
2013-09-03	21:31:18	-10.8889	142.389	63.59	0	84	0	17.12
2013-09-03	21:32:30	-10.889	142.389	11.55	612	294	0	25.19
2013-09-03	21:36:04	-10.8889	142.389	59.97	504	188	0	8.28
2013-09-03	21:39:15	-10.8889	142.389	80.13	0	53	0	16.21
2013-09-03	21:42:16	-10.8889	142.389	85.89	0	42	0	11.87
2013-09-03	21:43:21	-10.8889	142.389	69.62	3708	45	0	15.92
2013-09-03	21:44:26	-10.8888	142.389	73.95	684	341	0	10.14
2013-09-03	21:45:34	-10.8889	142.389	68.93	0	267	0	9.03
2013-09-03	21:46:38	-10.8888	142.389	81.49	540	78	0	6.79
2013-09-03	21:47:47	-10.8889	142.389	68.13	0	37	0	7.09
2013-09-03	21:48:53	-10.889	142.389	54.06	0	257	0	16.66
2013-09-03	21:50:00	-10.889	142.389	52.55	0	318	0	3.39
2013-09-03	21:51:04	-10.889	142.389	34.15	1872	241	0	7.74
2013-09-03	21:52:16	-10.8889	142.389	71.16	0	219	0	24.4
2013-09-03	21:53:22	-10.8889	142.389	61.62	0	214	0	3.29
2013-09-03	21:54:27	-10.8889	142.389	70.01	0	228	0	10.24
2013-09-03	21:55:31	-10.8889	142.389	52.13	0	241	0	3.93
2013-09-03	21:56:41	-10.8889	142.389	77.51	0	231	0	3.32
2013-09-03	21:57:48	-10.8889	142.389	68.26	0	177	0	5.04
2013-09-03	21:58:52	-10.889	142.389	54.63	0	62	0	18.38
2013-09-03	21:59:59	-10.8889	142.389	65.8	0	235	0	18.16
2013-09-03	22:01:01	-10.8889	142.389	73.29	0	67	0	2.56
2013-09-03	22:02:04	-10.889	142.389	64.77	0	233	0	21.34
2013-09-03	22:03:08	-10.8889	142.389	66.86	0	151	0	16.08
2013-09-03	22:05:33	-10.889	142.389	50.03	4248	263	0	9.45
2013-09-03	22:07:21	-10.889	142.389	63.23	0	155	0	3.68
2013-09-03	22:08:33	-10.8889	142.389	72.52	0	203	0	17.17
2013-09-03	22:09:50	-10.889	142.389	65.76	0	248	0	10.16
2013-09-03	22:11:33	-10.8889	142.389	48.09	612	27	0	20.63
2013-09-03	22:13:06	-10.8889	142.389	91.52	0	240	0	8.67
2013-09-03	22:14:13	-10.8888	142.389	29.1	0	44	0	14.52
2013-09-03	22:15:20	-10.8889	142.389	26.79	0	15	0	4.91
2013-09-03	22:16:25	-10.889	142.389	74.76	0	32	0	20.27
2013-09-03	22:17:30	-10.8889	142.389	56.83	0	69	0	13.41
2013-09-03	22:18:33	-10.889	142.389	95.25	0	287	0	7.74
2013-09-03	22:19:38	-10.8889	142.389	65.73	0	275	0	4.64
2013-09-03	22:20:41	-10.889	142.389	71.47	0	217	0	8.2
2013-09-03	22:21:46	-10.889	142.389	117.41	0	34	0	0.44
2013-09-03	22:22:51	-10.8891	142.389	187.27	0	357	0	16.19
2013-09-03	22:24:00	-10.8887	142.389	-26.07	5436	31	0	50.69
2013-09-03	22:25:07	-10.8889	142.389	42.18	0	329	0	21.55
2013-09-03	22:26:11	-10.889	142.389	53.58	0	123	0	9.1
2013-09-03	22:27:25	-10.8889	142.389	88.39	0	216	0	36.6
2013-09-03	22:28:43	-10.8891	142.389	86.84	1620	27	0	29.08
2013-09-03	22:29:52	-10.8889	142.389	69.47	0	165	0	22.01
2013-09-03	22:31:08	-10.889	142.389	55.16	0	232	0	8.75
2013-09-03	22:33:23	-10.889	142.389	55.16	0	232	0	0
2013-09-03	22:34:32	-10.8889	142.389	58.45	1044	139	0	16.02
2013-09-03	22:36:12	-10.8885	142.389	-99.29	936	349	0	44.7
2013-09-03	22:38:19	-10.8892	142.389	86.71	0	31	0	84.76
2013-09-03	22:40:46	-10.889	142.389	36.17	1224	237	0	32.76
2013-09-03	22:42:56	-10.8892	142.389	75.68	612	205	0	25.98
2013-09-03	22:44:51	-10.8893	142.389	129.08	2232	22	0	11.75
2013-09-03	22:46:54	-10.8892	142.389	117.84	1296	186	0	18.07
2013-09-03	22:49:03	-10.8889	142.389	204.41	0	188	0	39.89
2013-09-03	22:51:00	-10.889	142.389	-12.99	1080	209	0	54.59
2013-09-03	22:52:06	-10.8887	142.389	-97.48	0	349	0	43
2013-09-03	22:53:09	-10.8889	142.389	88.7	1116	105	0	36.72
2013-09-03	22:54:30	-10.8889	142.389	62.68	0	277	0	10.32
2013-09-03	22:55:44	-10.8891	142.389	45.14	0	312	0	26.74
2013-09-03	22:56:50	-10.889	142.389	209.1	0	134	0	42.52
2013-09-03	22:57:56	-10.889	142.389	19.44	0	347	0	53.29
2013-09-03	22:59:30	-10.889	142.389	-4.85	0	194	0	3.28
2013-09-03	23:00:53	-10.889	142.389	59.11	0	181	0	16.05
2013-09-03	23:02:11	-10.8892	142.389	21.08	0	113	0	31.86
2013-09-03	23:03:17	-10.8891	142.389	34.97	0	232	0	23.83
2013-09-03	23:04:30	-10.8889	142.389	19.49	4788	307	0	17.72
2013-09-03	23:05:34	-10.8892	142.389	57.74	3096	177	0	44.88
2013-09-03	23:06:42	-10.8891	142.389	58.87	828	358	0	19.41
2013-09-03	23:07:45	-10.889	142.389	55.74	2088	107	0	11.59
2013-09-03	23:08:48	-10.889	142.389	74.09	504	320	0	14.99
2013-09-03	23:09:52	-10.8884	142.389	134.42	4788	153	0	75.31
2013-09-03	23:10:59	-10.8891	142.39	43.78	0	320	0	106.35
2013-09-03	23:12:01	-10.889	142.389	54.27	720	275	0	23.42
2013-09-03	23:13:03	-10.8892	142.389	32.88	972	312	0	15.71
2013-09-03	23:14:07	-10.8891	142.389	71.38	900	95	0	14.05
2013-09-03	23:15:08	-10.8892	142.389	31.15	2124	130	0	28.79
2013-09-03	23:16:22	-10.889	142.389	63.2	2664	148	0	29.35
2013-09-03	23:19:06	-10.889	142.389	42.45	432	300	0	5.98
2013-09-03	23:21:40	-10.8891	142.389	23.84	5004	274	0	12.56
2013-09-03	23:24:19	-10.8888	142.389	27	0	145	0	30.36
2013-09-03	23:26:45	-10.8887	142.39	67.37	5364	69	0	42.31
2013-09-03	23:29:04	-10.8887	142.39	73.69	4680	248	0	13.73
2013-09-03	23:31:06	-10.889	142.389	49.95	9576	65	0	82.61
2013-09-03	23:32:56	-10.889	142.389	33.91	2376	255	0	21
2013-09-03	23:34:38	-10.8889	142.389	35.84	0	171	0	28.83
2013-09-03	23:35:51	-10.8888	142.389	74.83	2304	62	0	16.23
2013-09-03	23:36:58	-10.8889	142.389	54.94	2340	342	0	16.9
2013-09-03	23:38:13	-10.8888	142.389	61.3	0	231	0	13.06
2013-09-03	23:39:23	-10.8888	142.389	37.03	3600	258	0	10.59
2013-09-03	23:40:31	-10.8888	142.389	27.44	6012	108	0	19.53
2013-09-03	23:42:17	-10.8889	142.389	136.6	7740	276	0	50.18
2013-09-03	23:44:03	-10.8888	142.389	79	3744	303	0	23.85
2013-09-03	23:46:29	-10.8888	142.389	35.2	0	224	0	9.35
2013-09-03	23:48:39	-10.8889	142.389	41.04	0	173	0	10.35
2013-09-03	23:50:49	-10.8889	142.389	23.39	0	279	0	17.21
2013-09-03	23:55:30	-10.8889	142.389	23.39	0	279	0	0
2013-09-03	23:57:02	-10.8888	142.389	44.04	2412	52	0	16.02
2013-09-03	23:58:59	-10.8887	142.39	75.98	0	253	-4	33.45	1
2013-09-04	00:29:07	-10.8887	142.39	75.98	0	253	-2	0	1
2013-09-04	00:32:32	-10.8889	142.389	36.69	0	226	0	34.99	1
2013-09-04	00:33:35	-10.889	142.389	8.3	0	72	0	26.28
2013-09-04	00:34:47	-10.8889	142.39	63.5	0	109	0	52.09
2013-09-04	00:36:35	-10.8889	142.389	51.31	0	175	0	15.88
2013-09-04	00:37:53	-10.889	142.389	24.83	0	199	0	12.39
2013-09-04	00:40:03	-10.8889	142.389	65.88	0	181	0	21.06
2013-09-04	00:42:19	-10.8888	142.389	8.2	0	94	0	5.8
2013-09-04	00:44:50	-10.8889	142.389	65.69	1260	253	0	18.44
2013-09-04	00:49:31	-10.8889	142.389	32.27	2124	115	0	16.76
2013-09-04	00:53:34	-10.8889	142.389	85.95	5652	115	0	11.75
2013-09-04	00:57:11	-10.8888	142.389	33.83	0	126	0	21.83
2013-09-04	00:58:19	-10.8888	142.389	-26.64	0	27	0	30.03
2013-09-04	00:59:24	-10.8888	142.389	42.9	0	147	0	38.5
2013-09-04	01:00:29	-10.8889	142.389	62.63	2412	108	0	13.4
2013-09-04	01:01:33	-10.8889	142.389	67.02	0	132	0	8.59
2013-09-04	01:02:36	-10.8889	142.389	53.47	1404	343	0	5.45
2013-09-04	01:03:36	-10.8888	142.389	20.73	0	86	0	28.74
2013-09-04	01:04:45	-10.8889	142.389	28.35	0	315	0	29.04
2013-09-04	01:05:55	-10.8889	142.389	26	2124	308	0	14.57
2013-09-04	01:07:01	-10.889	142.389	55.78	0	123	0	26.67
2013-09-04	01:08:07	-10.8889	142.389	33.69	0	151	0	15.24
2013-09-04	01:09:12	-10.8889	142.389	59.68	252	109	0	3.39
2013-09-04	01:10:18	-10.8888	142.389	37	0	121	0	14.62
2013-09-04	01:11:24	-10.8889	142.389	37.26	1152	83	0	13.34
2013-09-04	01:12:31	-10.8889	142.389	49.44	5796	116	0	5.74
2013-09-04	01:13:38	-10.8889	142.389	16.49	0	292	0	31.02
2013-09-04	01:14:44	-10.8888	142.389	49.23	0	103	0	13.17
2013-09-04	01:15:47	-10.8888	142.389	-0.16	3780	310	0	14.99
2013-09-04	01:16:51	-10.8887	142.389	29.49	360	109	0	6.89
2013-09-04	01:17:58	-10.8888	142.389	43.15	2916	112	0	24.26
2013-09-04	01:19:00	-10.8889	142.389	59.82	2844	117	0	17.87
2013-09-04	01:20:04	-10.8889	142.389	2.56	1152	110	0	20.54
2013-09-04	01:21:13	-10.8888	142.389	63.47	1080	115	0	4.43
2013-09-04	01:22:24	-10.8889	142.389	-221.4	2556	113	0	45.37
2013-09-04	01:23:44	-10.8889	142.389	64.24	540	115	0	63.6
2013-09-04	01:24:54	-10.8892	142.39	78.88	4464	104	0	48.55
2013-09-04	01:26:32	-10.8889	142.389	63.89	648	132	0	56.43
2013-09-04	01:28:37	-10.8889	142.389	63.31	648	120	0	3.88
2013-09-04	01:30:33	-10.8889	142.389	26.92	2628	108	0	8.72
2013-09-04	01:31:57	-10.8888	142.389	45.73	396	144	0	7.01
2013-09-04	01:33:37	-10.8889	142.389	80.42	2916	329	0	5.09
2013-09-04	01:35:00	-10.8888	142.389	44.75	360	102	0	6.55
2013-09-04	01:36:30	-10.8892	142.39	169.21	1260	287	0	83.22
2013-09-04	01:37:35	-10.889	142.39	83.68	0	123	0	47.68
2013-09-04	01:39:11	-10.8889	142.389	43.97	936	291	0	35.89
2013-09-04	01:41:00	-10.889	142.39	123.43	1332	115	0	47.79
2013-09-04	01:42:53	-10.8888	142.389	31.72	900	99	0	46.51
2013-09-04	01:44:33	-10.8888	142.389	15.77	0	124	0	13.32
2013-09-04	01:45:40	-10.889	142.389	73.16	3060	125	0	41.16
2013-09-04	01:46:50	-10.8888	142.389	75.99	0	133	0	37.33
2013-09-04	01:47:55	-10.8889	142.389	56.71	1584	119	0	13.22
2013-09-04	01:49:00	-10.8889	142.389	46.71	0	115	0	1.92
2013-09-04	01:50:06	-10.8889	142.389	31.5	0	192	0	1.67
2013-09-04	01:51:33	-10.889	142.39	66.69	1476	306	0	34.44
2013-09-04	01:53:06	-10.8887	142.389	-5.7	4932	95	0	81.89
2013-09-04	01:54:31	-10.8889	142.389	62.61	2772	73	0	41.77
2013-09-04	01:55:46	-10.8891	142.389	-4.69	4536	222	0	29.29
2013-09-04	01:57:07	-10.8889	142.389	68.38	3888	180	0	26.46
2013-09-04	01:58:16	-10.8889	142.389	35.53	1044	323	0	10.05
2013-09-04	01:59:57	-10.8889	142.389	18.92	0	116	0	8.07
2013-09-04	02:01:26	-10.8888	142.389	44.56	0	28	0	15.45
2013-09-04	02:02:40	-10.8887	142.39	55.74	0	55	0	73.75
2013-09-04	02:11:56	-10.8887	142.39	55.74	0	55	0	0
2013-09-04	02:13:20	-10.8891	142.389	54.63	10080	208	0	64.9
2013-09-04	02:14:35	-10.8891	142.389	57.65	0	103	0	30.86
2013-09-04	02:15:39	-10.889	142.389	63.74	180	286	0	26.64
2013-09-04	02:16:52	-10.8888	142.39	76.46	4248	344	0	70.15
2013-09-04	02:20:39	-10.8888	142.389	44.71	0	175	0	86.72
2013-09-04	02:24:19	-10.889	142.389	58.04	0	34	0	21.5
2013-09-04	02:27:52	-10.889	142.389	46.75	0	97	0	8.33
2013-09-04	02:30:36	-10.8891	142.389	48.21	0	206	0	26.39
2013-09-04	02:37:03	-10.8885	142.389	23.69	0	18	0	70.68
2013-09-04	02:54:08	-10.8885	142.389	23.69	0	18	0	0
2013-09-04	02:55:30	-10.8876	142.389	-73.13	0	40	0	107.69
2013-09-04	02:56:41	-10.8887	142.389	57.74	1728	144	0	131.58
2013-09-04	03:00:28	-10.8892	142.389	69.27	0	356	0	57.2
2013-09-04	03:01:39	-10.8894	142.389	79.89	0	316	0	21.87
2013-09-04	03:02:50	-10.8892	142.389	67.41	0	342	0	24.54
2013-09-04	03:03:59	-10.8891	142.389	68.87	2160	166	0	8.47
2013-09-04	03:05:10	-10.8885	142.389	4.84	0	351	0	68.81
2013-09-04	03:06:29	-10.8892	142.389	65.96	1224	156	0	74.68
2013-09-04	03:07:36	-10.8892	142.389	64.42	2628	137	0	11.56
2013-09-04	03:08:58	-10.8892	142.389	73.57	1548	4	0	3.92
2013-09-04	03:10:13	-10.889	142.389	47.91	0	71	0	20.44
2013-09-04	03:11:39	-10.8889	142.389	41.84	6444	158	0	14.26
2013-09-04	03:13:37	-10.8892	142.389	73.38	396	31	0	31.49
2013-09-04	03:16:10	-10.8892	142.389	73.28	288	66	0	2.83
2013-09-04	03:19:09	-10.8891	142.389	73.12	432	40	0	8.49
2013-09-04	03:21:50	-10.8893	142.389	103.98	828	70	0	24.18
2013-09-04	03:24:14	-10.8892	142.389	85.88	792	124	0	14.44
2013-09-04	03:26:13	-10.8891	142.389	66.99	864	162	0	16.09
2013-09-04	03:28:25	-10.8891	142.389	71.41	1044	138	0	8.06
2013-09-04	03:31:40	-10.8891	142.389	92.71	3816	139	0	28.72
2013-09-04	03:35:03	-10.889	142.389	65.57	468	50	0	29.55
2013-09-04	03:38:11	-10.8889	142.389	45.98	1620	30	0	11.9
2013-09-04	03:40:33	-10.8891	142.389	67.93	0	57	0	24.07
2013-09-04	03:41:48	-10.889	142.389	69.52	0	139	0	17.91
2013-09-04	03:46:50	-10.8894	142.389	113.7	468	46	0	49.4
2013-09-04	03:52:06	-10.889	142.389	52.61	2880	27	0	52.77
2013-09-04	03:58:17	-10.8893	142.39	113.91	612	72	0	56.74
2013-09-04	04:06:40	-10.8892	142.39	113.85	0	0	0	11.94
2013-09-04	06:39:09	-10.8892	142.39	113.85	0	0	0	0
2013-09-04	06:44:54	-10.8886	142.389	113.6	504	106	0	109.06
2013-09-04	06:47:33	-10.889	142.389	61.14	0	131	0	64.1
2013-09-04	06:52:47	-10.889	142.389	35.05	0	316	0	2.76
2013-09-04	06:54:02	-10.8888	142.389	53.2	0	178	0	33.82
2013-09-04	06:57:33	-10.8889	142.389	24.5	1800	354	0	11.9
2013-09-04	07:00:47	-10.889	142.389	71.08	2448	41	0	42.69
2013-09-04	07:01:54	-10.8888	142.389	51.52	0	213	0	21.38
2013-09-04	07:03:02	-10.8889	142.389	37.01	0	2	0	2.42
2013-09-04	07:04:10	-10.8889	142.389	36.72	0	349	0	3.38
2013-09-04	07:05:22	-10.8889	142.389	37.15	0	256	0	6.22
2013-09-04	07:06:31	-10.8888	142.389	62.5	0	239	0	22.6
2013-09-04	07:07:40	-10.8888	142.389	17.95	0	296	0	33.41
2013-09-04	07:08:53	-10.8888	142.389	-2.34	6768	260	0	5.14
2013-09-04	07:11:30	-10.889	142.389	43.13	0	306	0	19.49
2013-09-04	07:13:42	-10.889	142.389	43.13	0	306	0	0
2013-09-04	07:16:57	-10.8889	142.389	0.39	9036	256	0	22.32
2013-09-04	07:20:32	-10.8889	142.389	9.13	648	47	0	10.23
2013-09-04	07:25:44	-10.8888	142.389	-0.19	6696	254	0	42.35
2013-09-04	07:30:01	-10.889	142.389	0.69	17496	262	0	70.62
2013-09-04	07:36:33	-10.8889	142.389	96.24	2124	292	0	43.12
2013-09-04	07:41:49	-10.8889	142.389	16.33	0	266	0	7.83
2013-09-04	07:47:09	-10.8889	142.389	40.45	2232	315	0	13.33
2013-09-04	07:50:59	-10.8889	142.389	56.57	2880	94	0	15.36
2013-09-04	07:55:09	-10.8888	142.389	79.04	0	281	0	8.71
2013-09-04	08:01:08	-10.8888	142.389	70.35	2412	65	0	1.98
2013-09-04	08:06:43	-10.8888	142.389	70.35	2412	65	0	0
2013-09-04	08:08:54	-10.889	142.389	47.63	0	299	0	19.13
2013-09-04	08:13:07	-10.889	142.389	47.63	0	299	0	0
2013-09-04	08:16:11	-10.8891	142.389	55.83	684	77	0	12.76
2013-09-04	08:20:17	-10.8889	142.389	70.65	0	20	0	21.83
2013-09-04	08:21:30	-10.8886	142.389	-33.81	0	321	0	37.18
2013-09-04	08:24:17	-10.8891	142.389	63.37	0	114	0	65.97
2013-09-04	08:25:30	-10.8888	142.389	37.82	2736	66	0	42.38
2013-09-04	08:26:40	-10.8898	142.389	171.66	2556	171	0	113.41
2013-09-04	08:27:57	-10.8912	142.39	322.23	0	33	0	167.85
2013-09-04	08:29:23	-10.8888	142.389	117.96	0	152	0	290.8
2013-09-04	08:30:56	-10.8896	142.389	130.63	5364	325	0	99.12
2013-09-04	08:32:09	-10.8886	142.389	36.59	4608	135	0	108.48
2013-09-04	08:33:38	-10.8891	142.389	68.28	3168	44	0	63.66
2013-09-04	08:34:53	-10.8892	142.389	80.73	0	157	0	13.86
2013-09-04	08:38:25	-10.8884	142.389	57.67	0	314	0	89.63
2013-09-04	08:41:52	-10.889	142.389	77.17	1332	190	0	64.8
2013-09-04	08:45:23	-10.8892	142.39	108.18	3600	325	0	35.22
2013-09-04	08:47:45	-10.8888	142.389	34.86	2448	178	0	60.21
2013-09-04	08:48:55	-10.8888	142.389	45.46	648	348	0	6.82
2013-09-04	08:50:12	-10.8888	142.389	44.69	3240	303	0	6.67
2013-09-04	09:40:31	-10.8888	142.389	44.69	3240	303	0	0
2013-09-04	09:43:41	-10.8889	142.389	77.76	0	118	0	17.47
2013-09-04	09:44:47	-10.8887	142.389	85.61	3708	264	0	28.02
2013-09-04	09:45:59	-10.8888	142.389	38.19	5832	333	0	35.13
2013-09-04	09:47:34	-10.8889	142.389	78.36	6012	310	0	3.72
2013-09-04	09:49:45	-10.8889	142.389	97.67	6516	63	0	28.36
2013-09-04	09:51:33	-10.889	142.389	104.19	0	31	0	14.28
2013-09-04	10:02:53	-10.889	142.389	104.19	0	31	0	0
2013-09-04	10:04:29	-10.8888	142.389	63.99	0	317	0	18.9
2013-09-04	10:05:42	-10.8888	142.389	63.99	0	317	0	0
2013-09-04	10:09:33	-10.8891	142.39	152.93	1224	272	0	54.46
2013-09-04	10:13:11	-10.8891	142.39	152.93	1224	272	0	0
2013-09-04	10:14:29	-10.8889	142.389	11.15	0	262	0	37.39
2013-09-04	10:16:47	-10.8889	142.389	40.64	0	40	0	8.44
2013-09-04	10:17:57	-10.8887	142.389	36.42	0	3	0	32.23
2013-09-04	10:19:08	-10.8889	142.389	53.26	0	24	0	27.4
2013-09-04	10:20:20	-10.8889	142.389	36.36	0	265	0	3.93
2013-09-04	10:21:30	-10.8889	142.389	67.4	0	274	0	2.76
2013-09-04	10:22:42	-10.8888	142.389	15.24	0	47	0	10.74
2013-09-04	10:23:54	-10.8888	142.389	-8.58	0	348	0	6.89
2013-09-04	10:25:03	-10.8889	142.389	26.62	3312	240	0	12.99
2013-09-04	10:26:12	-10.8888	142.389	8.66	4968	332	0	3.56
2013-09-04	10:27:38	-10.8891	142.389	105.5	2412	140	0	29.1
2013-09-04	10:28:50	-10.8888	142.389	32.32	1764	250	0	30.4
2013-09-04	10:30:03	-10.8889	142.389	35.97	0	340	0	7.78
2013-09-04	10:31:11	-10.8889	142.389	-20.1	612	101	0	18.43
2013-09-04	10:32:29	-10.8895	142.389	-139.38	4320	208	0	62.96
2013-09-04	10:34:04	-10.8899	142.39	-427.87	0	115	0	63.56
2013-09-04	10:35:24	-10.8888	142.389	67.16	13392	213	0	133.87
2013-09-04	10:36:33	-10.8888	142.389	70	4500	209	0	15.07
2013-09-04	10:37:41	-10.8887	142.39	-41.86	6228	63	0	42.24
2013-09-04	10:38:53	-10.8889	142.389	42.97	1476	49	0	33.42
2013-09-04	10:40:09	-10.8892	142.389	-9.1	4464	233	0	38.77
2013-09-04	10:41:26	-10.8888	142.39	37.64	0	120	0	50.09
2013-09-04	10:42:47	-10.8894	142.39	-140.61	0	327	0	62.72
2013-09-04	10:44:03	-10.8891	142.389	-37.63	4464	239	0	32.42
2013-09-04	10:45:20	-10.8896	142.39	-172.02	0	213	0	60.18
2013-09-04	10:46:41	-10.8899	142.39	-227.12	5328	223	0	28.05
2013-09-04	10:48:01	-10.8889	142.389	62.03	3348	254	0	106.1
2013-09-04	10:49:26	-10.8896	142.389	-58.33	5364	221	0	71.11
2013-09-04	10:50:46	-10.8894	142.389	9.69	1800	0	0	31.74
2013-09-04	10:52:02	-10.8889	142.389	53.71	7488	72	0	46.01
2013-09-04	10:54:20	-10.8886	142.39	42.66	14184	50	0	59.66
2013-09-04	10:56:35	-10.8889	142.389	35.55	10188	243	0	35.98
2013-09-04	11:06:04	-10.8889	142.389	35.55	10188	243	0	0
2013-09-04	11:07:25	-10.889	142.389	48.37	0	67	0	45.64
2013-09-04	11:08:49	-10.8897	142.388	218.01	0	128	0	116.93
2013-09-04	11:10:09	-10.8897	142.388	218.01	0	128	0	0
2013-09-04	11:11:25	-10.8887	142.39	59.26	8964	82	0	182.39
2013-09-04	11:12:41	-10.8886	142.39	95.35	7704	213	0	15.9
2013-09-04	11:14:08	-10.8889	142.389	56.26	10260	279	0	47.93
2013-09-04	11:16:07	-10.889	142.389	128.56	2304	306	0	15.6
2013-09-04	11:21:04	-10.889	142.389	128.56	2304	306	0	0
2013-09-04	11:24:46	-10.889	142.389	75.44	0	99	0	3.5
2013-09-04	11:28:44	-10.889	142.389	75.44	0	99	0	0
2013-09-04	11:31:42	-10.889	142.389	51.02	0	21	0	45.03
2013-09-04	11:38:13	-10.889	142.389	51.02	0	21	0	0
2013-09-04	11:42:58	-10.8896	142.39	80.5	7128	324	0	119.09
2013-09-04	11:44:18	-10.8887	142.389	113.62	14364	128	0	148.14
2013-09-04	11:49:37	-10.8887	142.389	86.47	2484	309	0	20.12
2013-09-04	11:50:54	-10.8889	142.389	-3.76	0	44	0	26.59
2013-09-04	13:11:52	-10.8889	142.389	-3.76	0	44	0	0
2013-09-04	13:16:43	-10.8887	142.39	141.26	180	37	0	46.41
2013-09-04	13:19:10	-10.8887	142.39	141.26	180	37	0	0
2013-09-04	13:21:33	-10.8889	142.389	140.94	5004	88	0	39.5
2013-09-04	13:25:32	-10.8889	142.389	140.59	1980	264	0	16.63
2013-09-04	13:29:22	-10.8891	142.389	-2.35	1620	201	0	22.09
2013-09-04	13:32:38	-10.889	142.389	52.93	0	149	0	29.92
2013-09-04	13:33:49	-10.8891	142.389	44.19	10440	138	0	13.35
2013-09-04	13:35:02	-10.8887	142.389	171.25	6048	296	0	48.66
2013-09-04	13:36:12	-10.8889	142.389	90.92	3276	57	0	42.85
2013-09-04	13:37:23	-10.889	142.389	84.42	0	305	0	26.41
2013-09-04	13:38:34	-10.8889	142.389	97.73	0	139	0	14.74
2013-09-04	13:39:55	-10.889	142.389	17.71	8496	72	0	31.22
2013-09-04	13:41:08	-10.889	142.389	-1.32	0	133	0	20.4
2013-09-04	13:42:19	-10.889	142.389	154.43	0	65	0	60.28
2013-09-04	13:43:30	-10.889	142.389	103.26	0	60	0	1.65
2013-09-04	13:44:37	-10.8889	142.389	137.25	3276	99	0	49.11
2013-09-04	13:45:44	-10.8888	142.389	139.01	1404	152	0	42.54
2013-09-04	13:46:55	-10.889	142.389	105.86	0	0	0	26.86
2013-09-04	13:48:11	-10.889	142.389	33.75	0	162	0	37.42
2013-09-04	13:49:50	-10.8889	142.389	82.12	0	204	0	39.47
2013-09-04	13:54:51	-10.8889	142.389	82.12	0	204	0	0
2013-09-04	13:56:13	-10.889	142.389	12.9	0	86	0	54.32
2013-09-04	13:57:24	-10.8889	142.389	85.03	0	239	0	46.88
2013-09-04	13:58:46	-10.889	142.389	78.08	4140	285	0	11.7
2013-09-04	14:00:02	-10.8889	142.389	49.12	0	158	0	29.8
2013-09-04	14:01:21	-10.889	142.389	78.25	0	247	0	30.41
2013-09-04	14:02:28	-10.889	142.389	25.02	0	189	0	68.62
2013-09-04	14:03:40	-10.8891	142.389	99.57	4752	76	0	81.6
2013-09-04	14:04:58	-10.8888	142.39	-22.93	6084	72	0	116.23
2013-09-04	14:06:08	-10.8891	142.388	136.64	4068	99	0	147.29
2013-09-04	14:07:26	-10.8888	142.389	41.29	8460	69	0	117.37
2013-09-04	14:10:45	-10.8891	142.389	67.6	8532	60	0	56.24
2013-09-04	14:23:46	-10.8891	142.389	67.6	8532	60	0	0
2013-09-04	14:26:06	-10.8891	142.389	81.46	2196	37	0	10.35
2013-09-04	14:27:29	-10.8889	142.389	33.97	0	33	0	31.65
2013-09-04	14:30:18	-10.8889	142.389	33.97	0	33	0	0
2013-09-04	14:32:22	-10.8892	142.389	147.46	7956	209	0	45.99
2013-09-04	14:35:57	-10.8891	142.389	93.64	1656	10	0	14.82
2013-09-04	14:51:41	-10.8891	142.389	93.64	1656	10	0	0
2013-09-04	14:55:23	-10.8889	142.389	-33.61	5904	102	0	47.43
2013-09-04	14:57:33	-10.889	142.389	12.98	0	215	0	7.31
2013-09-04	15:02:07	-10.888	142.39	-125.99	0	104	0	146.16
2013-09-04	15:05:46	-10.8889	142.389	80.45	3924	277	0	124.26
2013-09-04	15:08:56	-10.8889	142.389	80.45	3924	277	0	0
2013-09-04	15:10:20	-10.8889	142.389	1.22	5652	92	0	56.7
2013-09-04	15:12:48	-10.8887	142.389	53.61	5184	50	0	18.09
2013-09-04	15:16:19	-10.8887	142.389	53.61	5184	50	0	0
2013-09-04	15:22:21	-10.889	142.389	38.04	4428	26	0	44.47
2013-09-04	15:27:26	-10.8889	142.389	72.24	0	342	0	15.65
2013-09-04	15:31:40	-10.889	142.389	-6.32	0	110	0	21.82
2013-09-04	15:32:49	-10.8889	142.389	139.06	0	356	0	25.14
2013-09-04	15:35:21	-10.889	142.389	-46.27	1764	136	0	25.4
2013-09-04	15:37:24	-10.889	142.389	40.85	2160	29	0	11.8
2013-09-04	15:39:20	-10.889	142.389	40.85	2160	29	0	0
2013-09-04	15:41:01	-10.8888	142.389	48.9	0	125	0	22.95
2013-09-04	15:43:03	-10.889	142.389	25.69	2772	15	0	27.57
2013-09-04	15:44:11	-10.8888	142.389	20.6	0	304	0	33.25
2013-09-04	15:45:32	-10.8889	142.389	48.6	216	273	0	13.35
2013-09-04	15:46:57	-10.8889	142.389	48.6	216	273	0	0
2013-09-04	15:48:03	-10.8888	142.389	57.04	648	24	0	10.24
2013-09-04	15:49:12	-10.8888	142.389	54.19	0	305	0	7.35
2013-09-04	15:50:21	-10.8888	142.389	54.71	3168	288	0	7.66
2013-09-04	15:51:39	-10.8889	142.389	40.51	5508	337	0	28.3
2013-09-04	15:52:57	-10.8888	142.389	54.65	1152	112	0	30.95
2013-09-04	15:54:42	-10.889	142.389	63.82	756	74	0	26
2013-09-04	15:56:22	-10.889	142.389	27.86	2988	115	0	18.96
2013-09-04	17:22:54	-10.889	142.389	27.86	2988	115	0	0
2013-09-04	17:25:13	-10.889	142.389	49.59	864	59	0	5.02
2013-09-04	17:26:19	-10.889	142.389	66.49	0	111	0	10.1
2013-09-04	17:27:25	-10.889	142.389	42.46	0	210	0	3.22
2013-09-04	17:28:32	-10.889	142.389	65.74	0	255	0	8.01
2013-09-04	17:29:37	-10.8891	142.389	61.79	0	204	0	25.6
2013-09-04	17:30:43	-10.889	142.389	46.44	0	179	0	25.74
2013-09-04	17:31:51	-10.889	142.389	62.62	0	216	0	3.99
2013-09-04	17:33:14	-10.889	142.389	26.21	1944	152	0	23.85
2013-09-04	17:34:33	-10.889	142.389	62.48	0	92	0	15.49
2013-09-04	17:35:39	-10.889	142.389	63.93	0	125	0	19.27
2013-09-04	17:36:53	-10.8889	142.389	58.95	576	74	0	34.65
2013-09-04	17:37:56	-10.889	142.389	61.51	0	209	0	6.68
2013-09-04	17:39:02	-10.889	142.389	54.49	0	245	0	11.77
2013-09-04	17:40:08	-10.889	142.389	56.53	0	235	0	12.71
2013-09-04	17:41:13	-10.889	142.389	41.95	0	92	0	8.46
2013-09-04	17:42:21	-10.889	142.389	64.5	0	117	0	4.6
2013-09-04	17:43:27	-10.889	142.389	49.85	0	126	0	8.86
2013-09-04	17:44:33	-10.889	142.389	35.74	2088	110	0	10.02
2013-09-04	17:45:51	-10.889	142.389	47.28	1260	148	0	2.2
2013-09-04	17:47:58	-10.889	142.389	66.47	468	85	0	17.54
2013-09-04	17:50:27	-10.8889	142.389	62.49	396	19	0	8.24
2013-09-04	17:52:45	-10.8889	142.389	62.74	0	15	0	13.76
2013-09-04	17:53:51	-10.8889	142.389	60.72	0	236	0	3.38
2013-09-04	17:54:57	-10.889	142.389	35.6	0	354	0	16.62
2013-09-04	17:56:01	-10.8889	142.389	75.3	2592	300	0	11.01
2013-09-04	17:57:12	-10.8889	142.389	52.81	1548	86	0	4.64
2013-09-04	17:58:24	-10.889	142.389	47.91	0	301	0	33.82
2013-09-04	17:59:32	-10.8889	142.389	68.67	3492	292	0	28.12
2013-09-04	18:00:38	-10.8891	142.39	29.93	1332	101	0	60.42
2013-09-04	18:01:43	-10.8888	142.389	64.71	0	101	0	92.15
2013-09-04	18:02:49	-10.8889	142.389	61.27	0	291	0	49.02
2013-09-04	18:03:55	-10.8889	142.389	67.09	2808	98	0	13.43
2013-09-04	18:05:05	-10.8888	142.389	51.86	9360	294	0	23.78
2013-09-04	18:07:15	-10.8889	142.389	58.96	0	11	0	10.32
2013-09-04	18:09:04	-10.8889	142.389	58.96	0	11	0	0
2013-09-04	18:11:24	-10.8889	142.389	53.76	0	336	0	23.51
2013-09-04	18:13:43	-10.8887	142.389	-0.65	2016	71	0	28.23
2013-09-04	18:14:49	-10.8889	142.389	90.99	0	301	0	32.89
2013-09-04	18:15:54	-10.8888	142.389	27.91	1440	231	0	26.69
2013-09-04	18:17:01	-10.8889	142.389	85.23	0	305	0	22.49
2013-09-04	18:18:09	-10.8889	142.389	85.23	0	305	0	0
2013-09-04	18:19:25	-10.8889	142.389	18.73	0	118	0	5.12
2013-09-04	18:20:38	-10.889	142.389	92.56	2376	85	0	11.08
2013-09-04	18:21:53	-10.8889	142.389	12.07	0	27	0	12.71
2013-09-04	18:23:00	-10.889	142.389	59.44	0	322	0	29.53
2013-09-04	18:24:11	-10.8889	142.389	71.99	0	67	0	10.79
2013-09-04	18:25:54	-10.8891	142.389	79.94	0	276	0	21.73
2013-09-04	18:28:30	-10.8889	142.389	134.39	0	281	0	39.05
2013-09-04	18:31:09	-10.8889	142.389	67.2	2880	340	0	36.92
2013-09-04	18:34:49	-10.8889	142.389	50.72	648	94	0	15.08
2013-09-04	18:37:47	-10.8889	142.389	52.65	0	4	0	1.22
2013-09-04	18:38:55	-10.8889	142.389	52.65	0	4	0	0
2013-09-04	18:40:02	-10.889	142.389	47.65	0	166	0	15.16
2013-09-04	18:41:35	-10.889	142.389	79.26	0	129	0	16.95
2013-09-04	18:43:31	-10.889	142.389	79.26	0	129	0	0
2013-09-04	18:45:45	-10.8889	142.389	78.04	2016	238	0	19.11
2013-09-04	18:48:51	-10.889	142.389	94.35	8712	106	0	16.48
2013-09-04	18:51:46	-10.8889	142.389	57.45	10188	271	0	45.01
2013-09-04	18:52:49	-10.8889	142.389	52.21	1044	115	0	28.52
2013-09-04	18:53:54	-10.8888	142.389	76.68	2376	262	0	6.8
2013-09-04	18:54:58	-10.889	142.39	76.63	3348	319	0	50.43
2013-09-04	18:56:00	-10.8889	142.389	57.88	1188	300	0	55.48
2013-09-04	19:01:43	-10.8889	142.389	57.88	1188	300	0	0
2013-09-04	19:02:55	-10.8889	142.389	102.42	0	93	0	9.47
2013-09-04	19:03:58	-10.8889	142.389	58.79	2988	266	0	17.1
2013-09-04	19:05:01	-10.8891	142.389	77.08	18432	277	0	32.82
2013-09-04	19:06:05	-10.8889	142.389	67.38	0	291	0	21.01
2013-09-04	19:07:10	-10.8889	142.389	74.76	9468	284	0	2.01
2013-09-04	19:09:03	-10.8888	142.389	20.27	1188	298	0	8.2
2013-09-04	19:10:34	-10.8889	142.389	34.26	0	290	0	11.47
2013-09-04	19:12:10	-10.889	142.389	34.88	0	23	0	16.93
2013-09-04	19:13:25	-10.8889	142.389	51.04	648	133	0	15.48
2013-09-04	19:14:30	-10.8889	142.389	-63.42	2916	88	0	28.69
2013-09-04	19:15:42	-10.889	142.389	59.55	2268	130	0	23.47
2013-09-04	19:16:51	-10.8887	142.389	118.92	1044	293	0	71.34
2013-09-04	19:17:56	-10.889	142.389	31.83	540	358	0	80.8
2013-09-04	19:19:05	-10.8889	142.389	-44.2	0	354	0	11.53
2013-09-04	19:20:13	-10.8888	142.389	64.33	0	237	0	27.29
2013-09-04	19:21:21	-10.8889	142.389	85.98	1116	107	0	21.8
2013-09-04	19:22:32	-10.8889	142.389	42.11	3672	106	0	20.42
2013-09-04	19:23:37	-10.8889	142.389	59.6	3852	294	0	8.32
2013-09-04	19:24:44	-10.8889	142.389	59.6	3852	294	0	0
2013-09-04	19:25:51	-10.8889	142.389	62.38	0	345	0	5.78
2013-09-04	19:26:59	-10.8889	142.389	62.38	0	345	0	0
2013-09-04	19:28:58	-10.8891	142.389	-11.24	4824	62	0	26.78
2013-09-04	19:30:41	-10.8888	142.389	72.55	0	225	0	30.62
2013-09-04	19:32:35	-10.8889	142.389	18.89	684	13	0	8.39
2013-09-04	19:34:35	-10.8889	142.389	41.93	0	356	0	3.34
2013-09-04	19:36:29	-10.8888	142.389	34.4	0	133	0	3.46
2013-09-04	19:37:34	-10.889	142.389	70.91	0	144	0	17.27
2013-09-04	19:38:40	-10.8887	142.389	42.66	0	6	0	29.03
2013-09-04	19:41:39	-10.8889	142.389	57.89	1044	186	0	14.03
2013-09-04	19:44:32	-10.8885	142.39	7.16	2016	45	0	53.88
2013-09-04	19:47:12	-10.8888	142.389	59.19	0	277	0	41.98
2013-09-04	19:48:20	-10.8889	142.389	35.41	0	291	0	25.8
2013-09-04	19:49:31	-10.8887	142.389	-49.68	0	253	0	25.14
2013-09-04	19:50:55	-10.8889	142.389	33.76	8028	95	0	22.39
2013-09-04	19:52:14	-10.8889	142.389	36.2	2124	135	0	7.5
2013-09-04	19:53:22	-10.8889	142.389	26.27	7956	262	0	8.51
2013-09-04	19:54:59	-10.8889	142.39	94.8	4788	273	0	39.97
2013-09-04	19:56:12	-10.8887	142.389	-26.73	6948	83	0	52.28
2013-09-04	19:57:16	-10.8886	142.389	-99.06	0	241	0	30.68
2013-09-04	19:58:25	-10.8888	142.389	76.37	0	350	0	35.17
2013-09-04	20:06:20	-10.8888	142.389	76.37	0	350	0	0
2013-09-04	20:09:52	-10.889	142.39	-112.73	108	51	0	125.77
2013-09-04	20:11:31	-10.889	142.389	28.95	2160	277	0	101.66
2013-09-04	20:14:55	-10.889	142.389	43.04	900	135	0	15.14
2013-09-04	20:16:01	-10.8889	142.389	59.71	0	278	0	7.41
2013-09-04	20:17:05	-10.8889	142.389	48.48	0	96	0	6.67
2013-09-04	20:18:13	-10.8889	142.389	46.25	0	91	0	0.11
2013-09-04	20:19:19	-10.8888	142.389	66.26	3672	119	0	16.57
2013-09-04	20:20:23	-10.889	142.389	58.08	0	95	0	17.54
2013-09-04	20:21:31	-10.8889	142.389	65.48	0	13	0	18.31
2013-09-04	20:22:40	-10.889	142.389	43.27	0	95	0	22.75
2013-09-04	20:23:44	-10.8889	142.389	35.04	2376	352	0	10.02
2013-09-04	20:24:52	-10.889	142.389	52.05	0	8	0	13.34
2013-09-04	20:26:00	-10.8889	142.389	46.58	0	293	0	8.79
2013-09-04	20:27:09	-10.8889	142.389	58.05	0	38	0	7.26
2013-09-04	20:28:21	-10.889	142.389	57.54	1224	98	0	12.1
2013-09-04	20:29:29	-10.8889	142.389	49.36	0	179	0	5.59
2013-09-04	20:30:35	-10.8891	142.389	21.62	0	93	0	24.11
2013-09-04	20:31:49	-10.8889	142.389	49.58	1872	301	0	24.28
2013-09-04	20:32:56	-10.8888	142.389	71.74	0	316	0	17.07
2013-09-04	20:34:07	-10.8889	142.389	58.88	0	302	0	9.1
2013-09-04	20:36:02	-10.8889	142.389	64.32	1872	140	0	3.47
2013-09-04	20:38:01	-10.889	142.389	67.18	468	176	0	7.41
2013-09-04	20:40:45	-10.8889	142.389	58.45	5148	125	0	14.18
2013-09-04	20:42:59	-10.8897	142.39	-66.39	0	136	0	116.92
2013-09-04	20:44:06	-10.8899	142.39	-112.61	4032	158	0	20.42
2013-09-04	20:48:11	-10.8893	142.389	-5.83	4788	276	0	76.88
2013-09-04	21:30:44	-10.8893	142.389	-5.83	4788	276	0	0
2013-09-04	21:32:11	-10.8888	142.389	42.52	2700	253	0	67.94
2013-09-04	21:33:17	-10.8888	142.389	44.02	2628	130	0	11.87
2013-09-04	21:34:57	-10.889	142.389	64.99	7848	165	0	26.35
2013-09-04	21:37:32	-10.8887	142.389	30.52	2376	71	0	32.95
2013-09-04	21:40:20	-10.8889	142.389	45.98	720	298	0	23.43
2013-09-04	21:45:03	-10.8889	142.389	45.98	720	298	0	0
2013-09-04	21:46:16	-10.889	142.389	64.3	0	1	0	4.11
2013-09-04	21:47:30	-10.8887	142.389	108.22	3744	346	0	35.48
2013-09-04	21:48:59	-10.8889	142.389	32.49	0	182	0	40.91
2013-09-04	21:50:20	-10.8889	142.389	32.49	0	182	0	0
2013-09-04	21:51:38	-10.8879	142.389	-77.04	15372	336	0	122.85
2013-09-04	21:52:47	-10.8889	142.389	44.29	0	264	0	109.38
2013-09-04	21:53:55	-10.889	142.389	-4.77	0	348	0	30.91
2013-09-04	21:55:05	-10.8888	142.389	33.56	0	3	0	29.07
2013-09-04	21:57:14	-10.889	142.389	-2.26	1224	67	0	24.99
2013-09-04	21:59:07	-10.8891	142.389	24.62	5796	341	0	12.82
2013-09-04	22:00:18	-10.8889	142.389	50.88	0	343	0	30.33
2013-09-04	22:01:46	-10.8889	142.389	50.88	0	343	0	0
2013-09-04	22:03:04	-10.8889	142.389	36.71	432	281	0	16.43
2013-09-04	22:04:17	-10.889	142.389	40.94	2628	359	0	4.75
2013-09-04	22:05:27	-10.8891	142.389	33.78	0	64	0	14.74
2013-09-04	22:06:38	-10.889	142.389	44.39	7308	327	0	10.69
2013-09-04	22:08:23	-10.8889	142.389	62.69	0	303	0	9.36
2013-09-04	22:09:47	-10.8887	142.389	68.48	0	12	0	42.47
2013-09-04	22:11:17	-10.8892	142.389	36.42	0	200	0	69.28
2013-09-04	22:12:46	-10.8891	142.389	39.41	0	128	0	15.3
2013-09-04	22:13:51	-10.8889	142.389	42.74	0	251	0	24.18
2013-09-04	22:14:59	-10.889	142.389	64.96	0	292	0	11.48
2013-09-04	22:16:02	-10.8889	142.389	20.21	1512	136	0	13.73
2013-09-04	22:17:12	-10.889	142.389	72.02	0	272	0	15.51
2013-09-04	22:18:24	-10.8888	142.389	75.01	0	318	0	36.85
2013-09-04	22:19:38	-10.8891	142.389	45.6	5868	123	0	39.05
2013-09-04	22:20:48	-10.8889	142.389	72.87	0	272	0	28.15
2013-09-04	22:22:48	-10.889	142.389	41.74	10260	153	0	16.75
2013-09-04	22:24:31	-10.889	142.389	103.91	0	205	0	1.86
2013-09-04	22:25:46	-10.8889	142.389	38.42	0	299	0	24.13
2013-09-04	22:27:12	-10.889	142.389	58.47	0	101	0	11.6
2013-09-04	22:29:23	-10.889	142.389	60.1	0	352	0	10.1
2013-09-04	22:31:39	-10.8892	142.389	57.1	2052	296	0	34.21
2013-09-04	22:33:49	-10.8886	142.389	-50.95	0	339	0	63.32
2013-09-04	22:34:53	-10.889	142.389	70.59	1692	201	0	40.99
2013-09-04	22:35:57	-10.889	142.389	42.14	1836	235	0	5.23
2013-09-04	22:36:58	-10.889	142.389	43.63	1728	68	0	4.24
2013-09-04	22:37:59	-10.8889	142.389	57.38	0	253	0	10.46
2013-09-04	22:38:59	-10.889	142.389	18.95	0	159	0	15.84
2013-09-04	22:40:02	-10.8888	142.389	0.99	1512	55	0	23.32
2013-09-04	22:41:05	-10.8889	142.389	48.32	1584	338	0	3.77
2013-09-04	22:42:09	-10.8889	142.389	52.11	0	28	0	8.3
2013-09-04	22:43:12	-10.8889	142.389	34.91	0	225	0	3.39
2013-09-04	22:44:14	-10.8889	142.389	40	0	248	0	4.22
2013-09-04	22:45:17	-10.8889	142.389	46.09	864	105	0	1.56
2013-09-04	22:46:21	-10.8889	142.389	38.53	2160	95	0	1.67
2013-09-04	22:47:21	-10.8889	142.389	60.04	864	293	0	5.16
2013-09-04	22:48:23	-10.8889	142.389	58.67	540	239	0	6.74
2013-09-04	22:49:26	-10.8889	142.389	56.72	0	240	0	0
2013-09-04	22:50:32	-10.889	142.389	57.36	0	98	0	4.68
2013-09-04	22:51:34	-10.889	142.389	66.57	720	19	0	2.57
2013-09-04	22:52:51	-10.889	142.389	71.38	108	131	0	2.07
2013-09-04	22:54:14	-10.8889	142.389	16.36	1116	171	0	7.56
2013-09-04	22:55:20	-10.8889	142.389	36.7	0	32	0	3.42
2013-09-04	22:56:26	-10.8889	142.389	56.1	0	11	0	2.34
2013-09-04	22:57:32	-10.8889	142.389	41.15	0	154	0	8.57
2013-09-04	22:58:34	-10.8889	142.389	44.89	3348	50	0	11.43
2013-09-04	22:59:36	-10.8889	142.389	69.23	864	147	0	5.09
2013-09-04	23:00:38	-10.8889	142.389	42.55	216	274	0	11.68
2013-09-04	23:01:43	-10.8889	142.389	32.99	828	311	0	5.2
2013-09-04	23:02:48	-10.889	142.389	75.07	0	9	0	20.19
2013-09-04	23:03:55	-10.8889	142.389	93.09	0	97	0	11.68
2013-09-04	23:04:58	-10.8891	142.389	56.91	1548	355	0	22.47
2013-09-04	23:06:06	-10.8891	142.389	56.91	1548	355	0	0
2013-09-04	23:07:14	-10.8891	142.389	50.74	0	10	0	20.17
2013-09-04	23:09:04	-10.8889	142.389	64.35	2988	43	0	21.19
2013-09-04	23:10:43	-10.8891	142.389	65.21	3204	119	0	27.97
2013-09-04	23:12:24	-10.889	142.389	84.87	2016	112	0	46.14
2013-09-04	23:13:50	-10.889	142.389	66.13	3060	308	0	30.76
2013-09-04	23:16:01	-10.8891	142.389	89.39	3492	222	0	13.87
2013-09-04	23:20:08	-10.8887	142.389	42.2	0	174	0	42.26
2013-09-04	23:31:48	-10.8887	142.389	42.2	0	174	0	0
2013-09-04	23:35:10	-10.8889	142.389	50.88	8028	76	0	23
2013-09-04	23:37:37	-10.889	142.389	71.67	0	259	0	45.26
2013-09-04	23:41:31	-10.889	142.389	62.63	0	265	0	25.88
2013-09-04	23:42:35	-10.8891	142.389	35.3	576	26	0	10.16
2013-09-04	23:43:38	-10.889	142.389	54.65	1836	77	0	12.02
2013-09-04	23:44:39	-10.8889	142.389	92	792	289	0	18.06
2013-09-04	23:45:42	-10.8889	142.389	61.28	0	290	0	5.78
2013-09-04	23:46:44	-10.8889	142.389	49.21	0	56	0	3.4
2013-09-04	23:47:46	-10.8889	142.389	53.53	0	49	0	2
2013-09-04	23:48:48	-10.8889	142.389	54.63	0	13	0	1.75
2013-09-04	23:50:33	-10.8889	142.389	74.86	2916	23	0	12.08
2013-09-04	23:52:08	-10.889	142.389	43.92	2448	323	0	19.9
2013-09-04	23:54:52	-10.889	142.389	43.92	2448	323	0	0
2013-09-04	23:56:37	-10.889	142.389	55.94	0	49	0	16.73
2013-09-04	23:58:11	-10.8889	142.389	58.99	1332	28	0	11.38
2013-09-04	23:59:17	-10.8889	142.389	45.71	4248	272	-4	25.02	1
2013-09-05	00:00:20	-10.8889	142.389	38.89	1728	107	-2	0	1
2013-09-05	00:01:23	-10.8888	142.389	55.78	1008	85	0	13.83	1
2013-09-05	00:02:50	-10.889	142.389	36.71	4176	285	0	38.29
2013-09-05	00:04:50	-10.8889	142.389	73.42	4500	84	0	24.06
2013-09-05	00:06:51	-10.8889	142.389	40.95	5688	287	0	28.28
2013-09-05	00:09:00	-10.8888	142.389	78.37	1800	119	0	33.6
2013-09-05	00:10:42	-10.8888	142.389	61.57	0	285	0	11.84
2013-09-05	00:13:38	-10.8888	142.389	141.59	0	0	0	10.15
2013-09-05	00:16:05	-10.8889	142.389	56.05	0	310	0	6.71
2013-09-05	00:17:35	-10.8888	142.389	71.39	0	19	0	27.69
2013-09-05	00:19:41	-10.8887	142.389	71	13176	324	0	6.67
2013-09-05	00:20:49	-10.8889	142.389	57.34	0	57	0	32.22
2013-09-05	00:22:00	-10.8889	142.389	76.55	0	239	0	43.35
2013-09-05	00:32:28	-10.8889	142.389	76.55	0	239	0	0
2013-09-05	00:33:48	-10.8888	142.389	75.34	0	9	0	12.18
2013-09-05	00:35:03	-10.8889	142.389	67.54	720	103	0	10.24
2013-09-05	00:36:34	-10.8889	142.389	67.54	720	103	0	0
2013-09-05	00:38:34	-10.8888	142.389	45.17	0	349	0	32.86
2013-09-05	00:41:08	-10.8891	142.389	56.52	11916	320	0	33.15
2013-09-05	00:43:53	-10.8889	142.389	65.66	5148	54	0	20.2
2013-09-05	00:46:19	-10.8892	142.389	99.15	0	358	0	63.57
2013-09-05	00:48:22	-10.8891	142.389	74.23	0	54	0	28.14
2013-09-05	00:49:33	-10.8889	142.389	16.18	1368	145	0	40.87
2013-09-05	00:51:23	-10.8889	142.389	57.82	936	45	0	32.72
2013-09-05	00:53:51	-10.889	142.389	57.77	504	30	0	6.78
2013-09-05	00:56:24	-10.8889	142.389	57.95	6372	18	0	12.47
2013-09-05	00:58:57	-10.8889	142.389	57.63	936	17	0	4.23
2013-09-05	01:01:16	-10.889	142.389	57.77	900	356	0	14.51
2013-09-05	01:03:30	-10.889	142.389	57.8	1980	22	0	7.49
2013-09-05	01:06:08	-10.8889	142.389	57.66	1080	33	0	5.56
2013-09-05	01:08:50	-10.8889	142.389	57.61	3204	356	0	8.42
2013-09-05	01:11:32	-10.8888	142.389	57.5	1440	18	0	10.56
2013-09-05	01:14:26	-10.8888	142.389	85.51	1188	200	0	3
2013-09-05	01:17:12	-10.889	142.389	43.54	7056	223	0	26.28
2013-09-05	01:19:51	-10.889	142.389	40.67	828	95	0	2.94
2013-09-05	01:32:51	-10.889	142.389	40.67	828	95	0	0
2013-09-05	01:39:04	-10.8888	142.389	51.9	0	243	0	22.69
2013-09-05	01:40:07	-10.8887	142.389	33.42	0	208	0	10.78
2013-09-05	01:41:07	-10.8888	142.389	52.18	1260	273	0	6.26
2013-09-05	01:42:09	-10.8888	142.389	66	0	105	0	9.97
2013-09-05	01:43:13	-10.8888	142.389	55.74	756	40	0	5.9
2013-09-05	01:44:17	-10.889	142.389	16.92	0	58	0	50.11
2013-09-05	01:45:21	-10.8888	142.389	45.39	0	67	0	61.26
2013-09-05	01:46:54	-10.8888	142.389	25.88	0	208	0	8.86
2013-09-05	01:48:01	-10.8888	142.389	47.46	648	23	0	5.59
2013-09-05	01:49:04	-10.8888	142.389	52.12	540	90	0	4.96
2013-09-05	01:50:06	-10.8888	142.389	30.43	648	319	0	10.33
2013-09-05	01:51:06	-10.8888	142.389	51.95	612	319	0	3.28
2013-09-05	01:52:07	-10.8888	142.389	69.1	2160	337	0	8.26
2013-09-05	01:53:15	-10.8888	142.389	42.64	1224	244	0	6.22
2013-09-05	01:54:19	-10.8888	142.389	39.52	0	189	0	4.02
2013-09-05	01:55:20	-10.8888	142.389	47.2	540	119	0	6.99
2013-09-05	01:56:24	-10.8888	142.389	33.23	0	273	0	10.94
2013-09-05	01:57:24	-10.8888	142.389	52.4	972	299	0	8.68
2013-09-05	01:58:25	-10.8888	142.389	28.33	0	100	0	4.44
2013-09-05	01:59:26	-10.8888	142.389	38.66	0	153	0	1.98
2013-09-05	02:00:27	-10.8887	142.389	32.03	720	194	0	8.23
2013-09-05	02:01:30	-10.8888	142.389	57.83	0	188	0	9.63
2013-09-05	02:02:34	-10.8888	142.389	28.55	0	195	0	1.65
2013-09-05	02:03:34	-10.8888	142.389	59.58	828	124	0	3.54
2013-09-05	02:04:36	-10.8888	142.389	62.82	0	260	0	3.47
2013-09-05	02:05:37	-10.8888	142.389	59.79	0	152	0	1.8
2013-09-05	02:06:40	-10.8888	142.389	56.39	0	37	0	3.84
2013-09-05	02:07:43	-10.8888	142.389	40.85	0	230	0	7.41
2013-09-05	02:08:49	-10.8888	142.389	56.26	3348	227	0	4.02
2013-09-05	02:09:52	-10.8888	142.389	48.31	0	266	0	6.47
2013-09-05	02:10:50	-10.8887	142.389	37.04	0	104	0	7.65
2013-09-05	02:11:50	-10.8887	142.389	63.72	0	120	0	4.68
2013-09-05	02:12:48	-10.8887	142.389	51.84	0	46	0	7.22
2013-09-05	02:13:50	-10.8888	142.389	55.36	0	35	0	10.35
2013-09-05	02:14:52	-10.8888	142.389	50.6	0	113	0	6.66
2013-09-05	02:15:55	-10.8888	142.389	41.16	0	173	0	2.49
2013-09-05	02:16:56	-10.8888	142.389	36.87	1584	257	0	6.47
2013-09-05	02:17:56	-10.8888	142.389	9.69	1728	182	0	0.44
2013-09-05	02:18:58	-10.8888	142.389	31.14	0	226	0	9.21
2013-09-05	02:20:01	-10.8887	142.389	38.13	0	69	0	3.56
2013-09-05	02:21:04	-10.8888	142.389	38.85	0	74	0	8.26
2013-09-05	02:22:07	-10.8888	142.389	34.54	0	18	0	6.75
2013-09-05	02:23:10	-10.8887	142.389	46.68	612	149	0	8.9
2013-09-05	02:24:13	-10.8888	142.389	67.33	0	167	0	13.09
2013-09-05	02:25:16	-10.8888	142.389	31.81	0	242	0	10.14
2013-09-05	02:26:15	-10.8888	142.389	39.3	0	282	0	3.32
2013-09-05	02:27:15	-10.8887	142.389	35.49	0	56	0	6.94
2013-09-05	02:28:17	-10.8888	142.389	38.17	0	78	0	3.34
2013-09-05	02:29:27	-10.8887	142.389	25.37	0	245	0	1.45
2013-09-05	02:30:39	-10.8887	142.389	45.37	0	207	0	8.23
2013-09-05	02:31:47	-10.8888	142.389	29.99	0	264	0	13.56
2013-09-05	02:32:51	-10.8887	142.389	51.82	0	252	0	7.35
2013-09-05	02:33:50	-10.8888	142.389	18.19	0	270	0	8.89
2013-09-05	02:34:48	-10.8887	142.389	55.49	0	339	0	23.92
2013-09-05	02:35:51	-10.8889	142.389	29.89	0	263	0	28.36
2013-09-05	02:36:52	-10.8888	142.389	23.55	0	334	0	11.17
2013-09-05	02:38:08	-10.8886	142.389	9.64	0	337	0	20.74
2013-09-05	02:39:09	-10.8888	142.389	19.62	11484	91	0	20.65
2013-09-05	02:40:10	-10.8889	142.389	45.8	0	167	0	32.1
2013-09-05	02:41:14	-10.8888	142.389	40	0	217	0	26.99
2013-09-05	02:42:18	-10.8887	142.389	44.51	0	316	0	8.61
2013-09-05	02:43:26	-10.8888	142.389	36.73	3240	279	0	3.32
2013-09-05	02:44:41	-10.8888	142.389	42.9	0	281	0	1.86
2013-09-05	02:45:44	-10.8887	142.389	26.05	0	156	0	7.04
2013-09-05	02:46:47	-10.8888	142.389	41.05	0	4	0	10.76
2013-09-05	02:47:50	-10.8888	142.389	41.81	0	114	0	6.27
2013-09-05	02:48:53	-10.8888	142.389	39.58	0	86	0	3.11
2013-09-05	02:49:59	-10.8888	142.389	22.21	1440	104	0	19.99
2013-09-05	02:51:12	-10.8888	142.389	53.59	0	295	0	29.71
2013-09-05	02:52:16	-10.8887	142.389	39.07	0	46	0	10.29
2013-09-05	02:53:24	-10.8888	142.389	59.37	0	304	0	10.86
2013-09-05	02:54:27	-10.8888	142.389	40.67	0	335	0	10.17
2013-09-05	02:55:31	-10.8889	142.389	37.78	0	342	0	18.09
2013-09-05	02:56:35	-10.8888	142.389	26.94	0	123	0	9
2013-09-05	02:58:00	-10.8888	142.389	36.61	1404	146	0	5.33
2013-09-05	02:59:13	-10.8888	142.389	32.69	0	60	0	4.11
2013-09-05	03:00:23	-10.8887	142.389	31.72	0	111	0	9.48
2013-09-05	03:01:27	-10.8888	142.389	49.95	0	123	0	12.65
2013-09-05	03:02:32	-10.8888	142.389	40.3	0	157	0	5.26
2013-09-05	03:03:33	-10.8888	142.389	52.92	0	33	0	8.56
2013-09-05	03:05:03	-10.8888	142.389	49.29	288	112	0	3.32
2013-09-05	03:06:16	-10.8888	142.389	49.36	0	143	0	3.93
2013-09-05	03:07:18	-10.8888	142.389	37.42	0	124	0	3.13
2013-09-05	03:08:16	-10.8888	142.389	55.53	0	149	0	1.7
2013-09-05	03:09:15	-10.889	142.389	71.72	0	151	0	22.23
2013-09-05	03:10:17	-10.8889	142.389	74.01	0	132	0	2.26
2013-09-05	03:11:20	-10.8889	142.389	54.1	0	139	0	10.31
2013-09-05	03:12:19	-10.8889	142.389	61.13	0	126	0	1.81
2013-09-05	03:13:19	-10.8888	142.389	45.89	1800	183	0	6.87
2013-09-05	03:14:20	-10.8888	142.389	44.25	972	143	0	8.34
2013-09-05	03:15:19	-10.8888	142.389	45.96	0	140	0	8.49
2013-09-05	03:16:20	-10.8887	142.389	37.14	648	146	0	7.63
2013-09-05	03:17:21	-10.8888	142.389	41.05	468	118	0	13.13
2013-09-05	03:18:20	-10.8888	142.389	56.34	0	340	0	11.7
2013-09-05	03:19:21	-10.8888	142.389	32.58	396	349	0	9.91
2013-09-05	03:20:19	-10.8888	142.389	36.95	0	111	0	2.04
2013-09-05	03:21:17	-10.8889	142.389	70.65	0	138	0	18.85
2013-09-05	03:22:17	-10.8888	142.389	36.9	0	124	0	19.33
2013-09-05	03:23:19	-10.8888	142.389	56.28	0	333	0	9.12
2013-09-05	03:24:21	-10.8888	142.389	39.12	0	311	0	10.67
2013-09-05	03:25:22	-10.8888	142.389	48.06	792	117	0	9.69
2013-09-05	03:26:24	-10.8888	142.389	44.98	0	115	0	2.04
2013-09-05	03:27:22	-10.8886	142.389	9.38	0	112	0	25.71
2013-09-05	03:28:24	-10.8887	142.389	38.71	2232	290	0	9.67
2013-09-05	03:29:24	-10.8887	142.389	18.99	1404	310	0	5.59
2013-09-05	03:30:25	-10.8887	142.389	37.58	1404	292	0	3.31
2013-09-05	03:31:48	-10.8887	142.389	10.41	0	334	0	4.31
2013-09-05	03:33:24	-10.8889	142.389	57.68	4248	121	0	33.93
2013-09-05	03:37:01	-10.8889	142.389	57.68	4248	121	0	0
2013-09-05	03:38:28	-10.8886	142.389	9.34	0	289	0	60.87
2013-09-05	03:41:07	-10.8887	142.389	40.18	756	339	0	40.92
2013-09-05	03:43:46	-10.8887	142.389	46.85	0	292	0	4.11
2013-09-05	03:46:21	-10.8889	142.389	49.09	0	114	0	18.62
2013-09-05	03:49:07	-10.8889	142.389	81.74	2304	136	0	30.65
2013-09-05	03:51:37	-10.8888	142.389	46.25	0	109	0	29.25
2013-09-05	06:19:48	-10.8888	142.389	46.25	0	109	0	0
2013-09-05	06:27:23	-10.8887	142.389	29.72	0	346	0	18.27
2013-09-05	06:28:31	-10.8887	142.389	36.68	0	202	0	3.47
2013-09-05	06:29:38	-10.8885	142.389	17.74	0	216	0	22.79
2013-09-05	06:30:45	-10.8887	142.389	39.93	0	217	0	25.91
2013-09-05	06:31:52	-10.8885	142.389	30.79	0	282	0	22.29
2013-09-05	06:32:59	-10.8889	142.389	54.63	0	7	0	48.86
2013-09-05	06:34:07	-10.8887	142.389	32.99	0	3	0	32.54
2013-09-05	06:35:13	-10.8889	142.389	56.63	0	200	0	23.9
2013-09-05	06:36:23	-10.8887	142.389	31.55	0	232	0	16.57
2013-09-05	06:37:31	-10.8888	142.389	29.38	0	284	0	3.73
2013-09-05	06:38:37	-10.8887	142.389	26.14	3960	41	0	5.83
2013-09-05	06:39:43	-10.8885	142.389	7.64	0	66	0	24.88
2013-09-05	06:40:51	-10.8891	142.389	59.92	0	30	0	74.86
2013-09-05	06:41:58	-10.8888	142.389	46.85	0	242	0	33.9
2013-09-05	06:43:06	-10.8888	142.389	43.65	0	205	0	5.85
2013-09-05	06:44:13	-10.8888	142.389	35.95	4140	140	0	7.13
2013-09-05	06:45:19	-10.8886	142.389	24.67	0	19	0	21.1
2013-09-05	06:46:26	-10.8889	142.389	53.09	0	206	0	43.53
2013-09-05	06:47:32	-10.8888	142.389	38.43	2268	22	0	18.27
2013-09-05	06:48:39	-10.8887	142.389	34.45	0	204	0	14.05
2013-09-05	06:49:47	-10.8888	142.389	41.18	0	17	0	13.06
2013-09-05	06:50:55	-10.8886	142.389	29.15	0	209	0	26.34
2013-09-05	06:52:02	-10.8887	142.389	51.25	0	225	0	18.35
2013-09-05	06:53:10	-10.8891	142.389	59.64	3276	208	0	40.92
2013-09-05	06:54:19	-10.8888	142.389	37.72	5688	206	0	26.21
2013-09-05	06:55:26	-10.8887	142.389	51.17	4644	28	0	16.64
2013-09-05	06:56:32	-10.8888	142.389	46.88	0	207	0	16.48
2013-09-05	06:57:41	-10.8892	142.389	30.97	2664	165	0	45.89
2013-09-05	06:58:50	-10.8887	142.389	75.57	0	206	0	68.91
2013-09-05	06:59:56	-10.8888	142.389	37.21	9864	24	0	21.51
2013-09-05	07:01:03	-10.8888	142.389	30.6	0	91	0	0.44
2013-09-05	07:03:14	-10.8891	142.389	47.29	10152	28	0	39.84
2013-09-05	07:05:30	-10.8889	142.389	80.82	1476	261	0	46.15
2013-09-05	07:07:43	-10.8888	142.389	6.74	0	147	0	15.75
2013-09-05	07:08:51	-10.8888	142.389	50.63	0	299	0	7.94
2013-09-05	07:09:55	-10.8889	142.389	91.93	972	3	0	5.17
2013-09-05	07:11:01	-10.8888	142.389	33.62	828	259	0	6.93
2013-09-05	07:12:17	-10.8888	142.389	72.53	6300	55	0	23.28
2013-09-05	07:14:12	-10.8889	142.389	66.51	1980	276	0	9.06
2013-09-05	07:16:26	-10.889	142.389	186.01	576	53	0	20.54
2013-09-05	07:18:24	-10.8888	142.389	-106.05	8028	137	0	35.22
2013-09-05	07:21:20	-10.8889	142.389	-112.68	180	23	0	11.02
2013-09-05	07:24:33	-10.8889	142.389	46.92	0	304	0	13.52
2013-09-05	07:31:33	-10.8892	142.389	142.65	3636	159	0	39.32
2013-09-05	07:38:32	-10.8892	142.389	142.65	3636	159	0	0
2013-09-05	07:39:54	-10.8889	142.389	9.57	0	229	0	37.19
2013-09-05	07:41:31	-10.8889	142.389	62.58	0	40	0	17.21
2013-09-05	07:46:45	-10.8889	142.389	142.5	4500	20	0	25.12
2013-09-05	08:01:08	-10.8889	142.389	142.5	4500	20	0	0
2013-09-05	08:02:47	-10.8889	142.389	20.94	0	273	0	6.33
2013-09-05	08:05:26	-10.8893	142.39	142.39	0	0	0	65
2013-09-05	08:10:45	-10.8889	142.389	76.71	1512	38	0	50.66
2013-09-05	08:16:07	-10.8889	142.389	62.37	2376	211	0	16.79
2013-09-05	08:20:38	-10.8888	142.389	75.78	2268	91	0	16.81
2013-09-05	08:21:45	-10.8889	142.389	43.32	5472	223	0	17.54
2013-09-05	08:22:54	-10.8889	142.389	45.59	0	106	0	1.73
2013-09-05	08:24:07	-10.8889	142.389	59.38	1080	87	0	30.05
2013-09-05	08:26:15	-10.8889	142.389	62.15	972	134	0	11.76
2013-09-05	08:28:17	-10.8889	142.389	46.31	0	342	0	7.89
2013-09-05	08:29:23	-10.8887	142.389	8.38	0	229	0	29.4
2013-09-05	08:30:30	-10.8886	142.389	-30.9	0	56	0	24.66
2013-09-05	08:31:57	-10.8884	142.389	-76.54	15984	139	0	33.73
2013-09-05	08:33:17	-10.8891	142.389	72.44	0	187	0	82.66
2013-09-05	08:34:39	-10.8888	142.389	57.53	1332	57	0	40.62
2013-09-05	08:36:09	-10.8891	142.389	55.97	1188	268	0	39.4
2013-09-05	08:37:36	-10.8889	142.389	58.94	0	82	0	24.11
2013-09-05	08:39:47	-10.8891	142.389	52.41	1224	227	0	34.08
2013-09-05	08:42:36	-10.8888	142.389	68.65	0	312	0	35.45
2013-09-05	08:45:14	-10.8888	142.389	75.63	1188	154	0	10.42
2013-09-05	08:46:20	-10.8889	142.389	44.16	0	59	0	15.74
2013-09-05	08:47:51	-10.8889	142.389	44.25	792	350	0	3.63
2013-09-05	08:49:52	-10.889	142.389	35.03	8748	55	0	8.13
2013-09-05	08:51:34	-10.8889	142.389	42.39	1368	358	0	15.78
2013-09-05	08:52:40	-10.889	142.389	30.96	1944	74	0	20.29
2013-09-05	08:53:46	-10.8889	142.389	39.81	1548	224	0	20.2
2013-09-05	08:54:56	-10.8889	142.389	47.46	216	237	0	10.65
2013-09-05	08:56:01	-10.8889	142.389	49.07	720	228	0	3.34
2013-09-05	08:57:06	-10.8888	142.389	23.81	1764	261	0	18.43
2013-09-05	08:58:11	-10.8889	142.389	66.67	720	318	0	17.07
2013-09-05	08:59:16	-10.8889	142.389	56.07	612	122	0	1.11
2013-09-05	09:00:28	-10.8889	142.389	62.65	2952	73	0	1.87
2013-09-05	09:02:08	-10.8887	142.389	78.09	0	311	0	24.41
2013-09-05	09:03:24	-10.8887	142.389	74.12	4968	91	0	9.63
2013-09-05	09:04:36	-10.8889	142.389	92.75	3204	209	0	23.43
2013-09-05	09:05:51	-10.8889	142.389	55.92	0	95	0	1.98
2013-09-05	09:07:01	-10.8889	142.389	57.62	0	176	0	3.73
2013-09-05	09:08:11	-10.8889	142.389	44.7	0	39	0	8.3
2013-09-05	09:09:17	-10.8888	142.389	62.14	1584	138	0	9.42
2013-09-05	09:10:28	-10.889	142.389	74.66	0	6	0	12.12
2013-09-05	09:11:54	-10.8887	142.389	71.33	3384	269	0	27.89
2013-09-05	09:13:08	-10.8888	142.389	36.4	11736	278	0	47.02
2013-09-05	09:14:19	-10.8888	142.389	36.4	11736	278	0	0
2013-09-05	09:15:58	-10.8889	142.389	102.29	0	103	0	42.98
2013-09-05	09:17:58	-10.8889	142.389	44.29	1692	292	0	13.34
2013-09-05	09:20:12	-10.8888	142.389	29.9	9648	280	0	46.74
2013-09-05	09:22:48	-10.8889	142.389	107.59	0	256	0	20.24
2013-09-05	09:25:05	-10.8888	142.389	59.26	576	193	0	21.03
2013-09-05	09:26:11	-10.8888	142.389	41.16	288	240	0	3.47
2013-09-05	09:27:18	-10.8887	142.389	32.04	1008	305	0	9.15
2013-09-05	09:28:23	-10.8888	142.389	45.88	2124	194	0	5.5
2013-09-05	09:30:46	-10.8888	142.389	45.88	2124	194	0	0
2013-09-05	09:32:01	-10.8889	142.389	15.74	432	300	0	38.12
2013-09-05	09:33:12	-10.8889	142.389	15.74	432	300	0	0
2013-09-05	09:34:24	-10.8889	142.389	29.12	0	80	0	26.06
2013-09-05	09:35:54	-10.8887	142.389	90.93	0	48	0	32.54
2013-09-05	09:37:10	-10.889	142.389	13.35	0	18	0	31.2
2013-09-05	09:38:21	-10.889	142.389	13.35	0	18	0	0
2013-09-05	09:40:01	-10.8888	142.389	77.59	7920	319	0	28.08
2013-09-05	09:47:32	-10.8888	142.389	77.59	7920	319	0	0
2013-09-05	09:49:32	-10.889	142.389	21.65	1800	244	0	21.28
2013-09-05	09:50:46	-10.8888	142.389	61.71	0	137	0	30.46
2013-09-05	09:59:39	-10.8888	142.389	61.71	0	137	0	0
2013-09-05	10:03:40	-10.8887	142.389	64.23	10692	337	0	17.95
2013-09-05	10:05:01	-10.8889	142.389	2.46	0	208	0	21.78
2013-09-05	10:09:32	-10.8889	142.389	87.99	4284	113	0	3.47
2013-09-05	10:13:52	-10.8889	142.389	87.99	4284	113	0	0
2013-09-05	10:15:21	-10.8889	142.389	40.6	2808	310	0	15.96
2013-09-05	10:17:26	-10.8887	142.389	123.12	0	140	0	28.71
2013-09-05	10:18:33	-10.889	142.389	5.4	0	105	0	31.43
2013-09-05	10:19:38	-10.8889	142.389	-0.23	0	171	0	3.72
2013-09-05	10:20:43	-10.8889	142.389	-44.3	0	93	0	7.6
2013-09-05	10:21:57	-10.8888	142.389	-3.11	0	101	0	32.48
2013-09-05	10:23:08	-10.8892	142.389	-22.46	720	127	0	53.06
2013-09-05	10:24:43	-10.8889	142.389	-25.6	3564	82	0	44.07
2013-09-05	10:35:19	-10.8889	142.389	-25.6	3564	82	0	0
2013-09-05	10:36:40	-10.8891	142.389	-42.37	0	343	0	37.36
2013-09-05	10:37:53	-10.8898	142.389	-187.69	6912	29	0	75.24
2013-09-05	10:41:28	-10.8898	142.389	-187.69	6912	29	0	0
2013-09-05	10:42:54	-10.8889	142.389	66.64	4392	65	0	99.24
2013-09-05	10:54:49	-10.8889	142.389	66.64	4392	65	0	0
2013-09-05	10:59:19	-10.8873	142.388	181.1	2556	53	0	257.68
2013-09-05	11:00:41	-10.8888	142.389	105.13	3744	318	0	234.65
2013-09-05	11:22:03	-10.8888	142.389	105.13	3744	318	0	0
2013-09-05	11:24:13	-10.89	142.39	102.41	13500	144	0	153.42
2013-09-05	11:25:32	-10.8893	142.389	89.3	8712	309	0	93.01
2013-09-05	11:34:07	-10.8893	142.389	89.3	8712	309	0	0
2013-09-05	11:35:35	-10.8887	142.389	124.98	2844	330	0	70.71
2013-09-05	11:37:05	-10.8893	142.39	71.82	14328	119	0	78.63
2013-09-05	11:39:42	-10.8893	142.39	71.82	14328	119	0	0
2013-09-05	11:40:59	-10.8891	142.39	100.31	0	114	0	20.97
2013-09-05	11:42:11	-10.8887	142.389	20.38	1008	103	0	83.85
2013-09-05	11:43:35	-10.8894	142.39	152.33	0	317	0	137.66
2013-09-05	11:44:44	-10.8888	142.389	15.99	1656	137	0	108.24
2013-09-05	11:45:59	-10.8887	142.389	51.52	0	315	0	17.27
2013-09-05	11:47:08	-10.8888	142.389	75.55	360	40	0	7.45
2013-09-05	11:48:13	-10.8883	142.389	10.24	3564	292	0	72.79
2013-09-05	11:49:44	-10.8893	142.39	104.83	11952	306	0	176.7
2013-09-05	11:50:52	-10.8891	142.39	56.02	0	19	0	38.66
2013-09-05	11:52:05	-10.8894	142.39	151.45	0	3	0	59.45
2013-09-05	11:54:21	-10.8887	142.389	21.27	8712	300	0	138.34
2013-09-05	11:56:31	-10.8893	142.39	33	5220	300	0	88.92
2013-09-05	12:47:29	-10.8893	142.39	33	5220	300	0	0
2013-09-05	12:51:03	-10.889	142.389	14.12	11016	123	0	43.83
2013-09-05	12:52:14	-10.8888	142.389	70.76	0	310	0	41.38
2013-09-05	12:53:28	-10.8881	142.388	86.91	0	312	0	115.34
2013-09-05	12:55:55	-10.8876	142.387	83.57	7812	132	0	98.55
2013-09-05	13:01:48	-10.8876	142.387	83.57	7812	132	0	0
2013-09-05	13:07:19	-10.8887	142.389	67.55	0	195	0	202.96
2013-09-05	13:16:16	-10.8887	142.389	67.55	0	195	0	0
2013-09-05	13:17:44	-10.889	142.389	49.75	0	3	0	42.56
2013-09-05	13:18:56	-10.889	142.389	48.78	0	17	0	8.51
2013-09-05	13:20:10	-10.889	142.389	40.14	0	62	0	8.68
2013-09-05	13:21:25	-10.889	142.389	58.73	6588	298	0	16.12
2013-09-05	13:22:53	-10.889	142.389	65.37	0	185	0	21.89
2013-09-05	13:24:23	-10.8889	142.389	66.59	1080	325	0	24.21
2013-09-05	13:25:50	-10.8889	142.389	41.98	0	216	0	3.31
2013-09-05	13:27:11	-10.8889	142.389	49.35	0	108	0	3.01
2013-09-05	13:28:29	-10.8888	142.389	65.2	648	128	0	5.72
2013-09-05	13:30:04	-10.8889	142.389	39.56	5040	291	0	15.62
2013-09-05	13:31:31	-10.8889	142.389	34.14	6660	110	0	22.47
2013-09-05	13:32:36	-10.8889	142.389	57.65	0	100	0	33.57
2013-09-05	13:33:46	-10.889	142.389	41.8	0	284	0	41.12
2013-09-05	13:34:58	-10.8889	142.389	53.15	4032	116	0	42.24
2013-09-05	13:36:07	-10.889	142.389	23.87	0	291	0	21.24
2013-09-05	13:37:16	-10.8889	142.389	46.56	1692	286	0	13.28
2013-09-05	13:38:26	-10.889	142.389	54.21	0	74	0	22.68
2013-09-05	13:39:41	-10.889	142.389	92.13	0	122	0	26.73
2013-09-05	14:10:49	-10.889	142.389	92.13	0	122	0	0
2013-09-05	14:12:37	-10.8889	142.389	88.54	0	97	0	26.65
2013-09-05	14:13:44	-10.8889	142.389	74.89	0	80	0	10.31
2013-09-05	14:14:51	-10.8889	142.389	34.55	0	77	0	10.98
2013-09-05	14:15:58	-10.8889	142.389	58.34	0	278	0	1.73
2013-09-05	14:17:05	-10.8889	142.389	64.06	0	84	0	3.47
2013-09-05	14:18:15	-10.8889	142.389	90.97	0	343	0	13.32
2013-09-05	14:19:23	-10.8889	142.389	75.7	0	282	0	6.89
2013-09-05	14:20:36	-10.8889	142.389	52.4	0	92	0	29.01
2013-09-05	14:21:46	-10.8888	142.389	62.5	3780	286	0	15.54
2013-09-05	14:23:33	-10.8889	142.389	49.45	1980	101	0	34.15
2013-09-05	14:25:02	-10.8887	142.389	98.9	5436	260	0	28.83
2013-09-05	14:28:48	-10.8889	142.389	29.49	5976	331	0	32.23
2013-09-05	14:33:07	-10.889	142.389	25.23	0	86	0	11.5
2013-09-05	14:37:22	-10.8889	142.389	56.9	0	86	0	8.59
2013-09-05	14:41:08	-10.889	142.389	20.84	2484	199	0	12.4
2013-09-05	14:44:49	-10.8891	142.389	-120.75	2016	159	0	35.09
2013-09-05	14:47:53	-10.8891	142.389	-120.75	2016	159	0	0
2013-09-05	14:49:25	-10.8889	142.389	54.69	1872	67	0	26.5
2013-09-05	14:52:24	-10.8888	142.389	26.32	1620	331	0	18.15
2013-09-05	14:55:35	-10.889	142.39	62.71	4968	91	0	35.38
2013-09-05	14:57:58	-10.8889	142.389	29.54	576	70	0	27.74
2013-09-05	14:59:12	-10.889	142.389	38.96	6660	114	0	13.09
2013-09-05	15:00:56	-10.8889	142.389	15.26	2664	322	0	8.8
2013-09-05	15:02:21	-10.8889	142.389	1.58	1260	103	0	4.99
2013-09-05	15:03:27	-10.8889	142.389	43.07	1692	262	0	13.44
2013-09-05	15:04:36	-10.8889	142.389	52.55	0	85	0	15.35
2013-09-05	15:05:47	-10.889	142.389	65.19	0	93	0	5.59
2013-09-05	15:06:58	-10.8888	142.389	-16.86	2592	110	0	26.45
2013-09-05	15:08:08	-10.8888	142.389	20.74	972	285	0	16.72
2013-09-05	15:09:19	-10.8889	142.389	30.76	0	277	0	6.71
2013-09-05	15:10:37	-10.8889	142.389	46.35	756	46	0	8.54
2013-09-05	15:11:48	-10.8891	142.389	-153.99	9180	53	0	23.49
2013-09-05	15:14:55	-10.8891	142.389	-153.99	9180	53	0	0
2013-09-05	15:16:26	-10.8887	142.389	6.57	4284	349	0	48.75
2013-09-05	15:21:53	-10.8887	142.389	6.57	4284	349	0	0
2013-09-05	15:27:44	-10.8891	142.389	29.85	4320	223	0	68.65
2013-09-05	15:51:49	-10.8891	142.389	29.85	4320	223	0	0
2013-09-05	15:54:30	-10.8888	142.389	32.52	972	244	0	52.16
2013-09-05	15:55:42	-10.8887	142.389	166.84	2340	303	0	33.92
2013-09-05	15:56:55	-10.8887	142.389	90.43	2808	50	0	53.59
2013-09-05	15:58:02	-10.8888	142.389	46.34	2124	19	0	25.06
2013-09-05	15:59:08	-10.8887	142.389	44.44	1332	300	0	9.31
2013-09-05	16:01:17	-10.8895	142.389	-95.1	8856	336	0	88.69
2013-09-05	16:03:30	-10.8889	142.389	11.56	0	189	0	73.6
2013-09-05	16:06:23	-10.8888	142.389	38.23	6696	105	0	30
2013-09-05	16:08:41	-10.8883	142.389	-11.55	6516	136	0	71.56
2013-09-05	16:11:04	-10.8883	142.389	-11.55	6516	136	0	0
2013-09-05	16:12:14	-10.8887	142.389	-19.67	504	178	0	85.02
2013-09-05	16:15:07	-10.8887	142.389	-19.67	504	178	0	0
2013-09-05	16:16:43	-10.8889	142.389	10.34	3096	187	0	38.01
2013-09-05	16:18:21	-10.8884	142.389	19.52	1080	79	0	64.46
2013-09-05	16:19:46	-10.8889	142.389	72.81	10368	178	0	60.93
2013-09-05	16:21:22	-10.888	142.389	48.52	5220	353	0	96.53
2013-09-05	16:23:00	-10.8894	142.389	5.46	0	164	0	152.34
2013-09-05	16:24:40	-10.8885	142.389	49.05	0	356	0	99.16
2013-09-05	16:26:13	-10.8885	142.389	49.05	0	356	0	0
2013-09-05	16:28:41	-10.8896	142.389	-15.02	6444	1	0	122.9
2013-09-05	17:36:41	-10.8896	142.389	-15.02	6444	1	0	0
2013-09-05	17:40:30	-10.8891	142.391	88.98	9792	100	0	167.82
2013-09-05	17:41:38	-10.8889	142.39	51.64	6552	272	0	122.62
2013-09-05	17:42:52	-10.8887	142.389	89.52	0	282	0	57.54
2013-09-05	17:46:56	-10.8894	142.39	-58.6	1044	216	0	96.19
2013-09-05	17:51:24	-10.8886	142.389	116.04	900	234	0	106.53
2013-09-05	17:55:16	-10.8893	142.389	-1.73	3384	252	0	82.6
2013-09-05	18:00:40	-10.8893	142.389	-1.73	3384	252	0	0
2013-09-05	18:02:56	-10.8887	142.389	117.4	0	85	0	74.79
2013-09-05	18:04:14	-10.8891	142.389	36.83	0	129	0	47.14
2013-09-05	18:08:11	-10.8888	142.389	61.9	16200	279	0	27.18
2013-09-05	18:12:16	-10.8888	142.389	61.9	16200	279	0	0
2013-09-05	18:14:46	-10.889	142.389	58.86	0	122	0	40.3
2013-09-05	18:19:01	-10.889	142.389	58.86	0	122	0	0
2013-09-05	18:23:05	-10.889	142.389	43.71	7236	285	0	5.2
2013-09-05	18:26:35	-10.889	142.389	43.71	7236	285	0	0
2013-09-05	18:28:22	-10.889	142.389	45.83	0	60	0	10.05
2013-09-05	18:34:25	-10.8889	142.389	63.49	1332	65	0	3.56
2013-09-05	18:39:45	-10.889	142.39	83.58	0	198	0	18.99
2013-09-05	18:44:45	-10.889	142.39	83.58	0	198	0	0
2013-09-05	18:46:02	-10.889	142.389	54.53	0	286	0	33.43
2013-09-05	18:49:40	-10.8888	142.39	224.5	0	307	0	59.17
2013-09-05	18:52:29	-10.8889	142.389	44.92	3384	141	0	64.21
2013-09-05	18:55:47	-10.8889	142.39	139.64	6624	100	0	63.88
2013-09-05	18:58:44	-10.8888	142.389	93.52	0	175	0	71.82
2013-09-05	18:59:55	-10.8888	142.389	93.52	0	175	0	0
2013-09-05	19:02:16	-10.8884	142.389	50.24	0	253	0	59.77
2013-09-05	19:06:09	-10.8888	142.389	33.52	0	123	0	68.37
2013-09-05	19:11:38	-10.889	142.389	106.61	0	246	0	25.01
2013-09-05	19:16:57	-10.889	142.389	106.61	0	246	0	0
2013-09-05	19:21:35	-10.8888	142.389	78.12	0	120	0	21.72
2013-09-05	19:25:00	-10.8889	142.389	35.45	0	124	0	15.84
2013-09-05	19:26:05	-10.8889	142.389	16.94	0	78	0	6.66
2013-09-05	19:27:24	-10.8888	142.389	68.4	1332	249	0	13.04
2013-09-05	19:29:29	-10.8889	142.389	45.92	0	118	0	11.01
2013-09-05	19:30:37	-10.8889	142.389	47.7	0	123	0	4.78
2013-09-05	19:31:50	-10.889	142.389	39.23	1692	198	0	10.53
2013-09-05	19:33:11	-10.8889	142.389	49.59	6588	128	0	14.4
2013-09-05	19:34:16	-10.8889	142.389	78.67	0	260	0	13.52
2013-09-05	19:35:30	-10.8889	142.389	68.52	3384	246	0	9.73
2013-09-05	19:36:51	-10.8889	142.389	108.38	0	85	0	31.72
2013-09-05	19:38:12	-10.8888	142.389	70.1	0	224	0	19.09
2013-09-05	19:39:47	-10.8889	142.389	65.66	756	172	0	39.3
2013-09-05	19:41:31	-10.8889	142.389	53.62	1008	307	0	10.81
2013-09-05	19:43:06	-10.8888	142.389	44.13	2520	32	0	16.13
2013-09-05	19:44:17	-10.8888	142.389	44.13	2520	32	0	0
2013-09-05	19:45:53	-10.8889	142.389	70.54	0	282	0	16.77
2013-09-05	19:47:23	-10.8888	142.389	64.84	0	55	0	13.45
2013-09-05	19:48:50	-10.8889	142.389	80.03	0	272	0	5.8
2013-09-05	19:50:20	-10.8889	142.389	56.36	1944	181	0	3.72
2013-09-05	19:51:30	-10.8889	142.389	56.36	1944	181	0	0
2013-09-05	19:53:26	-10.8889	142.389	64.13	2340	359	0	15.38
2013-09-05	20:16:29	-10.8889	142.389	64.13	2340	359	0	0
2013-09-05	20:21:27	-10.8898	142.39	63.99	14076	19	0	101.26
2013-09-05	20:24:54	-10.8889	142.389	64.11	540	77	0	108.75
2013-09-05	20:32:56	-10.889	142.389	13.87	0	235	0	33.56
2013-09-05	20:43:35	-10.889	142.389	49.38	7056	251	0	32.77
2013-09-05	20:53:30	-10.8891	142.39	39.56	756	304	0	63.38
2013-09-05	21:02:14	-10.8887	142.389	98.3	864	345	0	61.49
2013-09-05	21:25:34	-10.8887	142.389	98.3	864	345	0	0
2013-09-05	21:26:58	-10.8887	142.389	74.13	16992	312	0	33.86
2013-09-05	21:28:51	-10.8888	142.389	73.99	5400	149	0	19.77
2013-09-05	21:47:46	-10.8888	142.389	73.99	5400	149	0	0
2013-09-05	21:51:32	-10.8886	142.389	89.36	1944	354	0	33.25
2013-09-05	21:53:02	-10.8888	142.389	69.96	0	39	0	23.74
2013-09-05	21:58:32	-10.8888	142.389	69.96	0	39	0	0
2013-09-05	22:02:27	-10.889	142.389	73.87	0	84	0	45.7
2013-09-05	22:11:13	-10.889	142.389	64.47	0	60	0	25.52
2013-09-05	22:19:06	-10.8889	142.389	61.02	0	312	0	11.92
2013-09-05	22:20:13	-10.8891	142.389	57.08	0	143	0	35.46
2013-09-05	22:21:27	-10.8888	142.389	85.94	0	151	0	44.23
2013-09-05	22:25:19	-10.8891	142.389	50.68	12960	115	0	50.32
2013-09-05	22:29:18	-10.8889	142.389	62.21	432	287	0	28.94
2013-09-05	22:33:20	-10.889	142.389	46.97	684	307	0	2.67
2013-09-05	22:38:05	-10.889	142.389	79.66	1872	315	0	14.01
2013-09-05	23:36:25	-10.889	142.389	79.66	1872	315	0	0
2013-09-05	23:39:46	-10.8889	142.389	42.52	2016	252	0	16.12
2013-09-05	23:40:57	-10.8889	142.389	59.12	1476	287	0	12.11
2013-09-05	23:42:07	-10.8889	142.389	48.25	2016	136	0	6.63
2013-09-05	23:43:18	-10.8887	142.389	93.26	0	54	0	17.65
2013-09-05	23:44:31	-10.8888	142.389	118.1	0	74	0	6.78
2013-09-05	23:45:42	-10.8889	142.389	24.15	2268	171	0	15.34
2013-09-05	23:46:56	-10.8889	142.389	55.19	0	292	0	18.29
2013-09-05	23:48:17	-10.889	142.389	1.65	1188	232	0	29.85
2013-09-05	23:50:39	-10.8889	142.389	29.44	0	31	0	28.97
2013-09-05	23:52:36	-10.8888	142.389	35.86	0	75	0	11.68
2013-09-05	23:53:50	-10.8889	142.389	39.15	2628	297	0	15.53
2013-09-05	23:55:17	-10.8889	142.389	39.15	2628	297	0	0
2013-09-05	23:56:32	-10.8888	142.389	58.09	0	93	-4	12.83	1
2013-09-06	00:01:24	-10.8888	142.389	58.09	0	93	-2	0	1
2013-09-06	00:02:49	-10.889	142.389	54.09	0	153	0	22.91	1
2013-09-06	00:04:00	-10.8889	142.389	44.53	0	56	0	13.23
2013-09-06	00:07:14	-10.889	142.389	53.36	0	92	0	29.55
2013-09-06	00:11:59	-10.888	142.389	-59.35	2448	334	0	107.98
2013-09-06	00:16:37	-10.8888	142.389	21.6	0	357	0	85.95
2013-09-06	00:17:48	-10.8887	142.389	13.03	0	56	0	20.9
2013-09-06	00:18:54	-10.8887	142.389	13.45	0	22	0	18.42
2013-09-06	00:20:03	-10.889	142.389	69.14	0	89	0	32.52
2013-09-06	00:21:14	-10.8884	142.389	-10.19	3852	359	0	61.43
2013-09-06	00:22:44	-10.8895	142.389	119.29	4464	64	0	113.87
2013-09-06	00:25:24	-10.8884	142.389	-14.23	0	328	0	120.92
2013-09-06	00:27:49	-10.889	142.389	59.26	0	39	0	68.26
2013-09-06	00:29:41	-10.889	142.389	65.79	1296	170	0	26.77
2013-09-06	00:31:11	-10.8896	142.389	124.9	0	162	0	71.63
2013-09-06	00:37:16	-10.8896	142.389	124.9	0	162	0	0
2013-09-06	00:38:52	-10.8886	142.389	-1.7	0	48	0	110.86
2013-09-06	00:40:12	-10.8888	142.389	27.65	0	33	0	25.07
2013-09-06	00:41:31	-10.8888	142.389	41.7	0	91	0	2.34
2013-09-06	00:42:37	-10.8888	142.389	38.53	0	29	0	5.23
2013-09-06	00:43:50	-10.8888	142.389	26.99	0	1	0	12.89
2013-09-06	00:45:02	-10.8887	142.389	18.39	0	87	0	5.69
2013-09-06	00:46:11	-10.8889	142.389	51.95	0	39	0	26.79
2013-09-06	00:47:22	-10.8889	142.389	64.42	2376	87	0	5.7
2013-09-06	00:48:50	-10.8889	142.389	81.36	2700	86	0	21.82
2013-09-06	00:50:15	-10.8888	142.389	73.06	900	200	0	24.59
2013-09-06	00:51:48	-10.8889	142.389	44.62	0	89	0	8.61
2013-09-06	00:53:10	-10.8888	142.389	35.83	2664	29	0	16.43
2013-09-06	00:54:54	-10.8888	142.389	56.08	6696	229	0	4.22
2013-09-06	00:56:30	-10.8887	142.389	14.27	0	340	0	31.19
2013-09-06	00:57:39	-10.8888	142.389	36.23	0	350	0	17.15
2013-09-06	00:59:23	-10.8889	142.389	42.17	1152	19	0	10.45
2013-09-06	01:01:29	-10.8889	142.389	41.74	1728	122	0	5.11
2013-09-06	01:03:44	-10.8889	142.389	41.23	3060	306	0	6.87
2013-09-06	01:05:39	-10.8889	142.389	35.98	0	90	0	3.45
2013-09-06	01:06:50	-10.8889	142.389	45.7	648	278	0	3.52
2013-09-06	01:08:01	-10.8887	142.389	31.76	2304	42	0	20.46
2013-09-06	01:09:11	-10.8889	142.389	28.42	3024	52	0	34.06
2013-09-06	01:10:22	-10.889	142.389	40.91	5112	233	0	11.7
2013-09-06	01:11:32	-10.8889	142.389	48.24	2880	62	0	8.62
2013-09-06	01:12:43	-10.8888	142.389	60.97	1548	4	0	36.87
2013-09-06	01:13:58	-10.8889	142.389	51.4	0	60	0	6.86
2013-09-06	01:15:08	-10.8888	142.389	31.02	0	73	0	20.74
2013-09-06	01:16:19	-10.8889	142.389	42.58	0	60	0	8.89
2013-09-06	01:17:33	-10.8889	142.389	3.35	6048	243	0	15.64
2013-09-06	01:18:41	-10.8889	142.389	19	8928	66	0	11.97
2013-09-06	01:19:50	-10.8889	142.389	36	4428	247	0	8.33
2013-09-06	01:21:02	-10.889	142.389	40.7	0	242	0	5.48
2013-09-06	01:22:12	-10.8889	142.389	47.66	0	245	0	23.78
2013-09-06	01:23:23	-10.8891	142.389	-8.84	1944	243	0	60.42
2013-09-06	01:24:35	-10.8889	142.389	42.65	0	56	0	47.79
2013-09-06	01:25:45	-10.8888	142.389	54.89	0	210	0	19.48
2013-09-06	01:26:55	-10.8891	142.389	17.54	4428	64	0	94.25
2013-09-06	01:28:35	-10.8889	142.389	56.81	0	257	0	84.85
2013-09-06	01:29:53	-10.8889	142.389	35.52	0	267	0	11.8
2013-09-06	01:31:06	-10.8888	142.39	23.01	0	83	0	17
2013-09-06	01:32:13	-10.8889	142.389	36.1	3132	101	0	21.44
2013-09-06	01:33:21	-10.8888	142.389	40.49	0	319	0	14.26
2013-09-06	01:34:27	-10.8888	142.389	60.27	936	47	0	5.24
2013-09-06	01:35:35	-10.8888	142.389	35.94	0	359	0	23.37
2013-09-06	01:37:25	-10.889	142.389	53.46	5652	80	0	43.73
2013-09-06	01:39:16	-10.8894	142.388	-51.09	4356	254	0	117.53
2013-09-06	01:41:15	-10.8888	142.389	53.39	0	249	0	139.44
2013-09-06	01:43:02	-10.8888	142.389	49.61	0	283	0	1.78
2013-09-06	01:44:40	-10.8889	142.389	58.73	6804	233	0	11.6
2013-09-06	01:45:54	-10.8889	142.389	44.98	0	13	0	6.07
2013-09-06	01:47:12	-10.8887	142.39	89.88	4320	137	0	35.14
2013-09-06	01:48:32	-10.8889	142.389	21.41	5940	121	0	26.07
2013-09-06	01:50:36	-10.8887	142.389	84.37	4500	89	0	26.21
2013-09-06	01:52:44	-10.8888	142.389	27.13	3564	191	0	19.2
2013-09-06	01:54:44	-10.889	142.389	55.18	1044	135	0	19.99
2013-09-06	01:56:30	-10.8889	142.389	24.23	6444	283	0	19.77
2013-09-06	01:58:49	-10.8889	142.389	28.9	0	225	0	15.2
2013-09-06	02:01:23	-10.8887	142.389	27.05	1764	333	0	32.17
2013-09-06	02:04:03	-10.8885	142.389	2.41	0	86	0	27.66
2013-09-06	02:07:09	-10.889	142.389	62.69	0	330	0	75.62
2013-09-06	02:11:04	-10.889	142.389	49.86	4608	147	0	3.67
2013-09-06	02:14:21	-10.8888	142.389	53.57	6768	5	0	24.4
2013-09-06	02:15:46	-10.8888	142.389	32.3	5328	160	0	6.99
2013-09-06	06:00:45	-10.8888	142.389	32.3	5328	160	0	0
2013-09-06	06:04:11	-10.8887	142.389	0.7	216	272	0	13.02
2013-09-06	06:06:59	-10.8887	142.389	0.99	180	328	0	2.74
2013-09-06	06:15:20	-10.8887	142.389	0.99	180	328	0	0
2013-09-06	06:22:59	-10.889	142.389	50.18	0	15	0	34.51
2013-09-06	06:29:45	-10.8889	142.389	32.66	0	86	0	16.68
2013-09-06	06:30:49	-10.8876	142.39	-89.01	0	203	0	146.51
2013-09-06	06:31:55	-10.8883	142.389	-12.89	0	227	0	88.17
2013-09-06	06:33:01	-10.8893	142.389	83.62	3528	12	0	111.96
2013-09-06	06:34:09	-10.8888	142.389	48.38	0	22	0	51.7
2013-09-06	06:35:17	-10.8894	142.389	85.73	3276	27	0	71.14
2013-09-06	06:36:28	-10.8894	142.389	90.23	0	14	0	2.11
2013-09-06	06:37:34	-10.8894	142.389	89.9	0	46	0	14.04
2013-09-06	06:38:45	-10.8887	142.389	11.36	0	349	0	80.79
2013-09-06	06:39:54	-10.889	142.389	51.37	0	17	0	42.66
2013-09-06	06:41:03	-10.8887	142.389	15.96	0	88	0	42.78
2013-09-06	06:42:12	-10.8891	142.389	52.69	0	206	0	48.86
2013-09-06	06:43:20	-10.8888	142.389	28.94	0	16	0	39.57
2013-09-06	06:44:26	-10.8891	142.389	54.11	0	13	0	37.19
2013-09-06	06:45:32	-10.8889	142.389	42.35	0	218	0	15.65
2013-09-06	06:46:38	-10.8889	142.389	30.24	0	167	0	8.39
2013-09-06	06:47:46	-10.8889	142.389	40.14	0	20	0	3.38
2013-09-06	06:48:56	-10.8886	142.389	26.04	0	208	0	28.59
2013-09-06	06:50:07	-10.8885	142.389	-8.52	0	346	0	21.31
2013-09-06	06:51:16	-10.8887	142.389	44.76	0	189	0	26.46
2013-09-06	06:52:26	-10.8886	142.389	34.02	0	231	0	5.89
2013-09-06	06:53:36	-10.8888	142.389	36.46	2664	358	0	15.9
2013-09-06	06:54:46	-10.889	142.389	59.15	0	197	0	23.01
2013-09-06	06:55:52	-10.8889	142.389	53.88	0	165	0	9.92
2013-09-06	06:56:58	-10.889	142.389	54.63	0	12	0	14.77
2013-09-06	06:58:04	-10.8889	142.389	28.44	0	167	0	19.99
2013-09-06	06:59:10	-10.889	142.389	59.9	0	205	0	20.46
2013-09-06	07:00:16	-10.8888	142.389	43.08	0	111	0	26.13
2013-09-06	07:01:23	-10.8889	142.389	36.06	0	2	0	14.71
2013-09-06	07:02:29	-10.8889	142.389	40.14	0	200	0	4.91
2013-09-06	07:03:35	-10.889	142.389	46.21	0	11	0	5
2013-09-06	07:04:41	-10.8889	142.389	46.01	0	36	0	12.06
2013-09-06	07:05:50	-10.8889	142.389	41.57	0	50	0	1.75
2013-09-06	07:06:59	-10.8889	142.389	37.43	0	55	0	6.87
2013-09-06	07:08:20	-10.8888	142.389	16.86	0	54	0	29.55
2013-09-06	07:09:47	-10.889	142.389	52.62	0	45	0	38.19
2013-09-06	07:11:19	-10.8889	142.389	27.45	0	319	0	27.69
2013-09-06	07:12:46	-10.8888	142.389	31.22	1584	11	0	5.07
2013-09-06	07:13:53	-10.889	142.389	43.46	0	353	0	21.59
2013-09-06	07:14:59	-10.8891	142.389	49.81	0	326	0	11.84
2013-09-06	07:16:06	-10.889	142.389	37.46	0	342	0	14.5
2013-09-06	07:17:14	-10.889	142.389	44.76	0	337	0	1.86
2013-09-06	07:18:16	-10.8902	142.389	-9.52	0	211	0	140.4
2013-09-06	07:19:22	-10.8889	142.389	55.56	0	2	0	145.03
2013-09-06	07:20:28	-10.8889	142.389	61.61	0	10	0	6.6
2013-09-06	07:21:34	-10.8889	142.389	80.1	4680	202	0	4.18
2013-09-06	07:23:22	-10.8891	142.389	50.91	8784	345	0	27.7
2013-09-06	07:24:49	-10.8895	142.389	-82.03	11196	8	0	43.92
2013-09-06	07:26:30	-10.8894	142.389	-50.66	1224	230	0	8.19
2013-09-06	07:28:10	-10.8887	142.389	80.63	4284	16	0	83.2
2013-09-06	07:33:45	-10.8891	142.39	-90.43	0	0	0	61.32
2013-09-06	07:40:01	-10.8891	142.39	-90.43	0	0	0	0
2013-09-06	07:45:10	-10.8892	142.389	-89.82	0	0	0	25.78
2013-09-06	07:53:00	-10.8892	142.389	-89.82	0	0	0	0
2013-09-06	07:56:08	-10.889	142.389	-67.23	0	193	0	21.27
2013-09-06	08:01:16	-10.8894	142.389	-83.87	0	0	0	37.47
2013-09-06	08:37:15	-10.8894	142.389	-83.87	0	0	0	0
2013-09-06	08:44:10	-10.8891	142.389	69.15	0	51	0	41.08
2013-09-06	08:48:22	-10.8889	142.389	-84.19	900	327	0	55.19
2013-09-06	08:55:40	-10.889	142.389	-55.56	4500	313	0	13.26
2013-09-06	09:18:12	-10.889	142.389	-55.56	4500	313	0	0
2013-09-06	09:27:54	-10.8889	142.389	61.01	0	47	0	35.54
2013-09-06	09:29:12	-10.8889	142.389	40.61	0	108	0	21.64
2013-09-06	09:35:58	-10.8889	142.389	40.61	0	108	0	0
2013-09-06	09:37:30	-10.8889	142.389	47.8	4824	19	0	43.74
2013-09-06	09:42:56	-10.8889	142.389	47.8	4824	19	0	0
2013-09-06	09:45:09	-10.8889	142.389	38.74	72	220	0	4.31
2013-09-06	09:49:45	-10.8891	142.39	-82.8	3276	110	0	24.09
2013-09-06	09:58:58	-10.8891	142.39	-82.8	3276	110	0	0
2013-09-06	10:04:52	-10.8888	142.389	38.68	0	351	0	71.33
2013-09-06	10:06:04	-10.8888	142.389	79.92	0	271	0	5.04
2013-09-06	10:07:13	-10.8888	142.389	87.32	0	95	0	7.09
2013-09-06	10:08:21	-10.8888	142.389	115.7	0	135	0	3.47
2013-09-06	10:09:29	-10.8888	142.389	64.36	0	335	0	13.91
2013-09-06	10:10:57	-10.8887	142.389	81.79	12456	14	0	28.04
2013-09-06	10:12:52	-10.8842	142.394	14.19	28584	55	0	750.81
2013-09-06	10:14:15	-10.8829	142.396	106.8	0	123	0	203.25
2013-09-06	10:15:26	-10.8843	142.395	74.11	18936	143	0	157.34
2013-09-06	10:16:59	-10.8892	142.396	-9.11	37584	236	0	542.35
2013-09-06	10:18:21	-10.891	142.39	25.7	16992	275	0	646.78
2013-09-06	10:19:54	-10.8909	142.39	-1.56	0	179	0	25.63
2013-09-06	10:21:15	-10.891	142.39	27.99	0	121	0	13.12
2013-09-06	10:22:51	-10.8911	142.39	82.65	12780	95	0	34.62
2013-09-06	10:24:40	-10.891	142.39	-26.79	0	215	0	52.88
2013-09-06	10:26:29	-10.8909	142.39	-1.13	0	108	0	12.12
2013-09-06	10:27:39	-10.8909	142.39	69.77	0	26	0	5.02
2013-09-06	10:28:50	-10.8908	142.39	53.65	0	140	0	16.46
2013-09-06	10:30:12	-10.8906	142.388	31.98	6912	267	0	229.16	1
2013-09-06	10:31:29	-10.893	142.386	50.2	52956	286	0	374.51	1
2013-09-06	10:32:46	-10.8977	142.371	20.74	79632	277	0	1634.4	1
2013-09-06	10:34:20	-10.8944	142.353	19.8	60048	273	0	2057.25	1
2013-09-06	10:36:00	-10.8907	142.353	87.18	1008	145	0	404.65	1
2013-09-06	10:37:26	-10.8908	142.353	45.85	0	309	0	17.52	1
2013-09-06	10:38:56	-10.8907	142.353	139.33	2376	326	0	25.29
2013-09-06	10:40:56	-10.8907	142.352	-99.96	0	83	0	41.66
2013-09-06	10:42:51	-10.8907	142.353	132.37	36	21	0	33.41
2013-09-06	10:45:09	-10.8908	142.353	-10.94	4428	112	0	28.87
2013-09-06	10:47:41	-10.8907	142.353	36.15	1080	287	0	17.65
2013-09-06	10:49:02	-10.8908	142.353	225.86	8316	98	0	33.8
2013-09-06	10:50:51	-10.8907	142.353	119.41	0	323	0	33.67
2013-09-06	10:52:03	-10.8907	142.353	119.41	0	323	0	0
2013-09-06	10:53:24	-10.8903	142.352	29.52	5220	299	0	144.33
2013-09-06	10:55:03	-10.8905	142.353	110.26	2376	44	0	146.15
2013-09-06	10:56:45	-10.8906	142.353	151.41	2952	112	0	57.34
2013-09-06	10:58:24	-10.8906	142.354	244.13	4248	96	0	66.61
2013-09-06	10:59:42	-10.8904	142.353	185.16	1188	84	0	103.72
2013-09-06	11:01:19	-10.8904	142.353	202.34	0	275	0	20.03
2013-09-06	11:02:53	-10.8904	142.353	154.51	5256	350	0	3.86
2013-09-06	11:04:27	-10.8907	142.354	217.96	0	146	0	83.03
2013-09-06	11:06:42	-10.8902	142.354	397.86	6120	131	0	61.87
2013-09-06	11:27:44	-10.8902	142.354	397.86	6120	131	0	0
2013-09-06	11:29:06	-10.8909	142.352	-115.74	1332	23	0	188.24
2013-09-06	11:30:18	-10.8907	142.353	69.78	0	280	0	57.65
2013-09-06	11:31:45	-10.8906	142.353	203.1	1260	58	0	11.67
2013-09-06	11:33:14	-10.8907	142.353	-20.6	864	209	0	23.55
2013-09-06	11:34:54	-10.8902	142.353	168.78	13428	158	0	60.07
2013-09-06	11:36:45	-10.8901	142.353	178.72	0	327	0	42.41
2013-09-06	11:38:34	-10.891	142.353	38.94	0	175	0	107.88
2013-09-06	11:41:04	-10.8925	142.351	48.68	5508	213	0	253.73
2013-09-06	11:43:20	-10.8903	142.353	74.8	3528	50	0	314.43	1
2013-09-06	11:44:48	-10.8913	142.352	218.95	10620	42	0	137.52	1
2013-09-06	11:46:45	-10.8904	142.353	160.47	0	301	0	149.73	1
2013-09-06	11:49:02	-10.8912	142.352	-170.25	10080	117	0	181.4
2013-09-06	11:50:55	-10.8912	142.352	-170.25	10080	117	0	0
2013-09-06	11:52:22	-10.8913	142.352	16.99	288	295	0	64.46
2013-09-06	11:54:15	-10.8907	142.353	76.33	3420	242	0	75.6
2013-09-06	11:56:05	-10.891	142.352	-26.54	4248	7	0	35.14
2013-09-06	11:57:25	-10.8895	142.352	233.61	8604	171	0	163.11
2013-09-06	11:58:54	-10.8904	142.353	109.03	0	110	0	117.31
2013-09-06	15:04:26	-10.8904	142.353	109.03	0	110	0	0
2013-09-06	15:07:35	-10.8934	142.405	157.47	82944	132	0	5697.64	1
2013-09-06	15:08:49	-10.9097	142.412	66.72	90756	164	0	1967.59	1
2013-09-06	15:09:59	-10.9167	142.427	-30.99	96480	110	0	1839.82	1
2013-09-06	15:11:09	-10.9277	142.438	63.47	88308	172	0	1663.53	1
2013-09-06	15:12:34	-10.9431	142.448	-8.46	81252	129	0	2025.44	1
2013-09-06	15:14:05	-10.943	142.45	37.62	0	41	0	290.36	1
2013-09-06	15:46:39	-10.943	142.45	37.62	0	41	0	0
2013-09-06	15:47:48	-10.9426	142.45	28.09	684	82	0	52.71	1
2013-09-06	15:48:55	-10.9423	142.45	35.34	6984	358	0	50.57	1
2013-09-06	15:50:05	-10.9423	142.45	5.08	0	103	0	22.07	1
2013-09-06	15:51:14	-10.9423	142.45	12.13	0	157	0	0.44
2013-09-06	15:52:22	-10.9423	142.45	11.84	0	112	0	1.87
2013-09-06	15:53:30	-10.9421	142.45	64.08	0	319	0	25.57
2013-09-06	15:54:37	-10.9423	142.45	2.82	0	42	0	23.75
2013-09-06	15:55:45	-10.9423	142.45	-12.04	0	69	0	6.36
2013-09-06	15:56:53	-10.9424	142.45	-1.8	1692	320	0	3.43
2013-09-06	15:57:58	-10.9423	142.45	-13.57	576	144	0	15.15
2013-09-06	15:59:03	-10.9423	142.45	-12.69	0	130	-4	21.28	1

## Sheet: Ba_03
Date	Time	Latitude	Longitude	Altitude	Speed	Course	Type	Distance	Essential
2013-09-03	13:34:07	-10.8908	142.353	25.49	0	142	-2	0	1
2013-09-03	13:35:14	-10.891	142.353	-97.08	0	74	0	32.35	1
2013-09-03	13:36:20	-10.891	142.353	-79.63	0	87	0	5.04
2013-09-03	13:37:27	-10.8909	142.353	-86.05	0	82	0	7.26
2013-09-03	13:38:34	-10.8908	142.353	-2.54	0	340	0	23.64
2013-09-03	13:39:40	-10.8909	142.353	-50.26	0	214	0	11.91
2013-09-03	13:40:47	-10.8908	142.353	1.85	0	332	0	11.3
2013-09-03	13:41:59	-10.8909	142.353	-55.2	288	113	0	19.93
2013-09-03	13:43:31	-10.8908	142.353	-9.19	0	273	0	22.46
2013-09-03	13:44:35	-10.8908	142.353	44.76	216	357	0	22.44	1
2013-09-03	13:45:41	-10.8907	142.352	70.2	0	70	0	10.84	1
2013-09-03	13:46:48	-10.8907	142.352	62.93	0	85	0	4.92
2013-09-03	13:47:52	-10.8907	142.352	56.45	36	97	0	0.22
2013-09-03	13:48:58	-10.8908	142.352	15.35	15084	217	0	10.86
2013-09-03	13:50:04	-10.891	142.352	49.83	180	90	0	23.04
2013-09-03	13:51:10	-10.8943	142.352	33.44	15120	135	0	368.06	1
2013-09-03	13:52:20	-10.8968	142.364	69.02	96192	97	0	1353.09	1
2013-09-03	13:53:31	-10.8949	142.38	-12.05	88812	55	0	1699.86	1
2013-09-03	13:54:38	-10.8918	142.387	-55.01	8568	320	0	893.63	1
2013-09-03	13:55:45	-10.886	142.389	-14.26	27144	348	0	657.57	1
2013-09-03	13:56:51	-10.8843	142.389	52.5	9792	276	0	188.59	1
2013-09-03	13:58:03	-10.8845	142.389	37.43	1620	152	0	18.42	1
2013-09-03	13:59:09	-10.8844	142.389	21.61	0	282	0	9.83
2013-09-03	14:00:14	-10.8851	142.389	28.64	14148	10	0	76	1
2013-09-03	14:01:17	-10.8833	142.389	-7.48	0	341	0	203	1
2013-09-03	14:02:22	-10.8832	142.389	43.48	504	102	0	19.65
2013-09-03	14:03:27	-10.8825	142.39	10.59	15948	10	0	85.48
2013-09-03	14:04:32	-10.884	142.389	29.87	17352	194	0	171.79	1
2013-09-03	14:05:38	-10.8833	142.39	40.98	6192	8	0	143.46	1
2013-09-03	14:06:45	-10.8834	142.39	53.71	396	59	0	4.53	1
2013-09-03	14:07:55	-10.8833	142.39	37.74	6516	340	0	12.58
2013-09-03	14:09:02	-10.8832	142.39	42.21	5508	197	0	1.78
2013-09-03	14:10:12	-10.8832	142.39	20.18	0	282	0	15.27
2013-09-03	14:11:29	-10.8832	142.39	-17.28	3240	10	0	18.03
2013-09-03	14:12:42	-10.8832	142.39	41.96	0	141	0	21.92
2013-09-03	14:13:49	-10.8832	142.39	56.68	1728	171	0	4.45
2013-09-03	14:30:33	-10.8832	142.39	56.68	1728	171	0	0
2013-09-03	14:32:00	-10.8833	142.39	63.68	432	251	0	10.76
2013-09-03	14:33:18	-10.8834	142.39	83.04	2268	53	0	6.84
2013-09-03	14:35:47	-10.8833	142.39	55.18	216	18	0	7.5
2013-09-03	14:38:10	-10.8834	142.39	52	3672	169	0	10.56
2013-09-03	14:40:03	-10.8837	142.39	73.91	0	329	0	30.75
2013-09-03	14:42:59	-10.8834	142.39	34.96	0	256	0	32.86
2013-09-03	14:47:20	-10.8834	142.39	45.88	0	16	0	8.39
2013-09-03	15:32:08	-10.8834	142.39	45.88	0	16	0	0
2013-09-03	15:34:20	-10.8833	142.39	13.84	2736	68	0	12.56
2013-09-03	15:35:52	-10.8834	142.39	51.69	1908	300	0	12.9
2013-09-03	15:38:04	-10.8831	142.39	-61.17	1728	58	0	35.73
2013-09-03	15:41:19	-10.8833	142.39	10.72	936	268	0	26.35
2013-09-03	15:44:28	-10.8836	142.39	125.72	5400	87	0	30.47
2013-09-03	15:47:23	-10.8834	142.39	55.35	2520	54	0	22.32
2013-09-03	15:49:35	-10.8835	142.39	74.82	5364	160	0	5.45
2013-09-03	15:51:47	-10.8834	142.39	5.95	5976	238	0	20.54
2013-09-03	15:53:56	-10.8835	142.39	48.34	5256	318	0	31.91
2013-09-03	15:56:04	-10.8834	142.39	42.94	1116	86	0	10.59
2013-09-03	15:58:04	-10.8832	142.39	-4.56	3708	338	0	36.91
2013-09-03	15:59:12	-10.8835	142.39	87.18	2232	296	0	58.72
2013-09-03	16:01:54	-10.8833	142.39	50.17	324	60	0	27.43
2013-09-03	16:04:27	-10.8835	142.39	53.34	2304	179	0	17.01
2013-09-03	16:06:54	-10.8834	142.39	44.82	0	204	0	5.11
2013-09-03	16:07:58	-10.8835	142.39	10.73	1476	288	0	3.62
2013-09-03	16:10:08	-10.8835	142.39	10.75	2700	300	0	7.63
2013-09-03	16:12:25	-10.8834	142.39	40.05	2592	267	0	19.2
2013-09-03	16:14:32	-10.8836	142.39	-4.17	0	31	0	30.41
2013-09-03	16:15:50	-10.8837	142.39	-20.91	144	45	0	8.61
2013-09-03	16:17:41	-10.8834	142.39	7.59	0	344	0	34.19
2013-09-03	16:18:50	-10.8833	142.39	51.24	0	94	0	20.19
2013-09-03	16:20:05	-10.8834	142.39	24.44	0	135	0	15.15
2013-09-03	16:21:21	-10.8833	142.39	32.61	0	336	0	14.42
2013-09-03	16:22:31	-10.8833	142.39	38.53	0	305	0	2.34
2013-09-03	16:23:54	-10.8833	142.39	58.52	2196	268	0	15.26
2013-09-03	16:25:02	-10.8833	142.39	47.68	0	305	0	11.09
2013-09-03	16:26:05	-10.8833	142.39	24.91	1044	102	0	13.45
2013-09-03	16:27:11	-10.8833	142.39	30.86	972	274	0	13.44
2013-09-03	16:28:18	-10.8834	142.39	10.33	396	47	0	5.16
2013-09-03	16:29:25	-10.8833	142.39	34.83	0	333	0	15.33
2013-09-03	16:30:32	-10.8833	142.39	47.43	144	347	0	6.74
2013-09-03	16:31:38	-10.8833	142.39	31.48	648	26	0	3.37
2013-09-03	16:32:44	-10.8833	142.39	37.88	720	326	0	1
2013-09-03	16:33:46	-10.8832	142.39	46.35	0	259	0	13.89
2013-09-03	16:34:53	-10.8833	142.39	98.83	0	253	0	29.11
2013-09-03	16:36:08	-10.8833	142.39	39.93	396	305	0	16.84
2013-09-03	16:37:33	-10.8833	142.39	83.68	1548	88	0	9.21
2013-09-03	16:38:46	-10.8832	142.39	68.83	0	238	0	11.56
2013-09-03	16:39:53	-10.8832	142.39	65.21	0	138	0	3.46
2013-09-03	16:41:03	-10.8833	142.39	135.35	0	193	0	27.74
2013-09-03	16:42:13	-10.8833	142.39	-48.51	0	109	0	66.61
2013-09-03	16:43:23	-10.8833	142.39	68.86	1656	269	0	40.59
2013-09-03	16:44:38	-10.8832	142.39	149.27	1116	157	0	22.01
2013-09-03	16:45:47	-10.8832	142.39	29.51	1908	122	0	21.93
2013-09-03	16:46:58	-10.8832	142.39	-73.02	0	267	0	17.41
2013-09-03	16:48:10	-10.8833	142.39	82.31	3024	121	0	22.91
2013-09-03	16:49:19	-10.8833	142.39	21.55	396	221	0	2.94
2013-09-03	16:50:37	-10.8834	142.39	24.9	2556	258	0	9.52
2013-09-03	16:51:45	-10.8835	142.39	1.14	1800	131	0	16
2013-09-03	16:53:21	-10.8833	142.39	57.03	0	199	0	16.76
2013-09-03	16:54:52	-10.8832	142.39	72.23	5940	210	0	19.17
2013-09-03	16:57:29	-10.8834	142.39	31.71	11088	72	0	18.31
2013-09-03	16:59:53	-10.8834	142.39	7.27	2664	215	0	4.84
2013-09-03	17:03:24	-10.8834	142.39	7.27	2664	215	0	0
2013-09-03	17:04:35	-10.8834	142.39	38.5	0	72	0	5.26
2013-09-03	17:05:44	-10.8831	142.39	44.68	6552	60	0	43.48
2013-09-03	17:07:05	-10.8834	142.39	15.7	4248	333	0	41.4
2013-09-03	17:08:28	-10.8833	142.39	9.17	3996	305	0	12.32
2013-09-03	17:11:02	-10.8834	142.39	49.11	1692	285	0	19.09
2013-09-03	17:13:18	-10.8834	142.39	-0.83	0	219	0	8.2
2013-09-03	17:14:26	-10.8833	142.39	59.62	4572	105	0	11.4
2013-09-03	17:15:35	-10.8835	142.39	35.71	0	191	0	27.23
2013-09-03	17:16:54	-10.8834	142.39	60.04	8964	183	0	9.79
2013-09-03	17:18:11	-10.8834	142.39	32.58	5400	138	0	3.28
2013-09-03	17:19:15	-10.8834	142.39	10.69	1692	115	0	4.95
2013-09-03	17:20:26	-10.8834	142.39	10.69	1692	115	0	0
2013-09-03	17:21:37	-10.8833	142.39	90.3	0	17	0	16.44
2013-09-03	17:22:45	-10.8833	142.39	68.64	4824	73	0	10.94
2013-09-03	17:23:57	-10.8836	142.39	19.71	4356	47	0	58.76
2013-09-03	17:25:08	-10.8835	142.39	30.88	0	207	0	18.62
2013-09-03	17:26:17	-10.8834	142.39	51.34	0	13	0	19.08
2013-09-03	17:27:22	-10.8834	142.39	6.89	540	309	0	1
2013-09-03	17:28:32	-10.8834	142.39	4.24	3348	115	0	11.77
2013-09-03	17:29:43	-10.8837	142.39	-2.61	2124	198	0	30.1
2013-09-03	17:30:52	-10.8834	142.39	42.22	2448	39	0	38.06
2013-09-03	17:32:02	-10.8836	142.39	1.38	0	99	0	20.82
2013-09-03	17:33:06	-10.8834	142.39	29.39	756	240	0	12.23
2013-09-03	17:34:15	-10.8834	142.39	28.98	0	278	0	2.78
2013-09-03	17:35:21	-10.8835	142.39	43.45	576	143	0	4.43
2013-09-03	17:36:26	-10.8835	142.39	20.24	1080	196	0	5.3
2013-09-03	17:37:34	-10.8837	142.39	-41.99	2916	340	0	22.32
2013-09-03	17:38:40	-10.8834	142.39	8.06	1872	147	0	32.54
2013-09-03	17:39:46	-10.8834	142.39	12.04	252	239	0	7.35
2013-09-03	17:40:51	-10.8834	142.39	27.03	2052	110	0	7.5
2013-09-03	17:41:57	-10.8834	142.39	29.03	3312	157	0	5.91
2013-09-03	17:43:03	-10.8835	142.39	27.59	1620	358	0	13.4
2013-09-03	17:44:09	-10.8834	142.39	34.71	1728	206	0	13.74
2013-09-03	17:45:18	-10.8835	142.39	22.8	0	221	0	17.46
2013-09-03	17:46:24	-10.8835	142.39	14.7	684	38	0	14.01
2013-09-03	17:47:41	-10.8834	142.39	50.01	2304	208	0	12.83
2013-09-03	17:48:58	-10.8836	142.39	-22.83	0	25	0	42.4
2013-09-03	17:50:07	-10.8833	142.39	39.76	0	349	0	44.96
2013-09-03	17:51:20	-10.8833	142.39	42.86	0	268	0	10.08
2013-09-03	17:52:33	-10.8834	142.39	48.88	3312	233	0	11.9
2013-09-03	17:53:42	-10.8833	142.39	27.8	5724	29	0	17.87
2013-09-03	17:54:51	-10.8832	142.39	41.53	756	312	0	25.61
2013-09-03	17:55:55	-10.8836	142.39	61.48	2232	114	0	40.08
2013-09-03	17:57:01	-10.8833	142.39	29.74	396	23	0	33.88
2013-09-03	17:58:07	-10.8832	142.39	52.58	6876	157	0	6.01
2013-09-03	17:59:17	-10.8834	142.39	65	936	220	0	25.61
2013-09-03	18:00:34	-10.8834	142.39	98.83	6660	199	0	11.69
2013-09-03	18:01:43	-10.8834	142.39	28.88	324	252	0	8.54
2013-09-03	18:02:51	-10.8833	142.39	56.18	3384	88	0	21.03
2013-09-03	18:04:05	-10.8834	142.39	39.62	1800	86	0	12.91
2013-09-03	18:05:15	-10.8834	142.39	26.35	0	326	0	8.75
2013-09-03	18:06:24	-10.8834	142.39	40.67	0	82	0	11.68
2013-09-03	18:07:33	-10.8833	142.39	38.02	8892	90	0	14.04
2013-09-03	18:08:39	-10.8836	142.39	80.01	3960	330	0	52.59
2013-09-03	18:09:46	-10.8834	142.39	36.93	0	277	0	47.37
2013-09-03	18:10:51	-10.8833	142.39	38.74	1944	111	0	12.64
2013-09-03	18:11:59	-10.8835	142.39	44.22	1476	100	0	22.55
2013-09-03	18:13:06	-10.8833	142.39	27.08	4068	119	0	16.99
2013-09-03	18:14:13	-10.8833	142.39	32.11	4536	20	0	15.14
2013-09-03	18:15:24	-10.8834	142.39	43.97	0	122	0	10.94
2013-09-03	18:17:05	-10.8834	142.39	43.97	0	122	0	0
2013-09-03	18:18:20	-10.8833	142.39	13.25	1656	115	0	37.05
2013-09-03	18:19:27	-10.8834	142.39	20.9	0	101	0	27.06
2013-09-03	18:20:36	-10.8834	142.39	46.27	0	96	0	20.68
2013-09-03	18:21:43	-10.8834	142.39	53.11	1332	147	0	6.65
2013-09-03	18:22:52	-10.8834	142.39	37.93	0	123	0	8.32
2013-09-03	18:23:56	-10.8834	142.39	68.07	0	35	0	8.56
2013-09-03	18:25:03	-10.8834	142.39	45.43	0	104	0	7.1
2013-09-03	18:26:09	-10.8834	142.39	46.15	0	122	0	13.98
2013-09-03	18:27:14	-10.8834	142.39	31.31	9396	295	0	48.27
2013-09-03	18:28:23	-10.8834	142.39	27.89	0	142	0	19.53
2013-09-03	18:29:31	-10.8833	142.39	27.42	5040	133	0	8.44
2013-09-03	18:32:20	-10.8833	142.39	91.05	3204	91	0	3.47
2013-09-03	18:35:08	-10.8835	142.39	72.72	6624	227	0	20.75
2013-09-03	18:38:07	-10.8834	142.391	35.06	11268	108	0	50.92
2013-09-03	18:40:22	-10.8833	142.39	14.39	0	48	0	94.14
2013-09-03	18:41:39	-10.8834	142.39	22.59	0	126	0	31.84
2013-09-03	18:43:47	-10.8834	142.391	75.44	17892	89	0	80.18
2013-09-03	18:48:05	-10.8834	142.391	75.44	17892	89	0	0
2013-09-03	18:50:03	-10.8834	142.39	31.48	0	59	0	126.75
2013-09-03	18:52:15	-10.8834	142.39	30.33	2196	315	0	51.65
2013-09-03	18:55:32	-10.8834	142.39	22.7	828	357	0	3.45
2013-09-03	18:58:30	-10.8833	142.39	-16.86	4896	82	0	12.71
2013-09-03	19:01:28	-10.8833	142.39	34.89	3168	301	0	7.01
2013-09-03	19:05:34	-10.8833	142.39	-17.43	144	358	0	7.09
2013-09-03	19:09:16	-10.8834	142.39	22	0	279	0	20.64
2013-09-03	19:12:47	-10.8834	142.39	71.27	10080	269	0	4.12
2013-09-03	19:16:07	-10.8833	142.39	12.46	0	9	0	9.99
2013-09-03	19:22:23	-10.8832	142.39	46.68	7416	269	0	12
2013-09-03	19:27:43	-10.8832	142.39	41.25	828	53	0	7.18
2013-09-03	19:29:07	-10.8832	142.39	49.53	396	43	0	4.6
2013-09-03	19:34:29	-10.8833	142.39	-17.49	5796	345	0	28.14
2013-09-03	19:45:32	-10.8833	142.39	-17.49	5796	345	0	0
2013-09-03	19:48:15	-10.8833	142.39	-17.49	3600	121	0	2.67
2013-09-03	19:49:43	-10.8834	142.39	-17.53	144	327	0	6.41
2013-09-03	19:52:40	-10.8835	142.39	-17.46	1152	312	0	13.7
2013-09-03	19:56:15	-10.8833	142.39	56.02	4968	308	0	13.55
2013-09-03	19:59:41	-10.8833	142.39	32.61	0	341	0	4.84
2013-09-03	20:04:01	-10.8833	142.39	32.61	0	341	0	0
2013-09-03	20:08:49	-10.8833	142.39	53.95	144	201	0	10
2013-09-03	20:09:50	-10.8833	142.39	43.3	0	303	0	4.78
2013-09-03	20:10:51	-10.8832	142.39	38.89	0	122	0	11.31
2013-09-03	20:11:51	-10.8833	142.39	28.76	0	111	0	19.48
2013-09-03	20:12:55	-10.8833	142.39	37.89	0	156	0	8.48
2013-09-03	20:13:59	-10.8832	142.39	28.78	0	350	0	18.58
2013-09-03	20:15:12	-10.8833	142.39	47.4	3420	5	0	14.71
2013-09-03	20:16:48	-10.8832	142.39	31.34	0	189	0	5.59
2013-09-03	20:17:57	-10.8832	142.39	30.72	0	329	0	2.34
2013-09-03	20:18:58	-10.8833	142.39	54.32	0	159	0	13.4
2013-09-03	20:19:56	-10.8831	142.39	58.56	0	131	0	32.6
2013-09-03	20:20:58	-10.8831	142.39	15.05	4572	136	0	10.29
2013-09-03	20:22:23	-10.8832	142.39	30.65	3240	24	0	15.96
2013-09-03	20:23:29	-10.8833	142.39	43.27	0	214	0	15.3
2013-09-03	20:24:36	-10.8828	142.39	31.7	11304	332	0	57.8	1
2013-09-03	20:25:40	-10.8828	142.39	35.43	3240	303	0	18.61	1
2013-09-03	20:27:57	-10.883	142.39	80.68	2268	286	0	47.49
2013-09-03	20:29:47	-10.8827	142.39	49.93	4464	1	0	43.1
2013-09-03	20:30:57	-10.8826	142.39	28.63	2376	293	0	16.96
2013-09-03	20:32:22	-10.8823	142.39	81.28	0	197	0	32.75
2013-09-03	20:33:28	-10.8824	142.39	19.32	0	186	0	23.55
2013-09-03	20:34:35	-10.8825	142.39	-1.01	0	204	0	8.94
2013-09-03	20:35:39	-10.8823	142.39	-11.54	3024	274	0	16.68
2013-09-03	20:36:40	-10.8823	142.39	55.63	3888	345	0	5.8
2013-09-03	20:37:42	-10.8825	142.39	35.37	5184	339	0	29.49
2013-09-03	20:38:47	-10.8825	142.39	35.37	5184	339	0	0
2013-09-03	20:39:56	-10.8823	142.39	30.11	17532	177	0	19.97
2013-09-03	20:41:05	-10.8822	142.39	66.95	8856	192	0	37.56
2013-09-03	20:42:14	-10.8825	142.39	48.48	0	109	0	65.33
2013-09-03	20:43:18	-10.883	142.39	82.38	3132	122	0	58.97
2013-09-03	20:45:12	-10.8834	142.39	31.96	5940	324	0	47.44
2013-09-03	20:47:54	-10.8834	142.39	31.96	5940	324	0	0
2013-09-03	20:49:03	-10.8834	142.39	11.91	3384	307	0	10.1
2013-09-03	20:50:25	-10.883	142.39	88.5	10368	354	0	48.42
2013-09-03	20:51:36	-10.883	142.39	88.5	10368	354	0	0
2013-09-03	20:52:41	-10.8836	142.39	36.48	0	22	0	78.83
2013-09-03	20:53:45	-10.8833	142.39	30.03	7524	347	0	34.89
2013-09-03	20:54:49	-10.8838	142.39	-1.15	11340	167	0	55.59
2013-09-03	20:55:51	-10.8832	142.39	62.11	3816	165	0	62.91
2013-09-03	20:57:00	-10.8834	142.39	79.03	11268	345	0	16.68
2013-09-03	20:58:05	-10.8834	142.39	79.03	11268	345	0	0
2013-09-03	20:59:43	-10.8831	142.39	63.1	0	164	0	40.52
2013-09-03	21:53:29	-10.8831	142.39	63.1	0	164	0	0
2013-09-03	21:54:43	-10.8832	142.39	39.84	0	249	0	13.01
2013-09-03	21:55:48	-10.8833	142.39	32.7	0	87	0	24.03
2013-09-03	21:56:58	-10.8837	142.39	47.28	0	3	0	39.4
2013-09-03	21:58:14	-10.8837	142.391	43.72	0	348	0	39.97
2013-09-03	22:10:40	-10.8837	142.391	43.72	0	348	0	0
2013-09-03	22:14:48	-10.8828	142.391	25.16	8460	228	0	127.16
2013-09-03	22:18:33	-10.8831	142.392	3.47	756	5	0	75.83
2013-09-03	22:26:07	-10.8831	142.392	3.47	756	5	0	0
2013-09-03	22:33:10	-10.8831	142.39	-29.06	2916	99	0	195.1
2013-09-03	22:45:02	-10.8831	142.39	-29.06	2916	99	0	0
2013-09-03	22:46:45	-10.8832	142.39	1.65	4428	314	0	8.23
2013-09-03	22:48:02	-10.8831	142.39	1.49	4032	311	0	5.95
2013-09-03	22:50:16	-10.8832	142.39	69.78	0	43	0	12.87
2013-09-03	22:53:02	-10.8832	142.39	65.07	3600	70	0	23.4
2013-09-03	22:58:16	-10.8832	142.39	-86.21	2772	342	0	40.1	1
2013-09-03	23:03:02	-10.8833	142.39	13.13	0	95	0	19.6	1
2013-09-03	23:07:27	-10.8833	142.39	60.01	576	256	0	21.92
2013-09-03	23:08:39	-10.8833	142.39	56.7	0	80	0	20.88
2013-09-03	23:09:48	-10.8833	142.39	50.77	6948	273	0	6.29
2013-09-03	23:10:57	-10.8833	142.39	41.14	5220	88	0	3.84
2013-09-03	23:12:07	-10.8833	142.39	-24.27	0	265	0	35.07
2013-09-03	23:13:22	-10.8833	142.39	47.13	5040	280	0	36.96
2013-09-03	23:16:31	-10.8833	142.39	66.41	0	107	0	10.41
2013-09-03	23:19:02	-10.8831	142.39	161.12	0	12	0	38.63
2013-09-03	23:21:39	-10.8833	142.39	47.81	5040	286	0	26.79
2013-09-03	23:23:39	-10.8832	142.39	4.53	0	179	0	53.49
2013-09-03	23:26:18	-10.8835	142.389	-164.93	6876	277	0	55.22
2013-09-03	23:28:33	-10.8833	142.39	46.25	2268	349	0	68.67
2013-09-03	23:30:55	-10.8833	142.39	-38.38	0	266	0	47.35
2013-09-03	23:33:17	-10.8832	142.39	10.14	2484	260	0	37.09
2013-09-03	23:35:36	-10.8832	142.39	46.02	11232	249	0	28.61
2013-09-03	23:38:33	-10.8834	142.39	-57.43	0	295	0	76.77
2013-09-03	23:42:25	-10.883	142.39	119.95	13068	288	0	69.23
2013-09-03	23:46:59	-10.883	142.39	120.08	1008	268	0	15.26
2013-09-03	23:50:34	-10.8832	142.39	53.13	0	318	0	24.97
2013-09-03	23:52:04	-10.8831	142.39	78.01	5256	111	0	9.7
2013-09-03	23:54:34	-10.8829	142.39	135.84	1260	13	0	21.73
2013-09-03	23:55:43	-10.8829	142.39	134.25	0	246	0	8.62
2013-09-03	23:56:54	-10.8829	142.39	161.39	1116	299	0	4.31
2013-09-03	23:58:05	-10.8832	142.39	80.4	0	114	0	26.11
2013-09-03	23:59:15	-10.8831	142.39	81.3	0	102	-4	5.05	1
2013-09-04	00:00:24	-10.883	142.39	109.51	0	241	-2	0	1
2013-09-04	00:01:34	-10.883	142.39	102.09	0	20	0	5.02	1
2013-09-04	00:02:46	-10.883	142.39	108.01	0	110	0	7.1
2013-09-04	00:03:53	-10.8829	142.39	129.84	0	258	0	5.85
2013-09-04	00:05:02	-10.8828	142.39	144.94	6120	303	0	14.85
2013-09-04	00:06:11	-10.8828	142.39	146.82	0	165	0	1.67
2013-09-04	00:07:20	-10.883	142.39	103.64	1404	288	0	24.04
2013-09-04	00:08:31	-10.8836	142.39	-31.03	0	162	0	66.81
2013-09-04	00:09:44	-10.8835	142.39	6.62	0	201	0	14.58
2013-09-04	00:11:13	-10.8834	142.39	25.79	576	217	0	12.71	1
2013-09-04	00:12:26	-10.8842	142.39	-131.75	0	151	0	89.41	1
2013-09-04	00:13:42	-10.8841	142.39	-120.27	0	235	0	10.23
2013-09-04	00:14:59	-10.8837	142.39	-38.27	468	163	0	50.98	1
2013-09-04	00:16:38	-10.8855	142.391	-410.85	180	164	0	217.03	1
2013-09-04	00:18:11	-10.8831	142.39	71.33	0	100	0	273.26	1
2013-09-04	00:19:29	-10.8833	142.39	38.58	0	111	0	27.3
2013-09-04	00:21:03	-10.8834	142.39	15.83	3420	322	0	21.52
2013-09-04	00:22:36	-10.8825	142.39	167.86	0	36	0	110.5
2013-09-04	00:23:49	-10.8827	142.39	140.55	0	152	0	32.01
2013-09-04	00:25:27	-10.8829	142.39	94.71	288	113	0	26.69
2013-09-04	00:26:59	-10.8828	142.39	122.23	0	258	0	16.01
2013-09-04	00:28:07	-10.8832	142.39	53.19	0	110	0	45.85
2013-09-04	00:29:15	-10.8834	142.39	6.55	0	301	0	21.79
2013-09-04	00:30:23	-10.8831	142.39	68.39	0	144	0	28.96
2013-09-04	00:31:31	-10.8831	142.39	79.27	0	146	0	10.31
2013-09-04	00:32:40	-10.883	142.39	98.23	0	219	0	11.35
2013-09-04	00:34:04	-10.8833	142.39	46.18	360	84	0	31.76
2013-09-04	00:35:14	-10.8833	142.39	47.02	0	44	0	3.64
2013-09-04	00:36:22	-10.8833	142.39	29.19	0	27	0	8.72
2013-09-04	00:37:33	-10.8832	142.39	32.01	0	269	0	10.38
2013-09-04	00:38:41	-10.8832	142.39	54.36	144	277	0	5.59
2013-09-04	00:39:48	-10.8833	142.39	23.94	936	247	0	16.83
2013-09-04	00:40:58	-10.8833	142.39	37.04	0	162	0	7.83
2013-09-04	00:42:05	-10.8832	142.39	34.25	1728	48	0	8.32
2013-09-04	00:43:14	-10.8832	142.39	38.01	0	290	0	5.03
2013-09-04	00:44:21	-10.8833	142.39	22.72	792	357	0	2.57
2013-09-04	00:45:31	-10.8833	142.39	27.66	0	359	0	4.05
2013-09-04	00:46:40	-10.8833	142.39	37.79	0	109	0	2.85
2013-09-04	00:47:48	-10.8833	142.39	45.5	0	72	0	4.92
2013-09-04	00:49:00	-10.8833	142.39	48.61	0	47	0	2.45
2013-09-04	00:50:13	-10.8833	142.39	33.35	1440	100	0	8.32
2013-09-04	00:51:21	-10.8833	142.39	29.99	0	183	0	6.22
2013-09-04	00:52:29	-10.8833	142.39	31.06	1512	24	0	8.69
2013-09-04	00:53:50	-10.8833	142.39	37.76	5436	55	0	1.7
2013-09-04	00:55:00	-10.8833	142.39	34.63	0	29	0	6.66
2013-09-04	00:56:15	-10.8833	142.39	37.88	1548	174	0	10.22
2013-09-04	00:57:32	-10.8834	142.39	74.43	3168	350	0	11.94
2013-09-04	00:58:44	-10.8833	142.39	55.51	0	96	0	17.25
2013-09-04	00:59:53	-10.8832	142.39	-15.02	2088	109	0	16.91
2013-09-04	01:01:03	-10.8833	142.39	33.82	0	142	0	11.76
2013-09-04	01:02:13	-10.8832	142.39	5.18	0	299	0	17.95
2013-09-04	01:03:23	-10.8834	142.39	74.33	0	89	0	13.11
2013-09-04	01:04:33	-10.8834	142.39	73.93	0	187	0	25.52
2013-09-04	01:05:42	-10.8832	142.39	11.36	1368	158	0	28.42
2013-09-04	01:06:48	-10.8833	142.39	21.75	396	312	0	17.27
2013-09-04	01:07:56	-10.8833	142.39	34.36	0	50	0	1.7
2013-09-04	01:09:05	-10.8833	142.39	16.92	0	66	0	6.77
2013-09-04	01:10:13	-10.8833	142.39	25.5	0	248	0	11.98
2013-09-04	01:11:19	-10.8833	142.39	64.85	3132	77	0	6.22
2013-09-04	01:12:29	-10.8833	142.39	58.47	0	327	0	9.45
2013-09-04	01:13:44	-10.8835	142.39	-5.61	3240	63	0	55.34
2013-09-04	01:14:55	-10.8834	142.39	22.35	1512	118	0	27.69
2013-09-04	01:16:05	-10.8833	142.39	22.83	5508	65	0	14.61
2013-09-04	01:17:16	-10.8834	142.39	49.41	648	238	0	7.5
2013-09-04	01:18:31	-10.8833	142.39	29.58	16344	64	0	24.77
2013-09-04	01:19:43	-10.8833	142.39	-5.4	0	196	0	20.9
2013-09-04	01:21:16	-10.8833	142.39	19.38	6552	65	0	16.08
2013-09-04	01:22:35	-10.8833	142.39	32.09	4032	85	0	30.09
2013-09-04	01:23:47	-10.8833	142.39	24.31	1548	178	0	28.42
2013-09-04	01:24:54	-10.8832	142.39	51.21	0	79	0	4.34
2013-09-04	01:26:01	-10.8833	142.39	99.74	1944	283	0	18.93
2013-09-04	01:27:08	-10.8833	142.39	115.15	0	71	0	8.35
2013-09-04	01:28:16	-10.8832	142.39	39.2	1296	200	0	20.55
2013-09-04	01:29:25	-10.8833	142.39	32.73	2484	343	0	20.27
2013-09-04	01:30:34	-10.8829	142.39	45.07	756	213	0	40.28
2013-09-04	01:31:46	-10.8833	142.39	47.37	2196	334	0	62.04
2013-09-04	01:32:52	-10.8833	142.39	42.51	5220	98	0	13.14
2013-09-04	01:33:59	-10.8833	142.39	39.41	0	113	0	7.74
2013-09-04	01:35:14	-10.8833	142.39	-74.54	2736	167	0	1.73
2013-09-04	01:36:29	-10.8833	142.39	34.77	1296	39	0	4.6
2013-09-04	01:37:46	-10.8832	142.39	35.46	0	275	0	11.53
2013-09-04	01:38:56	-10.8832	142.39	-25.39	17604	59	0	5.17
2013-09-04	01:40:14	-10.8833	142.39	24.77	2700	253	0	22.15
2013-09-04	01:41:22	-10.8834	142.39	16.18	0	324	0	25.82
2013-09-04	01:42:38	-10.8834	142.39	16.48	0	55	0	10.41
2013-09-04	01:43:47	-10.8833	142.39	56.25	3960	180	0	16.67
2013-09-04	01:45:00	-10.8834	142.39	26.79	0	333	0	27.5
2013-09-04	01:46:08	-10.8833	142.39	29.15	0	165	0	27.79
2013-09-04	01:47:14	-10.8832	142.39	58.49	0	318	0	7.22
2013-09-04	01:48:24	-10.8833	142.39	29.43	0	90	0	6.41
2013-09-04	01:49:43	-10.8834	142.39	17.2	5220	106	0	20.5
2013-09-04	01:50:54	-10.8832	142.39	18.38	2268	76	0	33.61
2013-09-04	01:52:03	-10.8833	142.39	36.28	0	310	0	35.42
2013-09-04	01:53:21	-10.8832	142.39	-52.84	3276	89	0	10.46
2013-09-04	01:54:40	-10.8832	142.39	2.21	0	125	0	6.66
2013-09-04	01:55:52	-10.8832	142.39	32.86	0	207	0	10.05
2013-09-04	01:57:02	-10.8833	142.39	30.08	0	58	0	8.47
2013-09-04	01:58:14	-10.8834	142.39	52.39	0	257	0	38.94
2013-09-04	01:59:24	-10.8834	142.39	64.23	0	105	0	23.27
2013-09-04	07:33:58	-10.8834	142.39	64.23	0	105	0	0
2013-09-04	07:36:28	-10.8834	142.39	43.95	1548	300	0	11.79
2013-09-04	07:37:45	-10.8833	142.39	53.52	0	354	0	38.47
2013-09-04	07:40:57	-10.8833	142.39	-4.44	0	239	0	41.85
2013-09-04	07:43:11	-10.8834	142.39	18.79	612	241	0	49.16	1
2013-09-04	07:45:38	-10.8838	142.391	25.67	2016	59	0	113.91	1
2013-09-04	07:47:55	-10.883	142.393	26.65	7272	92	0	180.57	1
2013-09-04	07:50:18	-10.8834	142.393	41.24	4032	298	0	52.16	1
2013-09-04	07:52:40	-10.8834	142.392	26.63	2556	275	0	70.17	1
2013-09-04	07:55:03	-10.8839	142.391	56.03	26172	85	0	160.93	1
2013-09-04	07:57:00	-10.8833	142.39	54.71	8568	308	0	121.27	1
2013-09-04	07:59:10	-10.8833	142.39	72.72	0	108	0	8.51	1
2013-09-04	08:01:13	-10.8832	142.39	38.29	3168	154	0	9.41
2013-09-04	08:03:12	-10.8833	142.39	18.29	1296	122	0	28.7
2013-09-04	08:05:01	-10.8832	142.39	38.95	0	65	0	35.6
2013-09-04	08:09:11	-10.8832	142.39	57.73	0	14	0	5.34
2013-09-04	08:13:27	-10.8832	142.39	52.81	504	7	0	4.43
2013-09-04	08:17:46	-10.8834	142.39	75.45	4644	173	0	16.35
2013-09-04	08:20:51	-10.8834	142.39	29.83	0	310	0	16.14
2013-09-04	08:23:43	-10.8834	142.39	49.92	0	10	0	9.23
2013-09-04	08:25:48	-10.8834	142.39	45.19	0	11	0	25.88
2013-09-04	08:26:56	-10.8834	142.39	30.42	0	69	0	36.7
2013-09-04	08:29:26	-10.8834	142.39	52.43	0	248	0	18.03
2013-09-04	08:33:16	-10.8833	142.39	65.19	828	285	0	12.08
2013-09-04	08:36:30	-10.8833	142.39	43.81	0	232	0	18.4
2013-09-04	08:38:13	-10.8833	142.391	71.69	5940	101	0	37.68
2013-09-04	08:41:01	-10.8834	142.39	41.11	4860	41	0	69.42
2013-09-04	08:43:56	-10.8833	142.39	40.21	0	47	0	10.52
2013-09-04	08:46:35	-10.8834	142.39	33.88	0	56	0	7.4
2013-09-04	08:49:18	-10.8834	142.39	40.49	0	182	0	6.71
2013-09-04	09:25:26	-10.8834	142.39	40.49	0	182	0	0
2013-09-04	09:31:33	-10.8834	142.391	105.23	4536	216	0	52.14
2013-09-04	09:33:04	-10.8834	142.39	-7.52	0	120	0	85.06
2013-09-04	09:36:58	-10.8833	142.389	-37.2	0	318	0	40.37
2013-09-04	10:17:58	-10.8833	142.389	-37.2	0	318	0	0
2013-09-04	10:21:26	-10.8832	142.39	29.66	396	91	0	82.6
2013-09-04	10:22:29	-10.8832	142.39	5.04	0	249	0	3.41
2013-09-04	10:23:33	-10.8833	142.39	33.39	36	196	0	2.94
2013-09-04	10:24:36	-10.8832	142.39	31.01	0	117	0	4.99
2013-09-04	10:25:40	-10.8832	142.39	30.94	468	150	0	8.49
2013-09-04	10:26:42	-10.8833	142.39	35.96	0	171	0	7.74
2013-09-04	10:27:44	-10.8832	142.39	11.46	0	39	0	16.52
2013-09-04	10:28:46	-10.8833	142.39	32.92	0	265	0	15.61
2013-09-04	10:29:49	-10.8833	142.39	30.26	0	31	0	4.38
2013-09-04	10:30:51	-10.8833	142.39	26.54	0	311	0	1.67
2013-09-04	10:31:55	-10.8832	142.39	33.92	0	226	0	15.17
2013-09-04	10:35:23	-10.8832	142.39	33.92	0	226	0	0
2013-09-04	10:37:14	-10.8829	142.39	28.47	0	213	0	47.45
2013-09-04	10:38:20	-10.8831	142.39	-53	2124	30	0	28.69
2013-09-04	10:39:24	-10.8833	142.39	44.97	0	68	0	23.25
2013-09-04	10:40:27	-10.8833	142.39	23.96	792	320	0	5.17
2013-09-04	10:41:31	-10.8833	142.39	48.38	684	74	0	5.07
2013-09-04	10:42:36	-10.8832	142.39	39.97	108	61	0	5.33
2013-09-04	10:43:41	-10.8833	142.39	46.46	1188	273	0	4.37
2013-09-04	10:44:47	-10.8834	142.39	32.94	432	251	0	17.94
2013-09-04	10:45:52	-10.8833	142.39	32.46	1440	88	0	13.31
2013-09-04	10:46:59	-10.8834	142.39	46.56	0	41	0	28.96
2013-09-04	10:48:01	-10.8834	142.39	33.95	828	124	0	23.7
2013-09-04	10:49:07	-10.8833	142.39	38.89	0	239	0	6.87
2013-09-04	10:50:14	-10.8834	142.39	78.24	5328	232	0	15.05
2013-09-04	10:51:26	-10.8832	142.39	0.65	0	192	0	21.47
2013-09-04	10:52:37	-10.883	142.39	31.01	0	51	0	43.52
2013-09-04	10:53:51	-10.8835	142.39	21.17	0	254	0	71.53
2013-09-04	10:54:58	-10.8833	142.39	53.25	4284	250	0	19.76
2013-09-04	10:56:07	-10.8834	142.39	50.2	0	245	0	18.03
2013-09-04	10:57:18	-10.8833	142.39	45.45	0	250	0	20.45
2013-09-04	10:58:31	-10.8831	142.39	38.19	432	17	0	42.47
2013-09-04	10:59:51	-10.8833	142.39	152.59	0	63	0	22.37
2013-09-04	11:09:09	-10.8833	142.39	152.59	0	63	0	0
2013-09-04	11:10:13	-10.8833	142.39	54.79	2484	303	0	28.34
2013-09-04	11:11:19	-10.8832	142.39	36.35	1944	6	0	13.06
2013-09-04	11:12:28	-10.8836	142.39	25.75	8028	2	0	51.37
2013-09-04	11:13:36	-10.8834	142.39	51.77	1296	4	0	31.24
2013-09-04	11:14:41	-10.8834	142.39	44.52	0	214	0	17.64
2013-09-04	11:15:50	-10.8831	142.39	26.43	9216	224	0	36.64
2013-09-04	11:17:09	-10.8832	142.39	35.18	0	225	0	17.24
2013-09-04	11:18:18	-10.8832	142.39	24.19	4428	50	0	6.22
2013-09-04	11:19:26	-10.8833	142.39	76.52	0	168	0	12.25
2013-09-04	11:20:31	-10.8829	142.39	42.66	0	53	0	43.46
2013-09-04	11:21:39	-10.8829	142.39	42.66	0	53	0	0
2013-09-04	11:23:12	-10.8833	142.39	17.14	1008	159	0	51.84
2013-09-04	11:24:38	-10.8831	142.39	4.1	0	39	0	21.87
2013-09-04	11:26:07	-10.8836	142.39	-27.09	6264	252	0	71.26
2013-09-04	11:27:19	-10.8832	142.39	32.42	4320	343	0	55.5
2013-09-04	11:28:52	-10.8831	142.39	73.22	180	355	0	16.75
2013-09-04	11:30:17	-10.8833	142.39	25.9	0	205	0	32.17
2013-09-04	11:31:31	-10.8834	142.39	14.1	0	268	0	21.33
2013-09-04	11:32:54	-10.8836	142.39	65.61	0	41	0	31.35
2013-09-04	11:34:15	-10.8836	142.39	41.29	0	161	0	10.09
2013-09-04	11:35:21	-10.8836	142.39	52.57	0	341	0	5.23
2013-09-04	11:36:27	-10.8833	142.39	21.1	0	346	0	38.71
2013-09-04	11:37:32	-10.8833	142.39	16.65	504	150	0	17.07
2013-09-04	11:38:37	-10.8833	142.39	29.18	6192	134	0	4.64
2013-09-04	11:39:55	-10.8834	142.39	25.27	936	74	0	11.4
2013-09-04	12:28:51	-10.8834	142.39	25.27	936	74	0	0
2013-09-04	12:30:23	-10.8831	142.39	33.59	0	60	0	32.64
2013-09-04	12:31:28	-10.8832	142.39	24.13	0	233	0	5.52
2013-09-04	12:32:34	-10.8833	142.39	51.05	0	42	0	15.12
2013-09-04	12:33:38	-10.8834	142.39	56.9	864	58	0	7.45
2013-09-04	12:34:40	-10.8832	142.39	39.41	0	38	0	16.04
2013-09-04	12:35:44	-10.8833	142.39	47.53	0	53	0	11.3
2013-09-04	12:36:46	-10.8831	142.39	28.83	0	28	0	24.24
2013-09-04	12:37:53	-10.8833	142.39	51.2	2700	172	0	23.74
2013-09-04	12:40:03	-10.8833	142.39	51.2	2700	172	0	0
2013-09-04	12:41:50	-10.8832	142.39	89.46	5580	289	0	37.65
2013-09-04	12:43:44	-10.8831	142.39	3.56	4428	21	0	39.6
2013-09-04	12:45:45	-10.8834	142.39	49.96	0	304	0	36.86
2013-09-04	12:47:44	-10.8832	142.39	-19.76	0	63	0	28.37
2013-09-04	12:49:45	-10.8834	142.39	39.01	0	153	0	26.8
2013-09-04	12:52:00	-10.8834	142.39	43.71	0	350	0	21.65
2013-09-04	12:54:07	-10.8834	142.39	43.71	0	350	0	0
2013-09-04	12:55:29	-10.8831	142.39	19.01	0	358	0	29.91
2013-09-04	12:57:05	-10.8833	142.39	26.96	7776	174	0	32.4
2013-09-04	12:58:19	-10.8836	142.39	59.47	2052	228	0	30.84
2013-09-04	12:59:48	-10.8834	142.39	35.15	3996	228	0	30.54
2013-09-04	13:01:06	-10.8832	142.39	-0.59	4212	28	0	24.05
2013-09-04	13:02:27	-10.8832	142.39	7	0	231	0	26.65
2013-09-04	13:03:43	-10.883	142.39	5.49	0	170	0	29.17
2013-09-04	13:05:03	-10.8834	142.39	88.35	0	84	0	51.69
2013-09-04	13:06:12	-10.8832	142.39	37.96	0	193	0	19.52
2013-09-04	13:07:20	-10.8834	142.39	94.34	3528	12	0	14.3
2013-09-04	13:08:37	-10.8834	142.39	28.5	2592	66	0	16.6
2013-09-04	13:10:32	-10.8832	142.39	46.97	1224	25	0	26.16
2013-09-04	13:12:17	-10.8834	142.39	17.59	0	34	0	30.75
2013-09-04	13:13:46	-10.8836	142.39	48.53	0	199	0	14.28
2013-09-04	13:16:01	-10.8836	142.39	63.65	5328	164	0	9.07
2013-09-04	13:19:45	-10.8834	142.39	26.94	0	70	0	18.33
2013-09-04	13:24:59	-10.8834	142.39	28.41	0	41	0	14.48
2013-09-04	13:33:08	-10.8834	142.39	28.41	0	41	0	0
2013-09-04	13:36:50	-10.8836	142.39	126.55	1620	349	0	35.89
2013-09-04	13:38:22	-10.8834	142.39	-29.99	3348	248	0	41.2
2013-09-04	13:42:38	-10.8834	142.39	-29.99	3348	248	0	0
2013-09-04	13:43:43	-10.8833	142.39	46.13	36	111	0	16.25
2013-09-04	13:44:46	-10.8833	142.39	25.29	936	233	0	2.11
2013-09-04	13:45:51	-10.8833	142.39	22.22	252	249	0	3.39
2013-09-04	13:46:56	-10.8832	142.39	45.63	396	279	0	5.85
2013-09-04	13:47:57	-10.8833	142.39	30.81	0	286	0	5.33
2013-09-04	13:49:01	-10.8833	142.39	42.47	288	281	0	0.33
2013-09-04	13:50:02	-10.8835	142.389	-44.91	0	313	0	82.93
2013-09-04	13:52:05	-10.8831	142.39	27.65	2196	191	0	60.59
2013-09-04	13:59:15	-10.8831	142.39	27.65	2196	191	0	0
2013-09-04	14:01:35	-10.8834	142.39	54.88	0	161	0	38.24
2013-09-04	14:02:48	-10.883	142.39	5.11	0	153	0	56.4
2013-09-04	14:04:51	-10.8835	142.39	44.64	5724	72	0	56.16
2013-09-04	14:06:39	-10.8833	142.39	60.9	0	285	0	22.58
2013-09-04	14:08:27	-10.8833	142.39	68.24	0	241	0	4.37
2013-09-04	14:09:34	-10.8835	142.39	27.63	3672	283	0	23.48
2013-09-04	14:10:39	-10.8833	142.39	24.86	5976	253	0	18.7
2013-09-04	14:11:42	-10.8832	142.39	21.06	0	311	0	9.58
2013-09-04	14:12:47	-10.8835	142.39	42.08	0	53	0	29.02
2013-09-04	14:13:52	-10.8834	142.39	27.78	0	24	0	12.75
2013-09-04	14:15:08	-10.8833	142.39	8.04	3564	232	0	17.82
2013-09-04	14:16:16	-10.8833	142.39	52.57	0	103	0	28.42
2013-09-04	14:21:22	-10.8833	142.39	52.57	0	103	0	0
2013-09-04	14:25:53	-10.8833	142.39	2.63	3384	96	0	12.29
2013-09-04	14:30:37	-10.8831	142.39	16.86	3132	318	0	28.09
2013-09-04	14:33:41	-10.8832	142.39	34.82	0	53	0	10.16
2013-09-04	14:38:56	-10.8832	142.39	34.82	0	53	0	0
2013-09-04	14:40:46	-10.8833	142.39	63.06	0	302	0	13.25
2013-09-04	14:42:06	-10.8832	142.39	79.35	2484	112	0	33.66
2013-09-04	15:14:36	-10.8832	142.39	79.35	2484	112	0	0
2013-09-04	15:15:46	-10.8834	142.39	62.49	1728	327	0	60.21
2013-09-04	15:16:46	-10.8834	142.39	14.44	0	285	0	10.06
2013-09-04	15:17:52	-10.8834	142.39	35.9	972	254	0	7.74
2013-09-04	15:18:57	-10.8834	142.39	35.37	0	308	0	4.18
2013-09-04	15:20:01	-10.8834	142.39	36.36	648	108	0	2.18
2013-09-04	15:21:05	-10.8834	142.39	37.36	0	235	0	5.26
2013-09-04	15:22:09	-10.8833	142.39	55.99	1152	75	0	24.26
2013-09-04	15:23:22	-10.8833	142.39	30.08	0	55	0	22.22
2013-09-04	15:24:30	-10.8835	142.39	51.16	0	86	0	58.91
2013-09-04	15:25:38	-10.8833	142.39	38.3	0	351	0	50.09
2013-09-04	15:26:43	-10.8834	142.39	54.77	0	291	0	14.61
2013-09-04	15:27:51	-10.8834	142.39	54.77	0	291	0	0
2013-09-04	15:28:57	-10.8834	142.39	38.34	4356	96	0	2.49
2013-09-04	15:56:20	-10.8834	142.39	38.34	4356	96	0	0
2013-09-04	15:57:31	-10.8833	142.39	29.76	0	168	0	13.45
2013-09-04	15:58:33	-10.8833	142.39	49.01	2340	101	0	35.66
2013-09-04	15:59:40	-10.8833	142.39	27.11	0	84	0	4.52
2013-09-04	16:13:37	-10.8833	142.39	27.11	0	84	0	0
2013-09-04	16:18:14	-10.8832	142.39	58.86	0	186	0	8.53
2013-09-04	16:19:22	-10.8832	142.39	67.9	0	131	0	3.62
2013-09-04	16:20:26	-10.8832	142.39	36.49	1548	258	0	1.56
2013-09-04	16:21:31	-10.8833	142.39	-0.81	1008	261	0	9.62
2013-09-04	16:22:35	-10.8833	142.39	-14.57	0	276	0	12.99
2013-09-04	16:23:43	-10.8833	142.39	-3.97	2736	75	0	6.77
2013-09-04	16:25:01	-10.8834	142.39	50.17	252	12	0	17.64
2013-09-04	16:26:43	-10.8833	142.39	-21.73	2988	251	0	13.56
2013-09-04	16:27:47	-10.8834	142.39	42.28	4536	281	0	12.45
2013-09-04	16:28:50	-10.8834	142.39	19.61	0	247	0	7.09
2013-09-04	16:29:53	-10.8833	142.39	-26.54	0	229	0	18.99
2013-09-04	16:31:00	-10.8833	142.39	-40.18	0	42	0	13.34
2013-09-04	16:32:05	-10.8834	142.39	-33.14	396	65	0	10.29
2013-09-04	16:34:01	-10.8834	142.39	7.27	216	249	0	25.08	1
2013-09-04	16:35:29	-10.8834	142.39	-0.48	0	308	0	5.08	1
2013-09-04	16:36:34	-10.8834	142.39	-5.79	0	67	0	8.68
2013-09-04	16:37:38	-10.8834	142.39	4.8	0	281	0	15.75
2013-09-04	16:38:44	-10.8835	142.39	24.07	0	45	0	3.82
2013-09-04	16:39:52	-10.8834	142.39	9.53	1476	229	0	22.05
2013-09-04	16:40:53	-10.8834	142.39	32.97	4788	82	0	0.44
2013-09-04	16:42:01	-10.8834	142.39	46.96	4068	80	0	7.06
2013-09-04	16:43:06	-10.8835	142.39	93.52	6588	260	0	19.34
2013-09-04	16:44:08	-10.8833	142.39	-19.72	1044	161	0	27.64
2013-09-04	16:45:12	-10.8832	142.39	49.97	0	240	0	40.27
2013-09-04	16:46:21	-10.8832	142.39	10.24	1008	248	0	21.73
2013-09-04	16:47:25	-10.8834	142.39	43.75	0	49	0	17.63
2013-09-04	16:48:29	-10.8833	142.39	72.87	1980	51	0	18.34
2013-09-04	16:49:32	-10.8833	142.39	-17.57	1332	94	0	26.78
2013-09-04	16:50:35	-10.8834	142.39	36.82	5040	97	0	13.85
2013-09-04	16:51:38	-10.8834	142.39	-0.19	1368	86	0	13.44
2013-09-04	16:52:39	-10.8835	142.39	17.85	3348	58	0	6.07
2013-09-04	16:53:43	-10.8834	142.39	15.8	0	256	0	16.6
2013-09-04	16:54:45	-10.8833	142.39	30.32	1080	14	0	9.26
2013-09-04	16:55:50	-10.8833	142.39	58.74	1584	60	0	21.62
2013-09-04	16:56:54	-10.8834	142.39	41.28	0	260	0	18.67
2013-09-04	16:58:02	-10.8834	142.39	-3.11	6948	323	0	28.28
2013-09-04	16:59:16	-10.8832	142.39	17.31	0	148	0	25.99
2013-09-04	17:00:29	-10.8833	142.389	-25.97	2160	283	0	52.25
2013-09-04	17:01:32	-10.8832	142.39	-11.19	0	105	0	81.68
2013-09-04	17:02:32	-10.8834	142.39	20.6	2304	248	0	22.83
2013-09-04	17:03:34	-10.8833	142.39	46.22	2484	307	0	12.02
2013-09-04	17:04:35	-10.8834	142.39	9.04	900	112	0	14.87
2013-09-04	17:05:38	-10.8833	142.39	32.35	252	141	0	4.3
2013-09-04	17:06:42	-10.8834	142.39	28.44	540	191	0	10.31
2013-09-04	17:07:48	-10.8834	142.39	8.95	0	308	0	32.35
2013-09-04	17:08:55	-10.8833	142.39	24.8	864	80	0	46.43
2013-09-04	17:10:08	-10.8833	142.39	31.01	0	287	0	5.26
2013-09-04	17:11:12	-10.8833	142.39	24.16	1548	113	0	2.67
2013-09-04	17:12:13	-10.8833	142.39	13.15	936	189	0	18.35
2013-09-04	17:13:18	-10.8833	142.39	46.07	0	63	0	9.75
2013-09-04	17:14:20	-10.8833	142.39	43.38	1908	302	0	6.78
2013-09-04	17:15:30	-10.8834	142.39	-104.41	2484	87	0	53.45
2013-09-04	17:16:31	-10.8832	142.39	42.16	3708	280	0	46.2
2013-09-04	17:18:15	-10.8833	142.39	33.82	612	32	0	14.28
2013-09-04	17:19:33	-10.8834	142.39	-17.88	2448	148	0	17.42
2013-09-04	17:20:38	-10.8834	142.39	18.32	0	124	0	20.6
2013-09-04	17:21:45	-10.8834	142.39	51.17	0	267	0	10.35
2013-09-04	17:22:52	-10.8836	142.39	67.91	0	259	0	14.22
2013-09-04	17:23:57	-10.8832	142.39	40.04	6804	252	0	45.23
2013-09-04	17:25:01	-10.8832	142.39	16.68	4032	35	0	43.78
2013-09-04	17:26:06	-10.8833	142.39	23.89	108	245	0	19.75
2013-09-04	17:27:11	-10.8834	142.39	-15.8	0	179	0	10.02
2013-09-04	17:28:17	-10.8833	142.39	-0.77	468	235	0	9.12
2013-09-04	17:29:18	-10.8833	142.39	73.41	324	164	0	11.74
2013-09-04	17:30:21	-10.8833	142.39	47.62	1944	170	0	5	1
2013-09-04	17:31:24	-10.8833	142.39	36.64	216	21	0	6.01	1
2013-09-04	17:32:36	-10.8832	142.39	57.03	0	148	0	12.23
2013-09-04	17:33:46	-10.8832	142.39	63.42	0	235	0	7.01
2013-09-04	17:34:52	-10.8832	142.39	29.63	12420	106	0	24.98
2013-09-04	17:35:58	-10.8834	142.39	60.34	2844	123	0	42.47
2013-09-04	17:37:00	-10.8834	142.39	22.51	1368	60	0	15.07
2013-09-04	17:38:04	-10.8833	142.39	35.58	0	354	0	20.2
2013-09-04	17:39:14	-10.8833	142.39	28.67	0	213	0	6.16
2013-09-04	17:40:26	-10.8834	142.39	41.24	2124	50	0	23.37
2013-09-04	17:41:30	-10.8834	142.39	27.82	144	275	0	7.5
2013-09-04	17:42:33	-10.8833	142.39	45.9	0	48	0	6.51
2013-09-04	17:43:36	-10.8834	142.39	23.36	2592	73	0	5.8
2013-09-04	17:44:38	-10.8834	142.39	50.29	828	247	0	5.59
2013-09-04	17:45:41	-10.8834	142.39	47.18	3456	218	0	7.09
2013-09-04	17:46:43	-10.8834	142.39	30.82	2376	38	0	5.02
2013-09-04	17:47:47	-10.8835	142.39	30.49	2412	112	0	8.83
2013-09-04	17:48:49	-10.8833	142.39	76.73	1944	291	0	26.25
2013-09-04	17:49:52	-10.8835	142.39	42.73	0	143	0	20.09
2013-09-04	17:50:52	-10.8835	142.39	26.42	10116	272	0	10.9
2013-09-04	17:51:52	-10.8833	142.39	26.93	648	320	0	25.73
2013-09-04	17:52:54	-10.8834	142.39	50.88	324	169	0	12.12
2013-09-04	17:53:54	-10.8833	142.39	10.12	1548	174	0	17.94
2013-09-04	17:54:54	-10.8834	142.39	0.88	828	243	0	23.66
2013-09-04	17:55:57	-10.8834	142.39	21.05	5076	105	0	53.3
2013-09-04	17:57:03	-10.8834	142.39	37.64	0	255	0	49.93
2013-09-04	17:58:06	-10.8835	142.39	68.46	0	139	0	24.6
2013-09-04	17:59:12	-10.8834	142.39	-15.02	26784	358	0	27.55
2013-09-04	18:00:14	-10.8834	142.39	64.19	0	46	0	36
2013-09-04	18:01:27	-10.883	142.39	56.78	0	325	0	61.34
2013-09-04	18:02:29	-10.8828	142.39	28.09	2880	106	0	38.44
2013-09-04	18:03:34	-10.8828	142.39	44.06	5112	14	0	41.62	1
2013-09-04	18:04:49	-10.8824	142.39	28.03	1476	96	0	44.16	1
2013-09-04	18:06:17	-10.8825	142.39	12.89	4896	23	0	19.11
2013-09-04	18:07:39	-10.8827	142.39	31.06	7272	284	0	28	1
2013-09-04	18:09:02	-10.8834	142.39	37.43	4824	194	0	77.39	1
2013-09-04	18:10:24	-10.8835	142.39	76.02	6588	94	0	21.91	1
2013-09-04	18:11:54	-10.8834	142.39	55.47	5328	128	0	18.33
2013-09-04	18:13:13	-10.8834	142.39	40.94	0	59	0	10.45
2013-09-04	18:14:19	-10.8833	142.39	28.47	0	300	0	5.27
2013-09-04	18:15:23	-10.8833	142.39	37.16	0	22	0	4.31
2013-09-04	18:17:22	-10.8836	142.39	54.77	0	175	0	34.06
2013-09-04	18:20:18	-10.8834	142.39	45.73	0	298	0	33.91
2013-09-04	18:22:55	-10.8833	142.39	44.95	0	279	0	17.51
2013-09-04	18:24:01	-10.8834	142.39	28.74	0	87	0	15.75
2013-09-04	18:25:06	-10.8834	142.39	61.54	0	124	0	11.69
2013-09-04	18:26:10	-10.8834	142.39	28.12	3456	281	0	20.03
2013-09-04	18:27:16	-10.8834	142.39	79.98	0	174	0	23.4
2013-09-04	18:28:34	-10.8833	142.39	57.12	0	152	0	18.56
2013-09-04	18:30:06	-10.8835	142.39	44.32	5472	97	0	29.69
2013-09-04	18:31:40	-10.8834	142.39	47.09	0	80	0	20.28
2013-09-04	18:32:48	-10.8834	142.39	25.32	0	94	0	6.99
2013-09-04	18:33:54	-10.8835	142.39	10.05	1224	284	0	11.29
2013-09-04	18:34:57	-10.8833	142.39	39.62	5508	266	0	31.99
2013-09-04	18:36:35	-10.8834	142.39	49.09	2736	228	0	10.41	1
2013-09-04	18:37:54	-10.8831	142.39	22.74	11448	327	0	44.85	1
2013-09-04	18:39:42	-10.8834	142.39	-10.04	11484	171	0	30.11
2013-09-04	18:48:08	-10.8834	142.39	-10.04	11484	171	0	0	1
2013-09-04	18:49:35	-10.8833	142.39	53.39	5832	328	0	46.65	1
2013-09-04	18:50:44	-10.8834	142.39	21.39	4320	349	0	10.85
2013-09-04	18:51:59	-10.8833	142.39	78.5	2988	94	0	15.16
2013-09-04	18:53:22	-10.8832	142.39	39.61	5472	270	0	25.55
2013-09-04	18:54:38	-10.8833	142.39	27.8	0	291	0	12.67
2013-09-04	18:55:40	-10.8832	142.39	49.13	0	63	0	12.57
2013-09-04	18:56:42	-10.8833	142.39	54.38	0	148	0	9.5
2013-09-04	18:57:50	-10.8833	142.39	64.72	0	298	0	3.4
2013-09-04	18:59:20	-10.8832	142.39	7.22	1296	2	0	24.3
2013-09-04	19:01:09	-10.8833	142.39	26.6	6372	124	0	12.09
2013-09-04	19:03:42	-10.8833	142.39	64.96	0	293	0	41.7
2013-09-04	19:06:12	-10.8838	142.39	52.17	0	100	0	56.39
2013-09-04	19:08:26	-10.8833	142.39	20.64	0	328	0	53.18
2013-09-04	19:09:36	-10.8833	142.39	29.81	6552	42	0	4.27
2013-09-04	19:11:40	-10.8828	142.39	71.9	828	285	0	58
2013-09-04	19:13:30	-10.8828	142.39	71.9	828	285	0	0
2013-09-04	19:16:49	-10.8828	142.39	113.17	6372	23	0	25.01
2013-09-04	19:21:33	-10.8833	142.39	55.49	4320	60	0	68.65
2013-09-04	19:26:00	-10.8833	142.39	55.49	4320	60	0	0
2013-09-04	19:30:14	-10.8835	142.39	26.38	612	162	0	22.3
2013-09-04	19:39:24	-10.8833	142.39	20.28	0	0	0	18.69
2013-09-04	19:48:03	-10.8834	142.39	8.29	2448	108	0	8.69
2013-09-04	19:55:03	-10.8833	142.39	37.09	0	103	0	7.02
2013-09-04	22:57:20	-10.8833	142.39	37.09	0	103	0	0
2013-09-04	23:02:05	-10.8821	142.391	66.8	0	127	0	145.67
2013-09-04	23:03:14	-10.8819	142.391	70.67	0	37	0	28.71
2013-09-04	23:04:31	-10.8802	142.391	197.74	5976	59	0	198.18
2013-09-04	23:08:08	-10.8819	142.392	92.31	1908	106	0	192.35
2013-09-04	23:11:26	-10.8839	142.392	-33.8	0	99	0	225.72
2013-09-04	23:14:29	-10.8828	142.39	96.41	6840	28	0	173.13
2013-09-04	23:18:52	-10.8839	142.39	-0.64	15228	161	0	118.21
2013-09-04	23:26:47	-10.8839	142.39	-0.64	15228	161	0	0
2013-09-04	23:33:57	-10.883	142.39	69.8	0	271	0	103.53
2013-09-04	23:35:24	-10.8832	142.39	30.01	0	4	0	32.9
2013-09-04	23:39:16	-10.883	142.39	73.37	0	223	0	32.58
2013-09-04	23:40:26	-10.8833	142.39	27.71	0	103	0	44.04
2013-09-04	23:42:14	-10.8831	142.39	34.56	15192	335	0	24.32
2013-09-04	23:45:12	-10.8833	142.39	26.88	0	81	0	16.38
2013-09-04	23:46:24	-10.8834	142.39	3.31	1764	253	0	24.28
2013-09-04	23:47:46	-10.883	142.39	56.34	0	86	0	43.32
2013-09-04	23:55:33	-10.883	142.39	56.34	0	86	0	0
2013-09-04	23:56:53	-10.8839	142.39	-82.26	4572	105	0	98.09
2013-09-04	23:58:04	-10.8834	142.39	0.9	4824	303	0	60.51
2013-09-04	23:59:12	-10.8842	142.39	-134.62	0	279	-4	94.72	1
2013-09-05	00:00:23	-10.885	142.39	-218.99	2916	182	-2	0	1
2013-09-05	00:03:32	-10.8849	142.39	-200.74	7848	197	0	16.21	1
2013-09-05	00:06:27	-10.8846	142.39	-197.88	0	196	0	28.43
2013-09-05	00:07:37	-10.8845	142.39	-198.16	0	169	0	11.3
2013-09-05	00:09:00	-10.8845	142.39	-188.46	4536	326	0	1.98	1
2013-09-05	00:11:16	-10.8839	142.39	-98.38	0	53	0	64.69	1
2013-09-05	00:14:47	-10.8844	142.39	-194.56	0	0	0	53.91
2013-09-05	00:22:43	-10.8844	142.39	-194.56	0	0	0	0
2013-09-05	00:27:41	-10.8832	142.39	46.56	4968	184	0	134.93
2013-09-05	00:32:50	-10.8841	142.39	-195.35	2772	304	0	95.72
2013-09-05	00:44:37	-10.8841	142.39	-195.35	2772	304	0	0
2013-09-05	00:46:09	-10.8832	142.39	31.09	8748	303	0	92.62	1
2013-09-05	00:47:27	-10.883	142.39	-0.26	5724	152	0	21.68	1
2013-09-05	00:53:36	-10.8826	142.39	37.1	2880	124	0	72.34
2013-09-05	00:58:27	-10.8826	142.39	37.1	2880	124	0	0
2013-09-05	01:01:21	-10.8827	142.39	45.27	2592	182	0	5.07
2013-09-05	01:06:14	-10.8828	142.39	18.51	2916	200	0	10.46
2013-09-05	01:35:30	-10.8828	142.39	18.51	2916	200	0	0
2013-09-05	01:41:25	-10.8831	142.39	47.65	3024	192	0	65.62
2013-09-05	01:42:36	-10.8834	142.39	41.83	0	213	0	45.11
2013-09-05	01:46:28	-10.8832	142.39	74.4	1548	204	0	18.23
2013-09-05	01:52:28	-10.8833	142.39	43.68	2232	277	0	16.53
2013-09-05	01:58:19	-10.8832	142.39	44.15	3060	221	0	21.8	1
2013-09-05	02:42:29	-10.8832	142.39	44.15	3060	221	0	0
2013-09-05	02:51:19	-10.8834	142.39	44.16	216	86	0	32.34	1
2013-09-05	02:53:08	-10.8834	142.39	43.96	1908	0	0	6.76
2013-09-05	02:59:46	-10.8834	142.39	44.15	1512	8	0	7.12
2013-09-05	03:06:12	-10.8832	142.39	44.42	2628	11	0	21.52
2013-09-05	04:28:22	-10.8832	142.39	44.42	2628	11	0	0
2013-09-05	04:33:31	-10.8836	142.39	44.72	0	0	0	47.77
2013-09-05	04:51:29	-10.8836	142.39	44.72	0	0	0	0
2013-09-05	04:52:52	-10.8833	142.39	36.49	0	308	0	48.31
2013-09-05	04:54:02	-10.8834	142.39	-21.37	6408	102	0	16.18
2013-09-05	04:55:09	-10.8833	142.39	19.46	0	52	0	12.71
2013-09-05	04:56:17	-10.8833	142.39	9.06	0	43	0	8.26
2013-09-05	04:57:23	-10.8833	142.39	38.9	0	306	0	10.55
2013-09-05	04:58:30	-10.8833	142.39	31.51	0	285	0	1.92
2013-09-05	04:59:37	-10.8833	142.39	33.98	0	12	0	3.52
2013-09-05	05:00:51	-10.8832	142.39	30.9	0	314	0	15.99
2013-09-05	05:02:04	-10.8833	142.39	52.5	1512	19	0	8.11
2013-09-05	05:03:30	-10.8833	142.39	31.13	324	35	0	3.39
2013-09-05	05:04:39	-10.8833	142.39	7.74	0	117	0	14.04
2013-09-05	05:05:46	-10.8833	142.39	23.31	0	59	0	5.7
2013-09-05	05:06:54	-10.8833	142.39	40.72	0	165	0	4.27
2013-09-05	05:07:58	-10.8833	142.39	29.11	0	354	0	8.41
2013-09-05	05:10:49	-10.8833	142.39	31.73	2592	30	0	28.43
2013-09-05	05:13:31	-10.8834	142.39	32.1	468	303	0	18.59
2013-09-05	05:16:48	-10.8834	142.39	32.35	1620	18	0	2.78
2013-09-05	05:19:30	-10.8834	142.39	32.35	612	232	0	3.01
2013-09-05	05:22:39	-10.8836	142.39	85.84	2556	234	0	25.62
2013-09-05	05:25:31	-10.8834	142.39	31.55	1728	202	0	22.79
2013-09-05	05:28:59	-10.8829	142.39	31.67	7848	345	0	62.46
2013-09-05	05:32:17	-10.8832	142.39	31.84	828	181	0	41.86
2013-09-05	05:35:45	-10.8834	142.39	31.84	2772	33	0	16.77
2013-09-05	05:39:06	-10.8836	142.39	31.63	3276	180	0	27.72
2013-09-05	05:46:03	-10.8833	142.39	32.13	3384	156	0	29
2013-09-05	05:52:32	-10.8833	142.39	30.49	0	185	0	33.78
2013-09-05	05:59:03	-10.8833	142.39	33.72	864	170	0	11.27
2013-09-05	08:22:48	-10.8833	142.39	33.72	864	170	0	0
2013-09-05	08:25:04	-10.8833	142.39	27.31	144	162	0	19.11
2013-09-05	08:26:33	-10.8833	142.39	30.77	936	154	0	5.64
2013-09-05	08:28:41	-10.8832	142.39	36.38	4824	137	0	3.45
2013-09-05	08:29:49	-10.8834	142.39	23.78	540	344	0	17.58
2013-09-05	08:30:58	-10.8833	142.39	28.68	864	64	0	5.98
2013-09-05	08:32:03	-10.8834	142.39	7.53	5292	100	0	4.02
2013-09-05	08:33:06	-10.8822	142.391	-104.16	0	323	0	145.12
2013-09-05	08:34:10	-10.8833	142.39	49.01	11124	159	0	141.55
2013-09-05	08:35:17	-10.8833	142.39	30.6	288	148	0	2.11
2013-09-05	08:36:23	-10.8833	142.39	42.52	1584	72	0	11.33
2013-09-05	08:37:30	-10.8833	142.39	31.4	756	250	0	10.55
2013-09-05	08:38:40	-10.8833	142.39	18.9	576	74	0	1.22
2013-09-05	08:40:43	-10.8831	142.39	-0.94	0	0	0	27.72
2013-09-05	09:08:25	-10.8831	142.39	-0.94	0	0	0	0
2013-09-05	09:09:59	-10.8831	142.39	-37.02	3564	115	0	43.75
2013-09-05	09:11:02	-10.8832	142.39	-55.61	0	341	0	15.51
2013-09-05	09:12:07	-10.8832	142.39	34.95	1332	281	0	30.17
2013-09-05	09:13:12	-10.8832	142.39	16.41	0	346	0	1.64
2013-09-05	09:14:19	-10.8833	142.39	67.64	108	118	0	13.91
2013-09-05	09:15:31	-10.8833	142.39	67.64	108	118	0	0
2013-09-05	09:16:39	-10.8833	142.39	-12.47	2664	289	0	31.67
2013-09-05	09:17:48	-10.8831	142.39	16.46	1260	118	0	17.65
2013-09-05	09:18:54	-10.8832	142.39	31.22	4140	315	0	10.94
2013-09-05	09:20:02	-10.8832	142.39	7.37	6156	107	0	9.45
2013-09-05	09:21:09	-10.8834	142.39	57.17	3168	192	0	18.5
2013-09-05	09:22:26	-10.8836	142.39	-30.23	2016	173	0	32.17
2013-09-05	09:24:00	-10.8833	142.39	37.13	3420	200	0	30.5
2013-09-05	09:25:08	-10.8834	142.39	54.75	0	162	0	12.71
2013-09-05	09:26:17	-10.8834	142.39	58.19	1188	285	0	2.11
2013-09-05	09:27:20	-10.8833	142.39	-14.03	1764	266	0	14.69
2013-09-05	09:28:28	-10.8834	142.39	43.23	4392	161	0	6.74
2013-09-05	09:29:39	-10.8833	142.39	-28.88	0	37	0	9.21
2013-09-05	09:30:46	-10.8833	142.391	-2.39	3420	338	0	43.35
2013-09-05	09:31:55	-10.883	142.39	69.6	4824	37	0	56.56
2013-09-05	09:33:02	-10.8831	142.39	44.97	0	48	0	17.07
2013-09-05	09:34:06	-10.8832	142.39	13.96	3348	34	0	14.04
2013-09-05	09:35:09	-10.8838	142.39	33.1	2124	117	0	70.29
2013-09-05	09:36:12	-10.8832	142.39	66.29	0	339	0	76.48
2013-09-05	09:37:17	-10.8833	142.39	79.48	0	161	0	23.7
2013-09-05	09:38:23	-10.8834	142.39	22	1728	321	0	17.54
2013-09-05	09:39:29	-10.8835	142.39	50.38	0	331	0	10
2013-09-05	09:40:35	-10.883	142.39	31.79	0	1	0	52.9
2013-09-05	09:41:42	-10.883	142.39	0.78	0	359	0	7.42
2013-09-05	09:42:48	-10.8834	142.39	63.07	0	217	0	51.69
2013-09-05	09:43:53	-10.8835	142.39	67.33	1404	172	0	11.76
2013-09-05	09:44:56	-10.8829	142.39	45.88	9828	163	0	69.12
2013-09-05	09:46:02	-10.8834	142.39	37.22	2664	231	0	55.18
2013-09-05	09:47:06	-10.8828	142.39	80.55	3420	184	0	61.74
2013-09-05	09:48:11	-10.8833	142.39	45.75	1152	128	0	46.45
2013-09-05	09:49:17	-10.8836	142.39	102.08	5976	172	0	39.22
2013-09-05	09:50:23	-10.8833	142.39	-13.44	0	319	0	49.32
2013-09-05	09:51:27	-10.8829	142.39	-24.26	7056	171	0	36.18
2013-09-05	09:52:31	-10.8832	142.39	-22.86	3960	154	0	24.57
2013-09-05	09:53:40	-10.8829	142.39	7.78	5004	1	0	26.57
2013-09-05	09:54:47	-10.8829	142.39	44.97	8208	149	0	8.99
2013-09-05	09:55:53	-10.8833	142.39	37.27	2268	352	0	50.92
2013-09-05	09:57:00	-10.8831	142.39	76.94	2700	159	0	27.86
2013-09-05	09:58:09	-10.8833	142.39	62.6	1260	331	0	28.22
2013-09-05	09:59:16	-10.8838	142.39	25.43	13248	299	0	51.93
2013-09-05	10:00:21	-10.8831	142.39	64.65	1908	327	0	75.06
2013-09-05	10:01:28	-10.8834	142.39	43.54	0	307	0	28.16
2013-09-05	10:02:39	-10.8832	142.39	102.92	4032	321	0	22.89
2013-09-05	10:04:02	-10.883	142.39	75.39	0	85	0	29.85
2013-09-05	10:05:08	-10.8832	142.39	122.79	3456	337	0	40.21
2013-09-05	10:06:21	-10.8832	142.39	13.37	4464	46	0	23.42
2013-09-05	10:07:32	-10.8831	142.39	-22.68	0	43	0	21.72
2013-09-05	10:08:39	-10.8833	142.39	52.12	5580	181	0	30.51
2013-09-05	10:09:47	-10.8834	142.39	12.05	0	171	0	9.59
2013-09-05	10:10:55	-10.8831	142.39	35.42	0	313	0	33.03
2013-09-05	10:11:59	-10.8831	142.39	12.28	0	38	0	11.76
2013-09-05	10:13:07	-10.8831	142.39	-19.18	0	173	0	5.17
2013-09-05	10:14:14	-10.8833	142.39	32.34	0	152	0	26.62
2013-09-05	10:15:20	-10.8832	142.39	-70.51	0	174	0	37.61
2013-09-05	10:16:26	-10.8835	142.39	-46.89	0	236	0	38.12
2013-09-05	10:17:32	-10.8833	142.39	27.5	0	198	0	29.66
2013-09-05	10:18:37	-10.8831	142.39	60.17	0	172	0	23.85
2013-09-05	10:19:41	-10.8826	142.39	113.09	0	92	0	52.44
2013-09-05	10:20:51	-10.883	142.39	26.43	0	25	0	47.39
2013-09-05	10:21:57	-10.8831	142.39	33.48	0	145	0	11.38
2013-09-05	10:23:12	-10.8833	142.39	52.92	0	123	0	22.32
2013-09-05	10:24:18	-10.8834	142.39	33.35	0	171	0	16.68
2013-09-05	10:25:24	-10.8832	142.39	15.29	3312	15	0	22.68
2013-09-05	10:26:29	-10.8829	142.39	64.29	0	13	0	35.08
2013-09-05	10:30:46	-10.8833	142.39	64.44	4716	229	0	47.6
2013-09-05	10:46:24	-10.8833	142.39	64.44	4716	229	0	0
2013-09-05	10:47:43	-10.8832	142.39	54.47	3528	229	0	14.95
2013-09-05	10:48:54	-10.8833	142.39	55.13	0	64	0	10.31
2013-09-05	10:50:06	-10.8835	142.39	26.57	216	202	0	18.57
2013-09-05	10:51:13	-10.8832	142.39	56.64	2412	181	0	35.61
2013-09-05	10:52:22	-10.8832	142.39	28.89	684	71	0	18.37
2013-09-05	10:53:30	-10.8832	142.39	54.95	72	114	0	14.31
2013-09-05	10:54:41	-10.8833	142.39	56.76	0	225	0	20
2013-09-05	10:55:52	-10.8832	142.39	48.11	4140	8	0	23.93
2013-09-05	10:57:03	-10.8833	142.39	36.12	0	154	0	12.39
2013-09-05	10:58:13	-10.8832	142.39	76.66	0	90	0	8.78
2013-09-05	10:59:20	-10.8834	142.39	9.1	0	101	0	26.57
2013-09-05	11:00:32	-10.8831	142.39	91.17	3888	58	0	37.42
2013-09-05	11:01:41	-10.8833	142.39	71.34	0	126	0	27.54
2013-09-05	11:04:43	-10.8833	142.39	20.98	17136	57	0	29.11
2013-09-05	11:07:25	-10.8833	142.39	38.09	6984	41	0	6.49
2013-09-05	11:16:07	-10.8833	142.39	38.09	6984	41	0	0
2013-09-05	11:21:15	-10.8833	142.39	65.54	0	0	0	8.04
2013-09-05	11:22:22	-10.8834	142.39	37.18	792	186	0	20.08
2013-09-05	11:23:30	-10.8833	142.39	70.6	0	121	0	24.96
2013-09-05	11:24:38	-10.8835	142.39	19.77	5004	28	0	26.94
2013-09-05	11:26:31	-10.8834	142.39	26.45	7956	245	0	12.4
2013-09-05	11:28:58	-10.8833	142.39	45.67	0	209	0	15.43
2013-09-05	11:31:47	-10.8834	142.39	27.21	0	152	0	47.15
2013-09-05	11:34:16	-10.8834	142.39	7.86	7596	189	0	8.33
2013-09-05	11:35:53	-10.8835	142.39	20.37	0	51	0	11.89
2013-09-05	11:37:51	-10.8836	142.39	-58.02	0	255	0	15.15
2013-09-05	11:40:04	-10.8836	142.39	-78.86	2880	17	0	3.34
2013-09-05	11:42:01	-10.8833	142.39	40.36	0	41	0	41.92
2013-09-05	11:43:34	-10.8832	142.39	-51.46	8136	214	0	20.3
2013-09-05	11:45:28	-10.8839	142.389	-63.22	5220	229	0	106.97
2013-09-05	11:47:17	-10.8835	142.39	-109.46	5004	215	0	58.09
2013-09-05	12:12:33	-10.8835	142.39	-109.46	5004	215	0	0
2013-09-05	12:14:13	-10.8835	142.389	-86	0	216	0	70.13
2013-09-05	12:29:02	-10.8835	142.389	-86	0	216	0	0
2013-09-05	12:30:25	-10.8834	142.389	-27.04	2520	118	0	26.44
2013-09-05	12:43:58	-10.8834	142.389	-27.04	2520	118	0	0
2013-09-05	12:47:54	-10.8832	142.39	11.55	0	79	0	52.34
2013-09-05	12:49:06	-10.8832	142.39	19.5	0	36	0	16.61
2013-09-05	12:50:34	-10.8832	142.39	44.4	2916	285	0	8.51
2013-09-05	12:53:08	-10.8832	142.39	19.36	2556	282	0	10.77
2013-09-05	12:54:16	-10.8832	142.39	38.88	216	155	0	5.85
2013-09-05	12:55:22	-10.8832	142.39	17.01	0	238	0	1.81
2013-09-05	12:56:25	-10.8832	142.39	-1.82	648	269	0	13.68
2013-09-05	12:57:31	-10.8832	142.39	35.88	3528	273	0	5.26
2013-09-05	12:58:38	-10.8832	142.39	19.61	2016	58	0	16.86
2013-09-05	12:59:45	-10.8832	142.39	52.93	0	204	0	6.41
2013-09-05	13:00:52	-10.8833	142.39	68	288	271	0	28.33
2013-09-05	13:01:57	-10.8832	142.39	22.56	396	27	0	25.21
2013-09-05	13:03:03	-10.8832	142.39	39.39	1440	269	0	18.36
2013-09-05	13:04:24	-10.8833	142.39	28.81	3060	107	0	4.16
2013-09-05	13:05:34	-10.8829	142.39	-32.77	0	43	0	57.89
2013-09-05	13:07:03	-10.8837	142.39	65.14	1908	314	0	109.22	1
2013-09-05	13:08:17	-10.8832	142.39	-62.25	0	193	0	95.68	1
2013-09-05	13:10:19	-10.8831	142.39	-26.94	3132	156	0	27.95
2013-09-05	13:12:17	-10.8838	142.39	-93.28	6084	30	0	81.05
2013-09-05	13:14:33	-10.8833	142.391	-110.24	3348	170	0	68.88
2013-09-05	13:18:22	-10.8841	142.39	-122.16	252	90	0	93.25
2013-09-05	13:22:03	-10.8834	142.39	73.51	0	177	0	110.45
2013-09-05	13:23:14	-10.8835	142.39	108.34	0	26	0	14.12
2013-09-05	13:25:19	-10.8832	142.39	78.85	0	79	0	31.52
2013-09-05	13:28:23	-10.8832	142.39	66.42	0	133	0	17.97
2013-09-05	13:30:56	-10.8833	142.39	56.77	576	226	0	21.69
2013-09-05	13:32:06	-10.8835	142.39	40.2	0	241	0	22.51
2013-09-05	13:33:12	-10.8833	142.39	55.68	648	41	0	26.71
2013-09-05	13:34:25	-10.8832	142.39	76.73	0	178	0	20.02
2013-09-05	13:35:50	-10.8835	142.39	48.57	0	140	0	42.3
2013-09-05	13:37:09	-10.8835	142.39	18.14	0	36	0	1.7
2013-09-05	13:38:39	-10.8832	142.39	5.64	0	104	0	30.42
2013-09-05	13:40:06	-10.8833	142.39	-23.73	7056	79	0	46.56
2013-09-05	13:41:40	-10.8833	142.39	28.02	792	1	0	96.78
2013-09-05	13:43:10	-10.8835	142.39	43.55	5724	122	0	71.75	1
2013-09-05	13:44:38	-10.8831	142.39	67.73	0	294	0	73.11	1
2013-09-05	13:45:57	-10.8831	142.39	64.48	0	89	0	13.63
2013-09-05	13:47:08	-10.8832	142.39	54.73	0	121	0	7.83
2013-09-05	13:48:17	-10.8833	142.39	48.8	3456	135	0	17.28	1
2013-09-05	13:49:35	-10.8833	142.39	33.19	3744	120	0	9.74	1
2013-09-05	13:53:02	-10.8834	142.39	42.5	0	306	0	21.25
2013-09-05	13:56:10	-10.8834	142.39	47.6	6372	304	0	22.24
2013-09-05	13:57:16	-10.8834	142.39	7.26	1584	115	0	18.54
2013-09-05	13:58:46	-10.8836	142.39	25.75	1800	143	0	42.06
2013-09-05	14:01:00	-10.8834	142.39	51.74	1764	297	0	41.38
2013-09-05	14:02:10	-10.8834	142.39	41	2808	269	0	10.41
2013-09-05	14:03:20	-10.8833	142.39	27.54	0	322	0	7.48
2013-09-05	14:04:28	-10.8834	142.39	28.26	180	126	0	6.96
2013-09-05	14:05:39	-10.8834	142.39	31.83	0	178	0	5.2
2013-09-05	14:06:54	-10.8835	142.39	18.41	0	72	0	20.57
2013-09-05	14:08:04	-10.8834	142.39	30.59	0	348	0	19.44
2013-09-05	14:09:13	-10.8834	142.39	43.84	0	252	0	15.04
2013-09-05	14:10:22	-10.8834	142.39	34.91	1908	279	0	4.92
2013-09-05	14:11:32	-10.8835	142.39	29.55	756	358	0	13.06
2013-09-05	14:12:40	-10.8834	142.39	35.62	0	80	0	7.74
2013-09-05	14:13:50	-10.8833	142.39	31.32	3204	300	0	15.21
2013-09-05	14:14:59	-10.8835	142.39	-5.67	1656	85	0	36.46
2013-09-05	14:16:08	-10.8833	142.39	31.41	3240	246	0	16.02
2013-09-05	14:17:48	-10.8837	142.39	-74.69	0	356	0	50.02
2013-09-05	14:19:00	-10.8835	142.39	14.75	0	215	0	38.66
2013-09-05	14:20:12	-10.8834	142.39	26.66	0	199	0	19.29
2013-09-05	14:21:23	-10.8836	142.39	13.37	0	251	0	29.63
2013-09-05	14:22:35	-10.8838	142.389	-48.32	0	191	0	35.5
2013-09-05	14:23:45	-10.8832	142.39	103.63	0	240	0	107.07
2013-09-05	14:25:00	-10.8833	142.39	45.75	0	293	0	39.98
2013-09-05	14:26:08	-10.8832	142.39	18.88	2916	215	0	10.41
2013-09-05	14:27:23	-10.8834	142.39	52.95	0	148	0	18.64
2013-09-05	14:28:42	-10.8833	142.39	84.43	1800	79	0	26.4
2013-09-05	14:29:53	-10.8832	142.39	176.93	0	290	0	18.24
2013-09-05	14:31:09	-10.8832	142.39	46.49	1872	54	0	51.87
2013-09-05	14:32:21	-10.8833	142.39	39.5	0	271	0	24.24
2013-09-05	14:33:38	-10.8834	142.39	26.06	3708	301	0	16.43
2013-09-05	14:34:47	-10.8833	142.39	39.34	4644	298	0	25.05
2013-09-05	14:35:56	-10.8833	142.39	25.73	0	354	0	6.01
2013-09-05	14:37:04	-10.8833	142.39	78.24	3528	305	0	12.01
2013-09-05	14:38:15	-10.8832	142.39	27.41	2160	283	0	28.63
2013-09-05	14:39:23	-10.8834	142.39	31.3	7812	114	0	28.56
2013-09-05	14:40:33	-10.8833	142.39	41.55	792	21	0	18.94
2013-09-05	14:41:42	-10.8833	142.39	58.29	2592	229	0	15.62
2013-09-05	14:42:53	-10.8833	142.39	48.54	0	286	0	33.46
2013-09-05	14:44:03	-10.8833	142.39	63.73	4212	103	0	31.97
2013-09-05	14:45:16	-10.8834	142.39	15.59	0	39	0	30.75
2013-09-05	14:46:27	-10.8834	142.39	41.13	1584	40	0	9.95
2013-09-05	14:47:36	-10.8833	142.39	71.15	0	312	0	19.05
2013-09-05	14:48:47	-10.8834	142.39	39.95	0	348	0	13.22
2013-09-05	14:49:55	-10.8833	142.39	45.4	1800	263	0	26.4
2013-09-05	14:51:12	-10.8833	142.39	71.39	0	113	0	45.23
2013-09-05	14:52:21	-10.8836	142.39	4.39	0	195	0	46.34
2013-09-05	14:53:30	-10.8834	142.39	49.23	0	291	0	20.96
2013-09-05	14:54:43	-10.8833	142.39	5.08	1584	44	0	17.3
2013-09-05	14:55:57	-10.8833	142.39	34.55	0	100	0	31.67
2013-09-05	14:57:07	-10.8834	142.39	23.99	1656	258	0	12.92
2013-09-05	14:58:18	-10.8834	142.39	31.33	0	21	0	13.32
2013-09-05	14:59:27	-10.8834	142.39	32.47	432	41	0	3.39
2013-09-05	15:00:37	-10.8834	142.39	39.66	0	108	0	3.93
2013-09-05	15:02:10	-10.8833	142.39	47.74	936	95	0	5.89
2013-09-05	15:03:43	-10.8834	142.39	19.96	0	104	0	10.67
2013-09-05	15:05:14	-10.8834	142.39	22.02	0	95	0	4.52
2013-09-05	15:06:23	-10.8833	142.39	32.4	0	20	0	9.48
2013-09-05	15:08:54	-10.8835	142.39	117.78	0	290	0	40.6
2013-09-05	15:11:11	-10.8833	142.39	8.81	0	108	0	45.53
2013-09-05	15:12:34	-10.8831	142.39	-19.16	0	246	0	27.58
2013-09-05	15:14:25	-10.8833	142.391	94.48	0	127	0	73.61
2013-09-05	15:15:38	-10.8834	142.39	84.9	0	110	0	10.7
2013-09-05	15:16:50	-10.8833	142.39	61.25	0	114	0	17.43
2013-09-05	15:18:01	-10.8833	142.39	40.38	0	318	0	8.82
2013-09-05	15:19:12	-10.8834	142.39	93.84	0	218	0	31.47
2013-09-05	15:20:25	-10.8833	142.39	88.07	0	208	0	9.35
2013-09-05	15:21:33	-10.8834	142.391	121.52	0	267	0	39.5
2013-09-05	15:22:42	-10.8834	142.39	25.64	2844	266	0	88.65
2013-09-05	15:23:49	-10.8834	142.39	23.83	5112	93	0	17.05
2013-09-05	15:24:58	-10.8835	142.391	177.47	0	137	0	102.25
2013-09-05	15:26:09	-10.8835	142.391	184.82	0	51	0	11.94
2013-09-05	15:27:22	-10.8834	142.39	70.87	0	311	0	79.17
2013-09-05	15:28:35	-10.8835	142.391	156.66	0	128	0	53.78
2013-09-05	15:29:44	-10.8833	142.39	51.73	0	81	0	80.05
2013-09-05	15:30:53	-10.8834	142.39	68.91	0	162	0	16.25
2013-09-05	15:32:03	-10.8835	142.39	76.52	0	187	0	13.06
2013-09-05	15:33:11	-10.8833	142.39	36.19	0	187	0	28.45
2013-09-05	15:34:25	-10.8834	142.391	106.94	0	47	0	46.81
2013-09-05	15:35:32	-10.8834	142.391	152.26	0	340	0	35.12
2013-09-05	15:36:41	-10.8833	142.389	-1.02	6156	275	0	160.17
2013-09-05	15:37:50	-10.8834	142.39	55.11	0	118	0	83.43
2013-09-05	15:38:59	-10.8834	142.39	63.12	0	39	0	12.01
2013-09-05	15:40:08	-10.8834	142.39	20.12	0	63	0	16.96
2013-09-05	15:41:17	-10.8833	142.39	16.11	0	80	0	13.91
2013-09-05	15:42:25	-10.8834	142.39	54.93	0	280	0	9.43
2013-09-05	15:43:34	-10.8833	142.39	23.62	0	358	0	34.33
2013-09-05	15:44:41	-10.8834	142.39	0.37	0	93	0	5.77
2013-09-05	15:45:48	-10.8832	142.39	27.86	5148	266	0	21.04
2013-09-05	15:46:57	-10.8833	142.39	54.22	2304	274	0	15.6
2013-09-05	15:48:10	-10.8834	142.39	18.98	0	287	0	13.55
2013-09-05	15:49:22	-10.8834	142.39	14.95	0	279	0	11.75
2013-09-05	15:50:39	-10.8834	142.39	49.26	0	15	0	1.89
2013-09-05	15:51:47	-10.8834	142.39	19.74	4860	85	0	6.71
2013-09-05	15:52:55	-10.8834	142.391	67.62	4032	292	0	60.11
2013-09-05	15:54:04	-10.8834	142.39	23.84	2052	279	0	63.42
2013-09-05	15:55:12	-10.8833	142.39	43.23	648	257	0	11.28
2013-09-05	15:56:20	-10.8833	142.39	32.41	1008	46	0	9.12	1
2013-09-05	15:57:30	-10.8832	142.39	41.31	0	55	0	15.43	1
2013-09-05	15:58:38	-10.8833	142.39	24.91	2808	94	0	9.49
2013-09-05	15:59:44	-10.8833	142.39	35.95	0	269	0	5.12
2013-09-05	16:02:09	-10.8833	142.39	35.95	0	269	0	0
2013-09-05	16:04:53	-10.8834	142.39	143.85	0	199	0	46.08
2013-09-05	16:07:04	-10.8834	142.39	103.99	0	329	0	18.35
2013-09-05	16:08:10	-10.8834	142.39	85.59	0	11	0	12.85
2013-09-05	16:09:18	-10.8832	142.39	-9.73	0	134	0	28.02
2013-09-05	16:10:24	-10.8831	142.39	7.64	0	222	0	3.38
2013-09-05	16:11:31	-10.8835	142.39	140.76	0	221	0	52.54
2013-09-05	16:12:37	-10.8831	142.39	-17.64	2916	46	0	51.83
2013-09-05	16:13:47	-10.8832	142.39	-12.65	0	312	0	9
2013-09-05	16:14:56	-10.8833	142.39	60.22	0	327	0	19.06
2013-09-05	16:16:02	-10.8833	142.39	31.74	0	353	0	6.87
2013-09-05	16:17:12	-10.8833	142.39	48.43	0	335	0	6.45
2013-09-05	16:18:20	-10.8833	142.39	55.81	0	17	0	1.56
2013-09-05	16:19:29	-10.8834	142.39	103.26	0	8	0	10.31
2013-09-05	16:20:39	-10.8833	142.39	96.67	0	6	0	4.45
2013-09-05	16:21:52	-10.8833	142.39	60.21	0	131	0	4.78
2013-09-05	16:23:11	-10.8833	142.39	61.96	0	8	0	5.14
2013-09-05	16:24:17	-10.8834	142.39	204.18	0	120	0	15.62
2013-09-05	16:26:23	-10.8835	142.39	269.05	3924	6	0	35.28
2013-09-05	16:29:12	-10.8835	142.39	471.43	0	23	0	25.52
2013-09-05	16:32:00	-10.8834	142.39	76.54	0	225	0	58.89
2013-09-05	16:35:33	-10.8833	142.39	350.44	900	340	0	18.85
2013-09-05	16:38:37	-10.8832	142.389	304.48	360	75	0	44.24
2013-09-05	16:41:26	-10.8832	142.39	155.21	0	315	0	60.37
2013-09-05	16:42:34	-10.8836	142.39	218.62	0	299	0	52.19
2013-09-05	16:43:46	-10.8833	142.39	148.13	0	25	0	37.46
2013-09-05	16:44:59	-10.8833	142.39	137.49	0	318	0	4.23
2013-09-05	16:46:12	-10.8835	142.39	47.93	0	112	0	23.63
2013-09-05	16:47:18	-10.8834	142.39	84.62	0	135	0	13.57
2013-09-05	16:48:25	-10.8833	142.39	145.88	0	171	0	18.38
2013-09-05	16:49:44	-10.8835	142.39	-42.97	1512	245	0	35.07
2013-09-05	16:51:06	-10.8834	142.39	73.34	108	312	0	19.39
2013-09-05	16:52:22	-10.8834	142.39	28.61	2952	77	0	11.77	1
2013-09-05	16:54:15	-10.8835	142.39	19.82	9792	263	0	24.86	1
2013-09-05	16:56:03	-10.8834	142.39	19.29	0	354	0	23.4
2013-09-05	16:57:40	-10.8833	142.39	113.67	0	345	0	23.85
2013-09-05	16:58:47	-10.8831	142.39	174.47	1692	190	0	28.39
2013-09-05	16:59:58	-10.8843	142.39	161.55	0	340	0	142.48
2013-09-05	17:01:07	-10.8832	142.39	139.19	0	281	0	128.29
2013-09-05	17:02:18	-10.8832	142.39	96.08	0	53	0	10.1
2013-09-05	17:03:30	-10.8834	142.39	0.06	2052	353	0	30.8	1
2013-09-05	17:04:41	-10.8835	142.39	-64.71	0	141	0	30.75	1
2013-09-05	17:06:41	-10.8839	142.39	-272.88	3420	134	0	43.77
2013-09-05	17:08:50	-10.8839	142.391	-273.36	7488	257	0	16.83
2013-09-05	17:10:55	-10.8835	142.39	-51.71	0	98	0	60.61
2013-09-05	17:13:14	-10.8835	142.39	-7.23	2628	125	0	35.07
2013-09-05	17:15:44	-10.8836	142.39	-56.5	0	198	0	50.12
2013-09-05	17:17:02	-10.8833	142.39	25.25	0	324	0	29.43
2013-09-05	17:27:37	-10.8833	142.39	25.25	0	324	0	0
2013-09-05	17:29:05	-10.883	142.39	71.33	0	326	0	50.67
2013-09-05	17:30:17	-10.8839	142.39	-51.69	0	134	0	119.59
2013-09-05	17:31:34	-10.8841	142.391	-78.46	13392	155	0	24.82
2013-09-05	17:33:38	-10.8847	142.391	-209.13	0	315	0	103.1
2013-09-05	17:35:41	-10.8835	142.39	-71.42	864	151	0	175.75
2013-09-05	17:36:51	-10.8835	142.39	-45.28	0	314	0	10.86
2013-09-05	17:38:02	-10.8832	142.39	53.29	0	94	0	59.86
2013-09-05	17:39:10	-10.8833	142.39	26.65	4788	332	0	25.24
2013-09-05	17:40:18	-10.8833	142.39	10.1	4500	324	0	4.57
2013-09-05	17:41:37	-10.8831	142.39	43.18	0	13	0	35.29
2013-09-05	17:42:56	-10.8833	142.39	29.99	0	317	0	37.39
2013-09-05	17:44:06	-10.8835	142.39	-1.12	0	118	0	31.08
2013-09-05	17:46:23	-10.8833	142.39	41.85	0	278	0	34.9
2013-09-05	17:48:26	-10.8834	142.39	27.95	4932	136	0	13.35	1
2013-09-05	17:49:35	-10.8834	142.39	46.21	0	135	0	0.22	1
2013-09-05	17:50:46	-10.8831	142.39	68.13	1620	322	0	51.37	1
2013-09-05	17:52:01	-10.8827	142.389	107.51	5184	167	0	68.45	1
2013-09-05	17:53:15	-10.8831	142.39	78.03	12420	137	0	64.21	1
2013-09-05	17:54:28	-10.8827	142.389	116.4	9612	130	0	54.24	1
2013-09-05	17:55:42	-10.8827	142.389	103.36	10260	315	0	0.33	1
2013-09-05	17:56:53	-10.8831	142.39	71.62	0	32	0	56.07
2013-09-05	17:58:01	-10.8828	142.389	67.36	0	315	0	40.76
2013-09-05	17:59:12	-10.8839	142.391	-38.43	10836	345	0	189.19
2013-09-05	18:01:23	-10.8833	142.39	75.58	0	6	0	117.62
2013-09-05	18:03:11	-10.8832	142.39	36.44	0	322	0	11.02
2013-09-05	18:04:22	-10.8831	142.39	12.09	0	325	0	13.79
2013-09-05	18:05:34	-10.8832	142.39	53.61	1152	311	0	17.11
2013-09-05	18:06:44	-10.8833	142.39	59.98	0	44	0	13.56
2013-09-05	18:08:32	-10.8835	142.39	-11.14	3888	175	0	25.82
2013-09-05	18:10:19	-10.8828	142.39	29.85	6372	3	0	84.77	1
2013-09-05	18:12:03	-10.8832	142.39	-11.15	0	33	0	43.52	1
2013-09-05	18:13:14	-10.8832	142.39	12.45	0	163	0	3.43
2013-09-05	18:14:27	-10.8832	142.39	95.55	1872	42	0	11.53
2013-09-05	18:17:32	-10.8834	142.39	39.09	0	335	0	45.2
2013-09-05	18:22:02	-10.883	142.39	63.04	21240	293	0	77.32
2013-09-05	18:26:35	-10.8834	142.39	59.9	0	324	0	48.55
2013-09-05	18:30:20	-10.8832	142.39	27.71	7776	133	0	35.91
2013-09-05	18:33:25	-10.8835	142.39	45.95	14364	135	0	31.98
2013-09-05	18:36:32	-10.8832	142.39	60.17	3060	237	0	67.96
2013-09-05	18:39:17	-10.8832	142.39	-1.82	468	128	0	8.59
2013-09-05	18:43:04	-10.8832	142.39	-13.14	1620	11	0	23.4
2013-09-05	18:47:15	-10.8832	142.39	7.44	0	44	0	7.85
2013-09-05	18:50:53	-10.8832	142.39	37.36	0	268	0	6.68
2013-09-05	18:53:28	-10.8832	142.39	44.13	0	257	0	28.37
2013-09-05	18:55:46	-10.8833	142.39	38.17	8316	91	0	12.77
2013-09-05	19:02:23	-10.8833	142.39	38.17	8316	91	0	0
2013-09-05	19:03:37	-10.8835	142.39	92.6	0	358	0	27.66
2013-09-05	19:06:00	-10.8833	142.39	28.11	4248	170	0	35.72
2013-09-05	19:39:20	-10.8833	142.39	28.11	4248	170	0	0
2013-09-05	19:40:35	-10.8829	142.39	78.03	7668	142	0	47.61
2013-09-05	19:42:01	-10.8834	142.39	91.45	0	165	0	57.07
2013-09-05	19:44:10	-10.8835	142.39	-105.12	720	210	0	22.66
2013-09-05	19:46:25	-10.8833	142.39	-50.28	8568	311	0	29.3
2013-09-05	19:48:44	-10.8834	142.39	20.15	0	43	0	15.49
2013-09-05	23:11:42	-10.8834	142.39	20.15	0	43	0	0
2013-09-05	23:13:53	-10.8828	142.39	86.07	0	174	0	87.86
2013-09-05	23:15:05	-10.8819	142.391	177.99	0	192	0	103.72
2013-09-05	23:16:55	-10.8833	142.39	19.4	0	69	0	165.25
2013-09-05	23:18:03	-10.8827	142.39	62.81	0	287	0	64.8
2013-09-05	23:19:17	-10.8823	142.391	106.61	0	212	0	53.96
2013-09-05	23:20:36	-10.8833	142.39	36.28	0	265	0	110.11
2013-09-05	23:23:06	-10.8829	142.39	110.92	0	134	0	42.18
2013-09-05	23:25:33	-10.8848	142.39	-90.57	0	354	0	217.74
2013-09-05	23:30:01	-10.8831	142.39	46.28	7164	96	0	188.81
2013-09-05	23:34:41	-10.8831	142.39	46.28	7164	96	0	0
2013-09-05	23:36:00	-10.8833	142.39	36.95	14472	279	-4	23.14	1
2013-09-06	01:08:40	-10.8833	142.39	36.95	14472	279	-2	0	1
2013-09-06	01:18:56	-10.8832	142.39	-23.36	108	248	0	43.32	1
2013-09-06	01:20:45	-10.8831	142.39	-23.46	3204	99	0	18.25
2013-09-06	01:28:52	-10.8831	142.39	-23.38	1476	246	0	5.2
2013-09-06	01:35:43	-10.8831	142.39	-23.7	864	1	0	9.08
2013-09-06	01:41:44	-10.8831	142.39	-23.85	2592	233	0	10.09
2013-09-06	01:46:05	-10.883	142.39	-23.35	36	182	0	8.24
2013-09-06	01:51:22	-10.8831	142.39	-23.37	2016	22	0	6.12
2013-09-06	01:56:38	-10.8833	142.39	12.82	0	139	0	27.64
2013-09-06	02:00:46	-10.8832	142.39	30.2	0	166	0	6.64
2013-09-06	02:01:59	-10.8832	142.39	49.88	0	18	0	3.96
2013-09-06	02:03:29	-10.8831	142.39	61.24	288	6	0	18.69
2013-09-06	02:05:48	-10.8832	142.39	49.39	504	84	0	10.33
2013-09-06	02:08:22	-10.8833	142.39	7.72	1476	216	0	16.46
2013-09-06	02:11:27	-10.8833	142.39	61.26	2592	196	0	3.68
2013-09-06	02:30:06	-10.8833	142.39	61.26	2592	196	0	0
2013-09-06	02:32:04	-10.8831	142.391	60.66	0	0	0	73.94
2013-09-06	02:33:41	-10.883	142.39	29.02	16560	242	0	19.3
2013-09-06	02:35:59	-10.8833	142.39	40.63	0	265	0	28.1
2013-09-06	02:55:17	-10.8833	142.39	40.63	0	265	0	0
2013-09-06	03:01:36	-10.8831	142.39	51.86	2772	9	0	56.27
2013-09-06	03:03:15	-10.8831	142.39	62.37	0	167	0	13.27
2013-09-06	08:22:33	-10.8831	142.39	62.37	0	167	0	0
2013-09-06	08:24:12	-10.8832	142.39	33.34	2088	88	0	8.4
2013-09-06	08:25:28	-10.8832	142.39	33.41	1764	38	0	5.1
2013-09-06	08:30:47	-10.8832	142.39	33.55	1872	283	0	4.3
2013-09-06	08:34:54	-10.8832	142.39	33.36	2232	183	0	13.14
2013-09-06	08:39:31	-10.8831	142.39	33.2	7920	225	0	28.74
2013-09-06	09:10:04	-10.8831	142.39	33.2	7920	225	0	0
2013-09-06	09:21:53	-10.8833	142.39	26.32	2412	137	0	31.2
2013-09-06	09:23:33	-10.8829	142.39	-27.05	2484	318	0	59.56
2013-09-06	09:31:09	-10.8832	142.39	38.11	0	121	0	44.84
2013-09-06	10:52:31	-10.8832	142.39	38.11	0	121	0	0
2013-09-06	10:54:30	-10.8828	142.39	110.29	0	240	0	37.08
2013-09-06	10:55:37	-10.8832	142.39	14.63	5616	309	0	40.49
2013-09-06	10:57:36	-10.8833	142.39	13.88	5112	262	0	17.79
2013-09-06	11:00:08	-10.8828	142.39	129.34	1296	322	0	65.33
2013-09-06	11:02:37	-10.8828	142.39	119.87	6084	91	0	25.01
2013-09-06	11:03:48	-10.8835	142.39	-17.65	0	219	0	85.99
2013-09-06	11:04:59	-10.8838	142.39	-67.66	0	197	0	28.74
2013-09-06	11:06:09	-10.883	142.39	89.14	0	203	0	86.29
2013-09-06	11:07:18	-10.883	142.39	124.8	0	257	0	8.35
2013-09-06	11:08:27	-10.8833	142.39	48.93	0	227	0	38.41
2013-09-06	11:09:37	-10.8834	142.39	31.94	0	218	0	10.34
2013-09-06	11:10:46	-10.8833	142.39	42.92	0	293	0	11.53
2013-09-06	11:12:01	-10.8833	142.39	80.69	15696	197	0	6.45	1
2013-09-06	11:13:11	-10.8859	142.389	85.24	22716	196	0	336.78	1
2013-09-06	11:14:24	-10.8908	142.389	-49.94	10260	67	0	548.99	1
2013-09-06	11:15:42	-10.8908	142.392	103.28	4356	34	0	331.54	1
2013-09-06	11:17:05	-10.8918	142.391	21.82	4608	249	0	156.14	1
2013-09-06	11:18:30	-10.8909	142.392	22.3	7128	230	0	167.49	1
2013-09-06	11:19:53	-10.8907	142.392	78.49	0	56	0	25.08	1
2013-09-06	11:21:08	-10.8908	142.392	66.95	0	211	0	15.49
2013-09-06	11:22:19	-10.8907	142.392	8.89	3780	229	0	14.62
2013-09-06	11:23:27	-10.8906	142.392	14.97	0	150	0	10.8
2013-09-06	11:24:40	-10.8898	142.392	2.58	9036	252	0	107.36	1
2013-09-06	11:26:16	-10.8899	142.391	6.64	0	257	0	82.94	1
2013-09-06	11:28:05	-10.8894	142.391	104.6	0	114	0	64.71
2013-09-06	11:29:53	-10.8896	142.391	68.61	0	92	0	16.23
2013-09-06	11:31:24	-10.8896	142.392	171.7	21816	187	0	11.61	1
2013-09-06	11:32:39	-10.8907	142.389	80.92	20412	290	0	348.79	1
2013-09-06	11:33:58	-10.8933	142.388	248.6	24552	104	0	296.51	1
2013-09-06	11:35:11	-10.8951	142.389	158.19	0	207	0	232.02	1
2013-09-06	11:36:19	-10.8956	142.389	51.76	0	32	0	53.17
2013-09-06	11:37:28	-10.8958	142.388	-12.26	0	240	0	27.11
2013-09-06	11:38:35	-10.8952	142.389	134.85	12384	83	0	67.88
2013-09-06	11:39:50	-10.8944	142.389	19.87	17748	108	0	97.97	1
2013-09-06	11:40:59	-10.894	142.389	152.48	0	202	0	81.41	1
2013-09-06	11:42:10	-10.8939	142.39	189.35	0	279	0	33.6
2013-09-06	11:43:37	-10.8937	142.39	243.9	1656	115	0	21.98
2013-09-06	11:44:49	-10.8938	142.39	216.11	0	326	0	11.81
2013-09-06	11:46:00	-10.8938	142.39	244.7	5292	120	0	20.4	1
2013-09-06	11:47:05	-10.8951	142.391	239.73	0	76	0	182.75	1
2013-09-06	11:48:26	-10.8951	142.39	157.79	7560	304	0	63.44
2013-09-06	11:49:52	-10.8954	142.391	169.45	12240	207	0	48.17
2013-09-06	11:51:12	-10.899	142.393	198.33	31464	172	0	472.41
2013-09-06	11:52:39	-10.8996	142.393	134.73	6516	346	0	70.72
2013-09-06	11:54:00	-10.8943	142.392	178.28	40140	2	0	592.51	1
2013-09-06	11:55:15	-10.8921	142.387	155.92	11412	298	0	541.07	1
2013-09-06	11:57:34	-10.897	142.367	104.8	78480	277	0	2323.9	1
2013-09-06	11:59:47	-10.8908	142.353	72.35	17388	349	0	1638.73	1
2013-09-06	13:22:57	-10.8908	142.353	72.35	17388	349	0	0
2013-09-06	13:24:45	-10.8908	142.353	-31.75	0	292	0	38.36	1
2013-09-06	13:25:58	-10.8906	142.353	44.67	0	79	0	27.45
2013-09-06	13:27:56	-10.8905	142.353	122.65	7200	328	0	8.35
2013-09-06	13:29:40	-10.8906	142.353	115.04	8424	228	0	13.49
2013-09-06	13:31:19	-10.8906	142.353	35.17	0	302	0	8.86
2013-09-06	13:32:29	-10.8906	142.353	73.51	5904	264	0	31.63
2013-09-06	13:33:41	-10.8907	142.352	55.25	8856	231	0	8.52
2013-09-06	13:34:58	-10.8907	142.352	34.27	4140	354	0	41.77
2013-09-06	13:36:17	-10.8907	142.353	-16.16	4320	170	0	63.71
2013-09-06	13:37:32	-10.8905	142.353	111.62	3240	173	0	23.32
2013-09-06	13:38:54	-10.8904	142.353	148.55	5724	229	0	26.98
2013-09-06	13:40:24	-10.8903	142.353	180.75	4968	8	0	12.77	1
2013-09-06	15:49:03	-10.8903	142.353	180.75	4968	8	0	0
2013-09-06	15:52:10	-10.9424	142.45	32.14	0	300	0	12047.5
2013-09-06	15:53:17	-10.9423	142.45	42.65	0	329	0	14.95	1
2013-09-06	15:54:27	-10.9424	142.45	22.21	0	297	0	14.61
2013-09-06	15:55:37	-10.9423	142.45	24.04	0	116	0	10.73
2013-09-06	15:56:45	-10.9423	142.45	39.71	0	291	0	10.31
2013-09-06	15:57:55	-10.9423	142.45	36.75	0	108	0	3.37
2013-09-06	15:59:06	-10.9423	142.45	26.64	0	294	0	6.23
2013-09-06	18:47:24	-10.9423	142.45	26.64	0	294	0	0
2013-09-06	18:50:04	-16.878	145.753	-2.18	1404	64	0	750059
2013-09-06	18:51:31	-16.8778	145.753	47.08	4680	69	0	27.69	1
2013-09-06	21:57:57	-16.8778	145.753	47.08	4680	69	0	0
2013-09-06	22:02:18	-33.9352	151.178	37.47	20412	12	0	1.97247e+06
2013-09-06	22:25:16	-33.9352	151.178	37.47	20412	12	0	0	1
2013-09-06	22:30:03	-33.9334	151.191	48.84	0	326	0	1195.19	1
2013-09-06	22:31:19	-33.9329	151.188	-6.18	0	230	0	251.17
2013-09-06	22:34:40	-33.9339	151.191	8.73	12240	131	0	316.64	1
2013-09-06	22:38:01	-33.9311	151.194	21.06	37764	12	0	406.04	1
2013-09-06	22:40:44	-33.9209	151.192	13.53	6120	159	0	1146.78	1
2013-09-06	22:43:19	-33.9233	151.191	15.22	0	152	0	274.74	1
2013-09-06	22:47:17	-33.9312	151.184	56.85	288	110	0	1085.2	1
2013-09-06	22:50:54	-33.9361	151.155	14.43	37224	226	0	2729.5	1
2013-09-06	22:52:01	-33.9374	151.153	21.61	18684	235	0	240.25	1
2013-09-06	22:55:34	-33.9374	151.153	21.61	18684	235	0	0	1
2013-09-06	22:57:17	-33.9403	151.086	22.97	91368	266	0	6212.27
2013-09-06	22:58:25	-33.9437	151.068	36.11	99072	270	-4	1688.26	1

## Sheet: Ba_06
Date	Time	Latitude	Longitude	Altitude	Speed	Course	Type	Distance	Essential
2013-09-03	13:04:27	-10.8921	142.388	55.92	252	257	-2	0	1
2013-09-03	13:06:28	-10.8921	142.388	55.28	144	270	0	12.08	1
2013-09-03	13:18:57	-10.8921	142.388	55.28	144	270	0	0
2013-09-03	13:20:39	-10.8922	142.388	-30.31	0	328	0	18.09
2013-09-03	13:21:46	-10.8922	142.388	-11.24	0	340	0	5.89
2013-09-03	13:22:55	-10.8922	142.388	-66.88	0	46	0	9.19
2013-09-03	13:24:05	-10.892	142.388	103.15	2124	27	0	33.8
2013-09-03	13:25:19	-10.8926	142.388	90.15	10584	269	0	68.14
2013-09-03	13:29:38	-10.8926	142.388	90.15	10584	269	0	0	1
2013-09-03	13:30:47	-10.8903	142.353	211.59	0	7	0	3801.03
2013-09-03	13:31:59	-10.8908	142.352	-2.44	0	252	0	69.14	1
2013-09-03	13:33:11	-10.8905	142.353	145.64	4644	56	0	46.98
2013-09-03	13:46:32	-10.8905	142.353	145.64	4644	56	0	0
2013-09-03	13:48:11	-10.8903	142.353	113.43	5004	135	0	17.64	1
2013-09-03	13:49:51	-10.8942	142.353	69.73	30420	116	0	427.51	1
2013-09-03	13:52:05	-10.8968	142.377	135.56	79020	65	0	2623.82	1
2013-09-03	13:54:03	-10.8968	142.377	135.56	79020	65	0	0	1
2013-09-03	13:55:14	-10.8952	142.389	168.49	14400	153	0	1320.46
2013-09-03	13:56:23	-10.8952	142.389	86.37	0	46	0	14.85
2013-09-03	13:57:34	-10.8951	142.389	107.14	0	323	0	14.12
2013-09-03	13:58:43	-10.8955	142.388	9.79	0	154	0	49.01
2013-09-03	13:59:58	-10.8957	142.388	-42.18	0	343	0	22.6
2013-09-03	14:01:04	-10.8952	142.388	27.07	0	41	0	49.4
2013-09-03	14:02:13	-10.8949	142.388	138.42	0	53	0	41.32
2013-09-03	14:03:42	-10.8951	142.389	31.98	0	228	0	22.37
2013-09-03	14:04:55	-10.8949	142.389	84.85	0	19	0	29.05
2013-09-03	14:06:05	-10.895	142.389	55.29	0	236	0	15.41
2013-09-03	14:07:17	-10.8947	142.389	119.39	0	82	0	28.89
2013-09-03	14:08:27	-10.8945	142.389	130.29	2052	300	0	43.63
2013-09-03	14:09:37	-10.8945	142.389	152.1	0	16	0	10.35
2013-09-03	14:10:44	-10.8946	142.389	142.16	9756	225	0	23.77
2013-09-03	14:12:07	-10.8947	142.389	86.99	0	150	0	10.72
2013-09-03	14:13:14	-10.8946	142.389	121.41	4428	227	0	6.67
2013-09-03	14:14:28	-10.8953	142.388	27.79	1296	196	0	87.86
2013-09-03	14:15:39	-10.8955	142.388	-16.08	576	43	0	16.88
2013-09-03	14:16:53	-10.8962	142.388	-98.1	0	308	0	97.75
2013-09-03	14:18:11	-10.8951	142.389	50.81	15912	231	0	142.89
2013-09-03	14:19:21	-10.8962	142.388	-99.64	0	220	0	150.11
2013-09-03	14:20:37	-10.8957	142.388	-22.38	8748	224	0	76.99	1
2013-09-03	14:21:51	-10.8952	142.388	32.5	0	348	0	67.05	1
2013-09-03	14:23:02	-10.895	142.389	56.31	8316	222	0	35.57
2013-09-03	14:24:14	-10.8951	142.389	7.29	0	225	0	28.52
2013-09-03	14:25:25	-10.8951	142.389	73.84	8712	44	0	17.07
2013-09-03	14:26:45	-10.8952	142.389	31.16	972	112	0	10.61
2013-09-03	14:28:15	-10.8957	142.388	-12.86	2412	51	0	76
2013-09-03	14:29:48	-10.895	142.389	42.73	12348	224	0	94.24
2013-09-03	14:31:41	-10.895	142.389	43.96	10512	48	0	5.69
2013-09-03	14:34:27	-10.8956	142.388	39.88	2088	180	0	83.67
2013-09-03	14:36:54	-10.8957	142.388	15.63	21636	53	0	42.5
2013-09-03	14:38:01	-10.8953	142.388	30.05	0	213	0	64.76
2013-09-03	14:40:35	-10.8955	142.388	8.87	18936	240	0	18.53
2013-09-03	14:43:29	-10.8944	142.389	207.59	0	162	0	156.61
2013-09-03	14:46:10	-10.8953	142.388	14.61	14256	233	0	143.54
2013-09-03	14:48:34	-10.8953	142.388	26.2	1368	122	0	18.41
2013-09-03	14:52:36	-10.8953	142.388	30.7	7272	131	0	12.5
2013-09-03	14:56:08	-10.8954	142.388	9.36	0	163	0	26.37
2013-09-03	14:59:15	-10.8954	142.388	9.36	0	163	0	0
2013-09-03	15:00:22	-10.8953	142.388	24.3	2304	126	0	17.15
2013-09-03	15:01:30	-10.8953	142.388	37.02	0	108	0	6.78
2013-09-03	15:02:37	-10.8953	142.388	34.9	1440	67	0	2.78
2013-09-03	15:03:51	-10.8949	142.389	41.07	0	209	0	80.6
2013-09-03	15:05:18	-10.8951	142.389	208.37	4572	260	0	41.59
2013-09-03	15:07:51	-10.8948	142.389	65.5	0	256	0	37.58
2013-09-03	15:09:48	-10.8952	142.388	25.13	0	177	0	47.29
2013-09-03	15:11:05	-10.8951	142.389	95.76	0	153	0	23.79
2013-09-03	15:12:32	-10.895	142.389	122.53	1332	253	0	16.59
2013-09-03	15:13:44	-10.8951	142.389	42.58	720	42	0	12.71
2013-09-03	15:14:54	-10.8952	142.388	43.18	0	77	0	29.55
2013-09-03	15:16:00	-10.8952	142.389	43.99	3384	272	0	40.12
2013-09-03	15:17:18	-10.8954	142.389	52.16	3492	237	0	19.91
2013-09-03	15:18:43	-10.8955	142.389	60.37	0	92	0	22.85
2013-09-03	15:21:33	-10.8953	142.388	25.87	4644	102	0	56.96
2013-09-03	15:24:13	-10.8952	142.388	50.94	3096	253	0	27.65
2013-09-03	15:28:24	-10.8955	142.388	27.75	2772	152	0	33.35
2013-09-03	15:31:41	-10.8953	142.388	32.22	3564	100	0	20.85
2013-09-03	15:36:07	-10.8952	142.388	32.81	0	11	0	11.56
2013-09-03	15:39:36	-10.8953	142.388	56.38	4716	197	0	22.32
2013-09-03	15:43:02	-10.8954	142.388	21.9	0	256	0	0.44
2013-09-03	15:44:08	-10.8953	142.388	27.23	2124	19	0	11
2013-09-03	15:45:12	-10.8954	142.388	21.14	1152	262	0	16.71
2013-09-03	15:46:20	-10.8954	142.388	42.13	684	119	0	19.98
2013-09-03	15:47:27	-10.8954	142.388	35.4	2376	251	0	16.71
2013-09-03	15:48:38	-10.8954	142.388	35.4	2376	251	0	0
2013-09-03	15:49:43	-10.8954	142.388	17.24	0	51	0	5.19
2013-09-03	15:50:54	-10.8954	142.388	17.24	0	51	0	0
2013-09-03	15:52:01	-10.8954	142.389	63.66	0	84	0	28.59
2013-09-03	15:53:11	-10.8953	142.388	41.22	1692	66	0	29.96
2013-09-03	15:54:19	-10.8953	142.388	15.28	2844	53	0	10.1
2013-09-03	15:55:26	-10.8953	142.388	20.29	1872	84	0	11.69
2013-09-03	15:56:30	-10.8952	142.389	90.4	0	106	0	32.28
2013-09-03	15:57:37	-10.8954	142.388	19.9	0	41	0	40.31
2013-09-03	15:58:44	-10.8955	142.388	5.52	0	316	0	2.5
2013-09-03	15:59:53	-10.8955	142.388	12	1512	23	0	2.76
2013-09-03	16:01:10	-10.8952	142.388	70.31	0	74	0	33.16
2013-09-03	16:02:35	-10.8954	142.388	22.94	3024	219	0	25.06
2013-09-03	16:03:47	-10.8954	142.388	25.76	0	217	0	1.77
2013-09-03	16:05:24	-10.8954	142.388	45.1	4392	351	0	15.51
2013-09-03	16:07:13	-10.8955	142.388	30.31	6912	93	0	43.14
2013-09-03	16:09:39	-10.8952	142.388	39.16	15156	10	0	70.9
2013-09-03	16:11:38	-10.8951	142.388	48.11	3816	240	0	22.58
2013-09-03	16:16:30	-10.8952	142.388	9.01	5184	143	0	19.57
2013-09-03	16:21:19	-10.8952	142.388	9.01	5184	143	0	0
2013-09-03	16:22:41	-10.8949	142.389	49.06	7632	97	0	57.96
2013-09-03	16:25:46	-10.8949	142.389	25.44	0	293	0	9.59
2013-09-03	16:28:54	-10.8951	142.388	2.27	0	176	0	61.23
2013-09-03	16:30:59	-10.8954	142.388	37.2	0	256	0	36.3
2013-09-03	16:32:04	-10.8957	142.388	15.29	2088	149	0	33.46
2013-09-03	16:33:16	-10.8951	142.388	35.36	1152	75	0	64.39
2013-09-03	16:34:27	-10.8954	142.388	14.71	3816	268	0	27.77
2013-09-03	16:35:54	-10.8954	142.388	48.43	540	68	0	15
2013-09-03	16:37:15	-10.895	142.388	30.55	5508	314	0	41.17
2013-09-03	16:38:48	-10.895	142.388	11.8	0	73	0	10.98
2013-09-03	16:40:38	-10.8944	142.388	42.37	3816	93	0	66.27
2013-09-03	16:42:21	-10.8944	142.388	42.37	3816	93	0	0
2013-09-03	16:44:57	-10.8946	142.388	48.79	6372	128	0	50.48
2013-09-03	16:48:46	-10.8946	142.388	48.79	6372	128	0	0
2013-09-03	16:50:23	-10.8944	142.388	22.44	8820	275	0	42.06
2013-09-03	16:52:37	-10.8946	142.389	44.74	7056	95	0	80.62
2013-09-03	16:54:32	-10.895	142.389	36.12	0	310	0	38.91
2013-09-03	16:56:11	-10.895	142.389	36.12	0	310	0	0
2013-09-03	16:58:28	-10.8956	142.389	-7.66	0	77	0	79.96
2013-09-03	17:01:20	-10.8953	142.388	51.39	2304	318	0	43.14
2013-09-03	17:03:40	-10.8953	142.388	51.39	2304	318	0	0
2013-09-03	17:04:47	-10.8953	142.388	78.9	0	81	0	6.78
2013-09-03	17:06:48	-10.8954	142.388	69.19	9900	297	0	15
2013-09-03	17:08:59	-10.8954	142.388	70.66	36	212	0	26.64
2013-09-03	17:11:21	-10.8953	142.388	59.57	432	132	0	39.84
2013-09-03	17:13:44	-10.8943	142.388	33.47	1944	283	0	107.24
2013-09-03	17:15:44	-10.8952	142.388	32.85	6660	126	0	98.97
2013-09-03	17:17:26	-10.8953	142.389	34.57	0	209	0	40.44
2013-09-03	17:22:31	-10.8955	142.388	45.78	0	250	0	25.96
2013-09-03	17:27:14	-10.8957	142.388	55.31	0	322	0	45.1
2013-09-03	17:32:34	-10.8961	142.389	70.42	864	196	0	99.46	1
2013-09-03	17:36:23	-10.896	142.389	47.06	7704	236	0	33.88	1
2013-09-03	17:40:04	-10.8961	142.39	61.74	6552	63	0	32.86
2013-09-03	17:43:57	-10.8963	142.389	-29.98	6408	119	0	89.71
2013-09-03	17:49:11	-10.8963	142.389	-19.48	16740	250	0	12.44
2013-09-03	17:55:11	-10.8961	142.389	-0.96	972	284	0	67.65
2013-09-03	18:04:26	-10.8964	142.388	-0.55	0	0	0	121.75
2013-09-03	18:25:32	-10.8964	142.388	-0.55	0	0	0	0
2013-09-03	18:28:04	-10.8956	142.388	38.13	144	78	0	98.7
2013-09-03	18:29:13	-10.8956	142.388	33.41	252	86	0	5.56
2013-09-03	18:30:18	-10.8955	142.388	63.37	0	355	0	8.26
2013-09-03	18:31:26	-10.8956	142.388	44.08	252	76	0	10.4
2013-09-03	18:32:32	-10.8956	142.388	43.3	0	80	0	10.69
2013-09-03	18:33:40	-10.8956	142.388	57.81	288	145	0	11.96	1
2013-09-03	18:34:47	-10.8954	142.388	73.8	0	248	0	20.67	1
2013-09-03	18:36:10	-10.8954	142.388	58.36	2268	203	0	3.47
2013-09-03	18:37:27	-10.8955	142.388	72.08	0	120	0	6.44
2013-09-03	18:38:55	-10.8955	142.388	51.87	0	43	0	8.72
2013-09-03	18:40:14	-10.8956	142.388	41.42	10044	216	0	9.87
2013-09-03	18:41:35	-10.8958	142.388	-19.3	9288	198	0	23.84
2013-09-03	18:42:48	-10.8955	142.388	17.92	1080	89	0	25.35
2013-09-03	18:44:14	-10.8956	142.388	24.12	0	117	0	6.9
2013-09-03	18:45:33	-10.8956	142.388	-3.77	2088	40	0	1.22
2013-09-03	18:46:52	-10.8955	142.388	30.52	0	116	0	7.93
2013-09-03	18:48:11	-10.8954	142.388	40.79	468	11	0	17.21
2013-09-03	18:49:18	-10.8954	142.388	12.06	2736	286	0	4.33
2013-09-03	18:50:26	-10.8954	142.388	44.85	1008	248	0	17.46
2013-09-03	18:51:34	-10.8954	142.388	13.84	0	125	0	8.39
2013-09-03	18:53:00	-10.8956	142.388	27.38	1656	172	0	24.36
2013-09-03	18:54:27	-10.8955	142.388	79.17	4068	170	0	12
2013-09-03	18:55:48	-10.8954	142.388	46.83	3456	119	0	25.75
2013-09-03	18:57:03	-10.8955	142.388	25.45	0	84	0	12.77
2013-09-03	18:58:20	-10.8956	142.389	76.87	5868	286	0	31.65
2013-09-03	18:59:31	-10.8954	142.388	41.28	0	329	0	51.48
2013-09-03	19:00:40	-10.8954	142.388	35.88	0	69	0	4.11
2013-09-03	19:01:49	-10.8956	142.388	33.4	612	98	0	18.64
2013-09-03	19:03:06	-10.8955	142.388	4.67	2484	89	0	8.11
2013-09-03	19:04:21	-10.8955	142.388	0.82	3888	108	0	0.78
2013-09-03	19:05:40	-10.8956	142.388	58.11	3816	285	0	20.74
2013-09-03	19:07:07	-10.8961	142.389	44.35	3240	288	0	60.99
2013-09-03	19:08:39	-10.896	142.389	46.41	3348	306	0	18.35
2013-09-03	19:10:00	-10.8959	142.389	73.51	1764	147	0	8.75
2013-09-03	19:11:11	-10.8955	142.388	16.16	2484	292	0	53.76
2013-09-03	19:12:23	-10.8955	142.388	16.16	2484	292	0	0
2013-09-03	19:13:38	-10.8956	142.389	29.91	4176	130	0	36.05
2013-09-03	19:14:48	-10.8954	142.389	58.48	0	284	0	26.83
2013-09-03	19:16:00	-10.8954	142.389	58.48	0	284	0	0
2013-09-03	19:17:10	-10.8956	142.388	39.63	3096	263	0	19.18
2013-09-03	19:18:23	-10.8956	142.388	58.01	0	24	0	6.66
2013-09-03	19:19:32	-10.8954	142.388	60.35	0	15	0	20.41
2013-09-03	19:20:55	-10.8954	142.388	50.28	4392	246	0	10.55
2013-09-03	19:22:21	-10.8954	142.388	51.77	2772	21	0	1.81
2013-09-03	19:24:15	-10.8955	142.388	68.03	7056	102	0	13.44
2013-09-03	19:26:00	-10.8953	142.388	46.45	0	276	0	32.64
2013-09-03	19:27:09	-10.8955	142.388	44.86	180	323	0	23.03
2013-09-03	19:28:17	-10.8954	142.388	44.76	324	22	0	5.78
2013-09-03	19:29:25	-10.8954	142.388	44.71	612	116	0	4.52
2013-09-03	19:30:33	-10.8954	142.388	64.63	144	61	0	15.26
2013-09-03	19:31:40	-10.8955	142.388	47.23	252	81	0	11.03
2013-09-03	19:32:48	-10.8955	142.388	52.78	396	285	0	3.45
2013-09-03	19:33:56	-10.8954	142.388	71.53	72	257	0	10.14
2013-09-03	19:35:05	-10.8954	142.388	30.97	972	94	0	24.93
2013-09-03	19:36:12	-10.8954	142.388	45.58	720	122	0	9.94
2013-09-03	19:37:19	-10.8954	142.388	39.8	2088	120	0	7.23
2013-09-03	19:38:26	-10.8954	142.388	25.73	5616	288	0	16
2013-09-03	19:39:34	-10.8955	142.388	49.82	972	254	0	17.43
2013-09-03	19:40:41	-10.8954	142.388	28.42	216	18	0	9.02
2013-09-03	19:41:50	-10.8954	142.388	51.09	0	288	0	10.23
2013-09-03	19:42:59	-10.8955	142.388	62.66	0	101	0	3.62
2013-09-03	19:44:07	-10.8954	142.388	26.04	684	291	0	23.86
2013-09-03	19:45:14	-10.8955	142.388	37.64	0	292	0	18.99
2013-09-03	19:46:23	-10.8955	142.388	31	0	328	0	10.1
2013-09-03	19:47:30	-10.8955	142.388	38.37	0	132	0	10.17
2013-09-03	19:48:39	-10.8955	142.388	57.64	0	89	0	13.44
2013-09-03	19:49:50	-10.8955	142.388	25.02	0	84	0	16.77
2013-09-03	19:51:00	-10.8954	142.388	38.15	0	276	0	4.74
2013-09-03	19:52:12	-10.8955	142.389	90.57	2268	317	0	24.59
2013-09-03	19:53:22	-10.8954	142.388	4.41	6696	107	0	32.8
2013-09-03	19:54:38	-10.8955	142.389	88.96	3996	135	0	50.41
2013-09-03	19:56:14	-10.8954	142.388	45.71	0	327	0	33.54
2013-09-03	19:57:48	-10.8956	142.388	40.2	2052	209	0	14.2
2013-09-03	20:01:40	-10.8953	142.388	37.93	3564	78	0	28.05
2013-09-03	20:08:51	-10.8953	142.388	37.93	3564	78	0	0
2013-09-03	20:10:58	-10.8955	142.388	58.39	1008	50	0	26.28
2013-09-03	20:12:09	-10.8955	142.388	42.24	0	223	0	35.59
2013-09-03	20:13:23	-10.8958	142.388	48.08	0	230	0	34.75
2013-09-03	20:15:22	-10.8958	142.388	36.65	0	269	0	61.8
2013-09-03	20:16:58	-10.8956	142.388	63.09	0	10	0	87.95
2013-09-03	20:18:34	-10.8955	142.388	57.41	15444	98	0	12.49
2013-09-03	20:20:11	-10.8955	142.388	54.3	0	242	0	5.9
2013-09-03	20:21:47	-10.8955	142.388	38.32	432	235	0	31.9
2013-09-03	20:23:21	-10.8955	142.388	36.58	5976	260	0	19.98
2013-09-03	20:25:02	-10.8955	142.388	58.8	6948	333	0	20.28
2013-09-03	20:26:33	-10.8954	142.388	45.7	0	248	0	22.92
2013-09-03	20:28:00	-10.8956	142.389	67.13	864	150	0	32.45
2013-09-03	20:29:44	-10.8955	142.388	34.51	5472	64	0	11.02
2013-09-03	20:33:06	-10.8955	142.388	40.41	0	0	0	20.4
2013-09-03	20:37:13	-10.8954	142.388	54.89	0	78	0	20.05
2013-09-03	20:41:21	-10.8954	142.388	53.3	0	41	0	9.59
2013-09-03	20:45:05	-10.8948	142.388	-28.59	0	318	0	67.49
2013-09-03	20:48:16	-10.8954	142.388	57.67	0	259	0	65.45
2013-09-03	20:50:54	-10.8949	142.388	-30.86	0	54	0	58.74
2013-09-03	20:53:10	-10.8951	142.388	10.41	0	175	0	23.97
2013-09-03	20:55:17	-10.8954	142.388	58.46	6012	354	0	36.62
2013-09-03	20:57:03	-10.8957	142.388	73.89	0	74	0	28.29
2013-09-03	20:59:37	-10.895	142.388	-14.01	684	179	0	70.11
2013-09-03	21:02:35	-10.8955	142.388	47.7	0	216	0	48.68
2013-09-03	21:05:26	-10.895	142.388	-21.22	5868	211	0	55.74
2013-09-03	21:08:23	-10.8954	142.388	18.5	3132	321	0	44.95
2013-09-03	21:10:52	-10.8952	142.388	42.19	3096	175	0	17.06
2013-09-03	21:13:05	-10.8954	142.388	30.5	0	142	0	21.87
2013-09-03	21:14:25	-10.8957	142.388	63.78	4032	4	0	37.1
2013-09-03	21:16:32	-10.8953	142.388	19.69	0	293	0	46.71
2013-09-03	21:19:06	-10.8955	142.388	62.19	5112	221	0	26.5
2013-09-03	21:21:21	-10.8954	142.389	65.11	252	8	0	22.17
2013-09-03	21:22:30	-10.8957	142.388	34.15	4716	203	0	40.11
2013-09-03	21:23:39	-10.8949	142.389	149.33	8424	36	0	102.19
2013-09-03	21:24:59	-10.8953	142.389	91.53	4644	19	0	53.18
2013-09-03	21:31:06	-10.8953	142.389	91.53	4644	19	0	0
2013-09-03	21:32:23	-10.8956	142.388	50.89	576	259	0	37.26
2013-09-03	21:33:30	-10.8956	142.388	54.7	828	152	0	16.25
2013-09-03	21:34:45	-10.8954	142.388	41.7	0	294	0	18.31
2013-09-03	21:35:57	-10.8954	142.388	41.7	0	294	0	0
2013-09-03	21:37:11	-10.8954	142.388	-6.5	5148	297	0	14.97
2013-09-03	21:38:26	-10.8955	142.388	58.2	6300	121	0	15.45
2013-09-03	21:39:37	-10.8955	142.389	58.84	0	133	0	18.38
2013-09-03	21:42:01	-10.8955	142.389	58.84	0	133	0	0
2013-09-03	21:45:06	-10.8955	142.388	53.65	0	91	0	11.59
2013-09-03	21:48:03	-10.8955	142.388	37.18	2340	303	-4	2.49	1
2013-09-04	02:22:39	-10.8955	142.388	37.18	2340	303	-2	0	1
2013-09-04	02:28:25	-10.8956	142.388	24.53	0	70	0	11.02	1
2013-09-04	02:29:34	-10.8955	142.388	28.91	0	350	0	4.84
2013-09-04	02:30:43	-10.8956	142.388	26.29	0	249	0	3.29
2013-09-04	02:31:52	-10.8956	142.388	49.2	0	82	0	8.31
2013-09-04	02:33:01	-10.8955	142.388	42.05	0	49	0	8.35
2013-09-04	02:34:10	-10.8955	142.388	38.76	0	322	0	5.98
2013-09-04	02:35:18	-10.8955	142.388	35.11	0	43	0	7.02
2013-09-04	02:36:33	-10.8956	142.388	31.04	0	321	0	11.29
2013-09-04	02:37:42	-10.8955	142.388	40.86	0	327	0	5.89
2013-09-04	02:38:54	-10.8956	142.388	38.16	0	69	0	7.66
2013-09-04	02:40:05	-10.8955	142.388	30.73	0	165	0	12.12
2013-09-04	02:41:13	-10.8956	142.388	46.65	0	329	0	9.83
2013-09-04	02:42:20	-10.8955	142.388	36.94	0	326	0	10.36
2013-09-04	02:43:26	-10.8956	142.388	30.49	0	57	0	11.56
2013-09-04	02:44:33	-10.8955	142.388	49.82	0	215	0	13.82
2013-09-04	02:45:46	-10.8955	142.388	30.94	0	263	0	22.4
2013-09-04	02:46:54	-10.8956	142.388	44.9	0	57	0	17.6
2013-09-04	02:48:04	-10.8956	142.388	39.78	0	126	0	6.44
2013-09-04	02:49:54	-10.8955	142.388	40.43	0	136	0	7.73
2013-09-04	02:51:36	-10.8955	142.388	24.48	0	13	0	3
2013-09-04	02:53:16	-10.8956	142.388	28.07	6084	107	0	6.35
2013-09-04	02:54:28	-10.8955	142.388	28.46	1872	56	0	13.17
2013-09-04	02:55:42	-10.8955	142.388	29.59	0	232	0	10.55
2013-09-04	02:56:53	-10.8955	142.388	43.91	0	82	0	5.02
2013-09-04	02:58:03	-10.8956	142.388	18.25	4248	301	0	9.69
2013-09-04	02:59:53	-10.8956	142.388	34.88	0	304	0	2.01
2013-09-04	03:01:42	-10.8957	142.388	19.53	0	12	0	18.53
2013-09-04	03:03:20	-10.8956	142.388	31.17	2556	300	0	16.21
2013-09-04	03:04:31	-10.8956	142.388	52.18	0	256	0	14.01
2013-09-04	03:08:10	-10.8956	142.388	45.76	0	286	0	17.64
2013-09-04	03:12:08	-10.8954	142.389	27.8	4428	331	0	32.41
2013-09-04	03:16:01	-10.8956	142.388	31.05	4680	94	0	17.42
2013-09-04	03:17:13	-10.8955	142.388	44.51	2160	110	0	21.9
2013-09-04	03:18:27	-10.8956	142.389	36.68	9216	298	0	36.23
2013-09-04	03:20:24	-10.8956	142.389	37.47	7236	88	0	18.78
2013-09-04	03:22:18	-10.8956	142.388	31.77	0	94	0	40.07
2013-09-04	03:24:13	-10.8955	142.388	37.95	1404	86	0	11.45
2013-09-04	03:26:10	-10.8957	142.389	26.43	2664	138	0	39.85
2013-09-04	03:27:29	-10.8955	142.388	27.92	0	236	0	53.9
2013-09-04	03:28:40	-10.8954	142.388	38.74	0	144	0	11.24
2013-09-04	03:29:56	-10.8955	142.388	31.74	0	214	0	16.64
2013-09-04	03:31:06	-10.8955	142.388	28.33	1080	188	0	2.76
2013-09-04	03:32:52	-10.8954	142.388	38.53	0	309	0	8.75
2013-09-04	03:38:24	-10.8954	142.388	38.53	0	309	0	0
2013-09-04	03:45:25	-10.8954	142.388	60.41	4932	292	0	28.47
2013-09-04	04:23:12	-10.8954	142.388	60.41	4932	292	0	0
2013-09-04	04:28:23	-10.8954	142.389	37.21	0	0	0	3.29
2013-09-04	04:37:00	-10.8954	142.389	37.21	0	0	0	0
2013-09-04	04:47:03	-10.895	142.388	37.73	2340	341	0	47.6
2013-09-04	04:48:14	-10.8956	142.388	27.39	8604	23	0	67.57
2013-09-04	04:49:24	-10.896	142.388	-8.83	0	6	0	39.13
2013-09-04	04:50:34	-10.8956	142.388	24.04	4716	337	0	46.88
2013-09-04	04:51:48	-10.8954	142.388	65.56	0	329	0	23.52
2013-09-04	04:53:00	-10.8955	142.388	36.09	10692	183	0	20.35
2013-09-04	04:54:22	-10.8954	142.388	49.58	23976	194	0	10.47
2013-09-04	04:56:54	-10.8955	142.389	54.72	8172	14	0	16.68
2013-09-04	04:58:46	-10.895	142.388	82.78	4032	32	0	47.92
2013-09-04	05:00:09	-10.8958	142.388	6.01	0	330	0	84.99
2013-09-04	05:01:13	-10.8959	142.388	-6.11	0	222	0	10.44
2013-09-04	05:02:16	-10.8952	142.388	65.83	0	23	0	73
2013-09-04	05:03:22	-10.8955	142.388	60.6	0	204	0	28.83
2013-09-04	05:05:02	-10.8953	142.388	74.99	14220	20	0	18
2013-09-04	05:06:32	-10.8957	142.388	18.71	22068	186	0	40.68
2013-09-04	05:09:01	-10.8953	142.388	70.33	0	299	0	43.94
2013-09-04	05:11:39	-10.8956	142.388	16.95	4608	18	0	37.24
2013-09-04	05:14:39	-10.8959	142.388	-10.52	5004	142	0	32.84
2013-09-04	05:17:42	-10.8955	142.388	48.75	0	58	0	55.82
2013-09-04	05:21:29	-10.8956	142.388	38.74	0	105	0	12.8
2013-09-04	05:25:20	-10.8956	142.388	24.16	8640	220	0	15.05
2013-09-04	05:29:32	-10.8952	142.388	79.24	2988	334	0	39.81
2013-09-04	05:33:40	-10.8954	142.388	79.41	4464	146	0	22.76
2013-09-04	05:37:13	-10.8955	142.388	66.94	1224	130	0	16.79
2013-09-04	05:39:59	-10.8955	142.388	101.02	432	307	0	5.8
2013-09-04	05:41:03	-10.8956	142.388	20.95	540	11	0	19.19
2013-09-04	05:42:16	-10.8955	142.388	36.73	1764	7	0	14.74
2013-09-04	05:44:03	-10.8959	142.388	-10.03	6084	314	0	48.01
2013-09-04	05:46:38	-10.8956	142.388	16.3	1692	218	0	37.24
2013-09-04	05:49:38	-10.8956	142.389	35.49	2556	118	0	25.18
2013-09-04	05:52:15	-10.8956	142.388	10.22	2520	147	0	12.99
2013-09-04	05:53:16	-10.8955	142.388	49.02	2124	75	0	17.6
2013-09-04	05:54:41	-10.8954	142.388	59.81	2880	122	0	24.36
2013-09-04	05:56:19	-10.8954	142.388	59.81	2880	122	0	0
2013-09-04	05:57:31	-10.8956	142.388	32.35	3312	27	0	30.47
2013-09-04	05:58:59	-10.8956	142.388	32.35	3312	27	0	0
2013-09-04	06:00:50	-10.8954	142.388	35.86	3240	323	0	21.2
2013-09-04	06:02:43	-10.8953	142.388	29.58	828	225	0	19.13
2013-09-04	06:04:32	-10.8955	142.388	-4.54	5436	138	0	18.21
2013-09-04	06:06:45	-10.8954	142.388	25.04	5688	329	0	9.26
2013-09-04	06:08:51	-10.8956	142.388	48.71	6192	53	0	28.96
2013-09-04	06:11:30	-10.8956	142.388	28.49	3564	132	0	26.26
2013-09-04	06:15:06	-10.8946	142.388	1.67	4356	131	0	108.42	1
2013-09-04	06:20:43	-10.8945	142.388	28.32	5688	85	0	76.27	1
2013-09-04	06:26:29	-10.8945	142.388	28.32	5688	85	0	0
2013-09-04	06:28:34	-10.896	142.386	19.7	432	180	0	237.27	1
2013-09-04	06:32:47	-10.8964	142.386	27.89	4320	5	0	41.7	1
2013-09-04	06:37:14	-10.8964	142.386	27.89	4320	5	0	0
2013-09-04	06:39:23	-10.8966	142.386	88.5	7308	208	0	26.83
2013-09-04	06:43:03	-10.8963	142.387	1.72	8208	81	0	65.07	1
2013-09-04	06:46:15	-10.8961	142.387	44.82	504	239	0	74.97	1
2013-09-04	06:49:36	-10.896	142.389	49.95	1836	35	0	127.36	1
2013-09-04	06:53:17	-10.896	142.389	54.3	1404	358	0	51.68	1
2013-09-04	06:56:24	-10.8963	142.389	37.15	9972	358	0	39.36	1
2013-09-04	06:59:14	-10.8961	142.389	49.65	1548	233	0	35.33	1
2013-09-04	07:02:00	-10.8962	142.389	50.99	1008	36	0	12.8
2013-09-04	07:04:50	-10.8962	142.389	50.99	1008	36	0	0
2013-09-04	07:06:07	-10.896	142.389	45.97	3888	281	0	53.6	1
2013-09-04	07:07:35	-10.8957	142.389	51.41	1656	319	0	31.85	1
2013-09-04	07:09:51	-10.896	142.389	26.99	2628	307	0	30.43
2013-09-04	07:12:02	-10.8958	142.388	48.35	2340	95	0	48.3
2013-09-04	07:14:23	-10.896	142.389	26.61	0	1	0	37.97
2013-09-04	07:16:48	-10.8961	142.389	33.88	1872	286	0	7.45
2013-09-04	07:19:00	-10.8956	142.389	73.11	5004	117	0	51.62
2013-09-04	07:20:11	-10.8955	142.389	118.54	324	272	0	9.19
2013-09-04	07:21:27	-10.8955	142.389	32.97	0	99	0	6.66
2013-09-04	07:22:51	-10.8956	142.389	39.54	3240	270	0	19.14
2013-09-04	07:24:11	-10.8956	142.389	45.78	0	348	0	3.54
2013-09-04	07:25:27	-10.8956	142.389	38.17	0	126	0	3.4
2013-09-04	07:26:44	-10.8957	142.389	134.01	0	104	0	59.6
2013-09-04	07:28:10	-10.8954	142.389	38.51	3096	74	0	64.47	1
2013-09-04	07:29:20	-10.8953	142.389	46.1	1152	267	0	24.86	1
2013-09-04	07:30:50	-10.8952	142.388	22.78	8388	249	0	31.46	1
2013-09-04	07:32:19	-10.8952	142.388	38.26	0	183	0	11.28	1
2013-09-04	07:35:00	-10.8952	142.388	38.26	0	183	0	0
2013-09-04	07:36:28	-10.8954	142.388	-58.99	5616	78	0	41.81
2013-09-04	07:39:14	-10.8955	142.388	8.14	1476	275	0	31.13	1
2013-09-04	07:41:54	-10.8955	142.388	41.64	1836	292	0	4.16	1
2013-09-04	07:43:09	-10.8955	142.388	38.92	0	130	0	15.08
2013-09-04	07:44:19	-10.8955	142.388	29.41	7272	89	0	3.42
2013-09-04	07:45:40	-10.8955	142.388	26.44	2664	207	0	1.92
2013-09-04	07:52:33	-10.8955	142.388	26.44	2664	207	0	0
2013-09-04	07:59:25	-10.8954	142.388	23.07	0	0	0	22.87
2013-09-04	08:16:06	-10.8954	142.388	23.07	0	0	0	0
2013-09-04	08:21:50	-10.8955	142.389	84.58	3600	334	0	41.89
2013-09-04	08:25:00	-10.8956	142.389	54.32	6696	271	0	16.97
2013-09-04	08:32:03	-10.8952	142.388	28.61	5652	172	0	42.47
2013-09-04	09:38:55	-10.8952	142.388	28.61	5652	172	0	0
2013-09-04	09:41:23	-10.8955	142.388	48.75	0	44	0	30.21
2013-09-04	09:43:00	-10.8953	142.389	59.84	0	29	0	21.45
2013-09-04	09:45:29	-10.8955	142.388	68.04	0	209	0	30.06
2013-09-04	09:46:38	-10.8955	142.389	34.18	0	280	0	14.43
2013-09-04	09:57:20	-10.8955	142.389	34.18	0	280	0	0
2013-09-04	10:03:05	-10.8951	142.389	141.71	0	35	0	63.48
2013-09-04	10:07:11	-10.8951	142.389	113.15	2700	356	0	25.36
2013-09-04	10:21:22	-10.8951	142.389	113.15	2700	356	0	0
2013-09-04	10:22:46	-10.8954	142.388	157.69	0	108	0	50.97
2013-09-04	10:23:57	-10.8955	142.388	85.99	1620	209	0	6.78
2013-09-04	10:25:08	-10.8954	142.388	45.32	0	1	0	13.87
2013-09-04	10:26:36	-10.8953	142.388	84.66	1620	68	0	25.79
2013-09-04	10:28:04	-10.8955	142.389	128.39	0	175	0	18.42
2013-09-04	10:29:28	-10.8952	142.389	182.7	4860	22	0	34.52
2013-09-04	10:32:44	-10.8953	142.389	263.37	3564	247	0	9.28
2013-09-04	11:27:54	-10.8953	142.389	263.37	3564	247	0	0
2013-09-04	11:29:55	-10.8956	142.388	148.35	4104	178	0	45.21
2013-09-04	11:31:12	-10.8955	142.389	75.07	3456	75	0	16.96
2013-09-04	11:33:03	-10.8955	142.389	95.5	216	15	0	3.42
2013-09-04	11:34:35	-10.8958	142.388	176.08	0	144	0	31.3
2013-09-04	11:36:03	-10.8955	142.388	62.42	0	48	0	31.39
2013-09-04	11:37:55	-10.8958	142.389	248.34	2088	207	0	55.14
2013-09-04	11:43:22	-10.8958	142.389	248.34	2088	207	0	0
2013-09-04	11:44:34	-10.8959	142.389	-5.41	4392	216	0	17.32
2013-09-04	11:48:41	-10.8958	142.388	-65.91	0	0	0	37.07
2013-09-04	12:31:03	-10.8958	142.388	-65.91	0	0	0	0
2013-09-04	12:35:16	-10.8952	142.388	-65.56	2772	0	0	73.19
2013-09-04	12:37:03	-10.8949	142.389	29.58	3024	13	0	57.17
2013-09-04	12:40:24	-10.8956	142.388	40.36	0	188	0	80.24
2013-09-04	12:41:36	-10.895	142.389	47.83	504	327	0	61.83
2013-09-04	12:42:45	-10.8955	142.388	34.38	0	191	0	54.96
2013-09-04	12:44:02	-10.8956	142.388	55.34	0	23	0	14.06
2013-09-04	12:46:26	-10.8955	142.388	35.77	0	68	0	18.28
2013-09-04	12:48:57	-10.8953	142.388	49.66	0	175	0	16.37
2013-09-04	13:02:31	-10.8953	142.388	49.66	0	175	0	0
2013-09-04	13:11:36	-10.8955	142.388	47.24	0	26	0	23.34
2013-09-04	13:18:50	-10.8957	142.388	6.39	468	177	0	20.73
2013-09-04	13:27:15	-10.8957	142.388	6.39	468	177	0	0
2013-09-04	13:29:53	-10.8957	142.389	6.69	0	0	0	2.67
2013-09-04	13:31:51	-10.8959	142.389	6.74	0	0	0	23.75
2013-09-04	13:37:21	-10.8955	142.388	18.25	3240	157	0	40.08
2013-09-04	14:10:30	-10.8955	142.388	18.25	3240	157	0	0
2013-09-04	14:12:24	-10.8955	142.388	33	0	153	0	14.52
2013-09-04	14:13:35	-10.8962	142.389	82.18	2736	322	0	90.92
2013-09-04	14:14:41	-10.8972	142.39	175.39	0	313	0	136.91
2013-09-04	14:15:49	-10.8966	142.389	116.13	2808	174	0	77.45
2013-09-04	14:16:56	-10.8959	142.389	48.02	0	349	0	100.63
2013-09-04	14:18:07	-10.8956	142.388	56.89	0	143	0	31.53
2013-09-04	14:19:40	-10.8958	142.389	67.42	288	131	0	30.13
2013-09-04	14:21:12	-10.8957	142.389	50.07	7776	330	0	11.82
2013-09-04	14:22:50	-10.8962	142.389	127.13	0	2	0	65.62
2013-09-04	14:24:09	-10.8954	142.388	10.35	0	325	0	105.74
2013-09-04	14:25:16	-10.8955	142.388	60.23	0	28	0	9.78
2013-09-04	14:26:26	-10.896	142.389	107.69	0	294	0	74.26
2013-09-04	14:27:38	-10.8957	142.389	76.37	0	117	0	51.29
2013-09-04	14:28:50	-10.8964	142.389	150.55	0	334	0	97.34
2013-09-04	14:30:01	-10.8959	142.389	87.81	0	145	0	64.27
2013-09-04	14:31:15	-10.8949	142.388	-28.7	2160	347	0	126.67
2013-09-04	14:32:30	-10.8957	142.389	62.16	0	149	0	93.97
2013-09-04	14:33:44	-10.8955	142.388	52.38	0	205	0	23.45
2013-09-04	14:34:52	-10.8955	142.388	52.29	0	129	0	3.38
2013-09-04	14:36:03	-10.8953	142.389	50.55	11520	218	0	30.38
2013-09-04	14:37:14	-10.8955	142.388	40.84	0	216	0	29.49
2013-09-04	14:38:23	-10.8955	142.388	24.75	6048	297	0	9.31
2013-09-04	14:39:36	-10.8957	142.388	62.51	4140	114	0	54.31
2013-09-04	14:40:47	-10.8956	142.388	36.13	5112	42	0	7.74
2013-09-04	14:42:05	-10.8954	142.388	49.26	4392	121	0	29.08
2013-09-04	14:43:17	-10.8956	142.388	76.92	0	336	0	29.69
2013-09-04	14:44:28	-10.8956	142.388	3.52	3384	220	0	8.65
2013-09-04	14:45:40	-10.8956	142.388	46.44	5508	132	0	9.96
2013-09-04	14:46:47	-10.8956	142.388	68.94	1512	189	0	10.29
2013-09-04	14:48:00	-10.8956	142.388	68.94	1512	189	0	0
2013-09-04	14:49:08	-10.8954	142.388	43.19	0	109	0	23.64
2013-09-04	14:50:15	-10.8954	142.388	26.55	900	108	0	5.59
2013-09-04	14:51:35	-10.8955	142.388	72.33	0	32	0	12.77
2013-09-04	14:52:46	-10.8953	142.388	8.46	1476	74	0	18.64
2013-09-04	14:53:55	-10.8955	142.388	58.82	0	126	0	20.85
2013-09-04	14:55:04	-10.8956	142.388	99.59	0	131	0	12.69
2013-09-04	14:56:12	-10.8956	142.389	108.62	0	4	0	14.19
2013-09-04	14:57:24	-10.8953	142.388	29.69	0	141	0	38.41
2013-09-04	14:58:33	-10.8953	142.388	8.68	0	56	0	8.51
2013-09-04	14:59:41	-10.8955	142.389	79.91	0	105	0	16.57
2013-09-04	15:00:47	-10.8954	142.388	37.14	3996	145	0	31.94
2013-09-04	15:01:55	-10.8955	142.388	53.94	0	99	0	23.08
2013-09-04	15:03:03	-10.8955	142.388	69.6	0	291	0	6.95
2013-09-04	15:04:11	-10.8955	142.388	38.89	1152	86	0	21.44
2013-09-04	15:06:19	-10.8955	142.389	52.48	2412	336	0	28.87
2013-09-04	15:08:49	-10.8956	142.388	44.13	7200	336	0	10.76
2013-09-04	15:11:34	-10.8954	142.388	11.68	2448	349	0	22.2
2013-09-04	15:13:59	-10.8953	142.388	7.69	2880	320	0	13.43
2013-09-04	15:16:04	-10.8953	142.388	-6.63	3924	339	0	11.93
2013-09-04	15:17:32	-10.8953	142.388	-1.91	2736	336	0	7.22
2013-09-04	15:19:16	-10.8955	142.388	-52.58	12816	166	0	24.47
2013-09-04	15:21:06	-10.8952	142.388	-26.24	0	146	0	33.43
2013-09-04	15:23:16	-10.8956	142.388	-21.15	540	298	0	52.9
2013-09-04	15:26:10	-10.8952	142.388	3.9	2088	316	0	51.51
2013-09-04	15:32:38	-10.8952	142.388	3.9	2088	316	0	0
2013-09-04	15:38:54	-10.895	142.388	-22.93	0	354	0	23.76
2013-09-04	15:44:35	-10.8955	142.388	28.72	5292	78	0	59.34
2013-09-04	15:45:44	-10.8955	142.388	48.35	0	198	0	10.29
2013-09-04	15:47:41	-10.8956	142.388	9.32	0	105	0	17.44
2013-09-04	15:50:55	-10.8955	142.388	-0.01	0	182	0	16.21
2013-09-04	15:54:18	-10.8955	142.389	17.08	3816	142	0	35.09
2013-09-04	15:57:13	-10.8955	142.388	9.65	5508	153	0	28.75
2013-09-04	16:01:22	-10.8953	142.388	21.01	9900	347	0	23.32	1
2013-09-04	16:05:43	-10.8936	142.387	32.6	0	328	0	241.85	1
2013-09-04	16:09:56	-10.8934	142.387	12.64	0	86	0	26.21
2013-09-04	16:12:47	-10.8948	142.388	22.95	3924	196	0	210.72	1
2013-09-04	16:16:06	-10.8953	142.388	40.48	9000	337	0	65.71	1
2013-09-04	16:20:16	-10.8954	142.388	50.07	2052	309	0	6.34
2013-09-04	16:24:50	-10.8953	142.388	50.55	1008	116	0	12.84
2013-09-04	16:29:17	-10.8954	142.388	50.16	180	3	0	6.23
2013-09-04	16:33:03	-10.8956	142.388	66.73	216	341	0	23.85
2013-09-04	16:35:41	-10.8955	142.388	54.01	0	49	0	5.78
2013-09-04	16:36:48	-10.8954	142.388	58.67	612	326	0	22.4
2013-09-04	16:37:59	-10.8954	142.388	1.53	0	302	0	10.09
2013-09-04	16:39:07	-10.8955	142.388	120.58	5112	185	0	22.8
2013-09-04	16:40:18	-10.8955	142.388	278.61	0	150	0	15.1
2013-09-04	16:41:30	-10.8956	142.388	279.09	936	129	0	6.86
2013-09-04	16:42:40	-10.8956	142.388	198.56	0	356	0	9.98
2013-09-04	16:43:50	-10.8955	142.388	152.58	0	311	0	16.26
2013-09-04	16:45:03	-10.8952	142.388	136.32	1080	346	0	29.18
2013-09-04	16:46:11	-10.8956	142.388	127.11	5256	301	0	37.56
2013-09-04	16:47:18	-10.8957	142.388	76.95	3744	319	0	28.39
2013-09-04	16:48:36	-10.8955	142.388	62.07	1440	83	0	43.22
2013-09-04	16:49:46	-10.8953	142.388	128.15	0	61	0	34.59
2013-09-04	16:50:57	-10.8954	142.388	136.02	0	65	0	12.42
2013-09-04	16:52:08	-10.8953	142.388	107.94	0	20	0	2.42
2013-09-04	16:53:22	-10.8954	142.388	50.41	1872	76	0	11.23
2013-09-04	16:54:27	-10.8953	142.388	67.47	0	293	0	8.06
2013-09-04	16:55:34	-10.8953	142.388	93.51	0	311	0	5.33
2013-09-04	16:56:41	-10.8952	142.388	190.15	0	158	0	29.57
2013-09-04	16:57:49	-10.8952	142.388	239.66	0	286	0	3.37
2013-09-04	16:58:57	-10.8952	142.388	188.07	0	336	0	11.17
2013-09-04	17:00:04	-10.8953	142.388	127.56	0	88	0	12.11
2013-09-04	17:01:22	-10.8952	142.388	152.55	1584	250	0	9.23
2013-09-04	17:02:40	-10.8953	142.388	96.57	0	273	0	29.19
2013-09-04	17:03:52	-10.8953	142.388	88.09	0	9	0	18.88
2013-09-04	17:05:00	-10.8953	142.388	79.67	0	53	0	0.11
2013-09-04	17:06:07	-10.8954	142.388	63.28	108	43	0	5.88
2013-09-04	17:07:15	-10.8954	142.388	32.56	1368	317	0	5.37
2013-09-04	17:08:22	-10.8954	142.388	62.69	144	350	0	8.49
2013-09-04	17:09:30	-10.8954	142.388	32.04	540	176	0	8.82
2013-09-04	17:10:39	-10.8954	142.388	48.62	0	312	0	7.41
2013-09-04	17:11:47	-10.8954	142.388	16.22	2340	302	0	6.12
2013-09-04	17:12:59	-10.8954	142.388	56.27	5832	345	0	7.63
2013-09-04	17:14:06	-10.8954	142.388	19.57	396	329	0	5.06
2013-09-04	17:15:22	-10.8954	142.388	39.53	3672	133	0	13.64	1
2013-09-04	17:17:06	-10.8954	142.388	42.59	0	274	0	7.5	1
2013-09-04	17:18:36	-10.8956	142.388	63.89	7128	99	0	24.85
2013-09-04	17:20:02	-10.8959	142.388	269.5	0	155	0	29.02
2013-09-04	17:21:16	-10.8955	142.388	50.28	0	24	0	43.1
2013-09-04	17:22:41	-10.8955	142.388	77.96	0	324	0	6.22
2013-09-04	17:24:15	-10.8955	142.388	129.74	1080	112	0	12.11
2013-09-04	17:25:42	-10.8955	142.388	89.63	0	351	0	8.64
2013-09-04	17:26:52	-10.8956	142.388	58.99	0	356	0	9.12
2013-09-04	17:28:51	-10.8952	142.389	-12.96	4068	182	0	48.62
2013-09-04	17:30:43	-10.8955	142.388	69.3	0	187	0	31.2
2013-09-04	17:31:52	-10.8955	142.388	51.72	0	182	0	5.2
2013-09-04	17:33:11	-10.8955	142.388	130.22	7524	345	0	6.79
2013-09-04	17:34:41	-10.8954	142.388	50.32	0	167	0	8.82
2013-09-04	17:36:06	-10.8956	142.388	110.69	0	114	0	24.07
2013-09-04	17:37:17	-10.8957	142.388	164.16	3636	197	0	15.03
2013-09-04	17:38:40	-10.8955	142.388	57.16	0	14	0	26.17
2013-09-04	17:40:02	-10.8955	142.388	41.08	0	80	0	11.68
2013-09-04	17:41:16	-10.8956	142.388	70.94	0	167	0	10.02
2013-09-04	17:42:37	-10.8955	142.388	47.33	1044	3	0	4.33
2013-09-04	17:43:52	-10.8957	142.388	85.91	1368	301	0	19.56
2013-09-04	17:45:02	-10.8954	142.388	34.7	5040	25	0	34.59
2013-09-04	17:46:16	-10.8954	142.388	27.74	0	192	0	13.68
2013-09-04	17:47:30	-10.8953	142.387	178.29	1836	92	0	83.48
2013-09-04	17:48:43	-10.8958	142.388	94.72	0	201	0	99.2
2013-09-04	17:49:55	-10.8958	142.388	94.72	0	201	0	0
2013-09-04	17:51:25	-10.896	142.388	45.3	756	336	0	35.8	1
2013-09-04	17:52:44	-10.8964	142.388	69.65	0	335	0	38.46	1
2013-09-04	17:54:20	-10.8965	142.388	53.79	4860	296	0	16
2013-09-04	17:56:10	-10.8961	142.389	65.4	11268	64	0	114.47
2013-09-04	17:57:56	-10.8962	142.389	81.16	0	165	0	7.18
2013-09-04	17:59:12	-10.8961	142.389	63.43	2700	229	0	10.31
2013-09-04	18:23:28	-10.8961	142.389	63.43	2700	229	0	0
2013-09-04	18:28:12	-10.8958	142.388	57.71	972	48	0	162.17
2013-09-04	18:29:24	-10.8958	142.388	57.71	972	48	0	0	1
2013-09-04	18:31:06	-10.8954	142.388	32.66	6156	235	0	68.87	1
2013-09-04	18:34:18	-10.8958	142.388	67.6	0	162	0	69.93	1
2013-09-04	18:36:40	-10.8961	142.387	64.04	13104	164	0	46.43
2013-09-04	18:42:00	-10.8961	142.387	64.04	13104	164	0	0
2013-09-04	18:47:01	-10.8955	142.388	61.32	1116	222	0	130.28
2013-09-04	18:48:57	-10.8955	142.388	59.08	1224	259	0	1.65
2013-09-04	18:52:21	-10.8956	142.388	39.13	0	189	0	64.22
2013-09-04	18:53:30	-10.8958	142.388	69.66	144	325	0	39.28	1
2013-09-04	18:54:42	-10.8959	142.388	89.89	5580	110	0	30.27	1
2013-09-04	18:56:11	-10.8963	142.389	81.64	0	193	0	47.12
2013-09-04	18:58:39	-10.8961	142.389	87.82	4572	145	0	21.05
2013-09-04	19:01:23	-10.8961	142.389	76.67	576	171	0	3.77
2013-09-04	19:03:12	-10.8962	142.389	-19.38	1296	49	0	15
2013-09-04	19:04:19	-10.8962	142.389	31.33	396	238	0	20.22
2013-09-04	19:05:30	-10.8959	142.389	117.27	3924	281	0	27.27
2013-09-04	19:06:40	-10.8961	142.389	36.01	3564	219	0	20.41
2013-09-04	19:07:47	-10.8961	142.389	78.69	2304	145	0	10.24
2013-09-04	19:09:37	-10.8959	142.389	71.04	3888	333	0	23.85
2013-09-04	19:12:12	-10.8958	142.389	107.31	0	156	0	15.6
2013-09-04	19:15:01	-10.8961	142.388	151.54	0	51	0	43.34
2013-09-04	19:17:27	-10.8957	142.388	70.35	5796	5	0	48.93
2013-09-04	19:19:47	-10.8957	142.388	70.35	5796	5	0	0
2013-09-04	19:24:37	-10.8955	142.388	124.74	1620	312	0	21.36
2013-09-04	19:30:27	-10.8956	142.389	73.38	1260	142	0	17.07	1
2013-09-04	19:48:21	-10.8956	142.389	73.38	1260	142	0	0
2013-09-04	19:51:56	-10.8955	142.389	66.72	1152	272	0	14.09	1
2013-09-04	19:53:18	-10.8951	142.388	93.86	1260	0	0	37.1
2013-09-04	19:55:55	-10.8954	142.388	95.7	0	293	0	43.74
2013-09-04	19:58:30	-10.8953	142.388	66.32	0	176	0	15.38
2013-09-04	20:56:46	-10.8953	142.388	66.32	0	176	0	0
2013-09-04	20:59:08	-10.8956	142.388	18.34	0	38	0	27.67
2013-09-04	21:00:15	-10.8955	142.388	28.16	0	143	0	7.09
2013-09-04	21:01:23	-10.8956	142.388	-2.09	6228	26	0	12.02	1
2013-09-04	21:02:35	-10.8957	142.388	1.16	0	354	0	13.57	1
2013-09-04	21:04:45	-10.8956	142.388	15.57	9144	34	0	13.54
2013-09-04	21:06:46	-10.8956	142.388	6.69	3492	210	0	4.78
2013-09-04	21:08:50	-10.8953	142.388	82.45	10692	25	0	40.12
2013-09-04	21:10:48	-10.8954	142.388	44.45	3096	106	0	17.49
2013-09-04	21:12:50	-10.8952	142.388	97.98	0	216	0	24.92
2013-09-04	21:15:05	-10.8953	142.389	107.73	8316	181	0	53.46
2013-09-04	22:44:46	-10.8953	142.389	107.73	8316	181	0	0
2013-09-04	22:51:05	-10.8955	142.388	44.81	0	222	0	70.84
2013-09-04	22:52:24	-10.8956	142.388	44.17	432	345	0	18.41
2013-09-04	22:57:12	-10.8949	142.388	78.31	5076	333	0	73.56
2013-09-04	22:58:21	-10.8952	142.388	54.3	108	178	0	29.43
2013-09-04	22:59:29	-10.8958	142.388	16.46	0	112	0	66.16
2013-09-04	23:00:36	-10.8944	142.389	131.53	0	61	0	161.82
2013-09-04	23:01:44	-10.8966	142.388	-25.68	0	303	0	256.96
2013-09-04	23:03:39	-10.8962	142.388	-16.59	0	178	0	50.59
2013-09-04	23:06:38	-10.8953	142.388	0.7	8208	336	0	97.47
2013-09-04	23:09:18	-10.8964	142.388	-53.92	0	209	0	131.96
2013-09-04	23:12:03	-10.8961	142.388	-25.77	4356	186	0	44.44
2013-09-04	23:14:41	-10.8956	142.388	19.99	0	202	0	57.14
2013-09-04	23:16:55	-10.8955	142.388	41.04	0	76	0	22.24
2013-09-04	23:18:55	-10.8955	142.389	45.38	0	198	0	6.69
2013-09-04	23:21:40	-10.8946	142.389	115.11	1800	34	0	107.54
2013-09-04	23:25:10	-10.8957	142.389	79.21	0	199	-4	128.95	1
2013-09-05	00:05:36	-10.8957	142.389	79.21	0	199	-2	0	1
2013-09-05	00:10:43	-10.896	142.388	21.39	2268	174	0	41.13	1
2013-09-05	00:18:18	-10.8953	142.388	86.36	2880	3	0	84.05
2013-09-05	00:20:14	-10.8953	142.388	34.65	0	151	0	12.7
2013-09-05	00:27:18	-10.8955	142.388	1.74	4320	118	0	17.14	1
2013-09-05	00:33:09	-10.8955	142.388	-21.88	4320	87	0	7.13	1
2013-09-05	00:41:17	-10.8955	142.388	-21.88	4320	87	0	0
2013-09-05	00:42:37	-10.8954	142.388	55.72	2376	118	0	13.85
2013-09-05	00:43:46	-10.8955	142.388	-0.31	0	320	0	24.26
2013-09-05	00:45:06	-10.8954	142.388	74.86	2052	122	0	30.69
2013-09-05	00:46:16	-10.8955	142.388	45.38	0	307	0	15.16
2013-09-05	00:47:31	-10.8953	142.388	117.07	0	309	0	38.49
2013-09-05	00:48:44	-10.8955	142.388	28.37	6192	118	0	36.16
2013-09-05	00:50:33	-10.8954	142.388	38.95	324	98	0	8.82
2013-09-05	00:52:11	-10.8955	142.388	30.72	0	280	0	11.03
2013-09-05	00:53:16	-10.8954	142.388	51.3	0	101	0	8.09
2013-09-05	00:54:21	-10.8954	142.388	32.53	0	209	0	4.45
2013-09-05	00:55:26	-10.8954	142.388	48.53	2232	245	0	1.65
2013-09-05	00:56:34	-10.8955	142.388	11.2	0	145	0	16.08
2013-09-05	00:57:39	-10.8955	142.388	24.39	0	275	0	6.09
2013-09-05	00:58:44	-10.8955	142.388	-6.11	0	104	0	8.89
2013-09-05	00:59:51	-10.8955	142.388	4.19	0	50	0	5.85
2013-09-05	01:00:58	-10.8956	142.389	-70.5	0	217	0	32.54
2013-09-05	01:02:05	-10.8955	142.388	16.64	1620	343	0	35.9
2013-09-05	01:03:11	-10.8956	142.388	-52.64	180	114	0	22.4
2013-09-05	01:04:19	-10.8957	142.389	-54.59	0	227	0	10.8
2013-09-05	01:05:30	-10.8958	142.389	-129.96	1692	214	0	29.35
2013-09-05	01:06:52	-10.8957	142.389	-79.81	2772	190	0	22.3
2013-09-05	01:10:43	-10.8956	142.389	-78.76	0	0	0	10.56
2013-09-05	02:37:31	-10.8956	142.389	-78.76	0	0	0	0
2013-09-05	02:39:25	-10.8955	142.388	37.91	0	17	0	33.04
2013-09-05	02:40:39	-10.8955	142.388	38.09	0	250	0	16.85
2013-09-05	02:42:16	-10.8954	142.388	25.66	4176	86	0	14.8
2013-09-05	03:57:54	-10.8954	142.388	25.66	4176	86	0	0
2013-09-05	04:02:05	-10.8953	142.388	-33.86	0	269	0	64.07
2013-09-05	04:03:10	-10.8954	142.388	43.42	0	281	0	64.84
2013-09-05	04:04:18	-10.8955	142.389	105.37	0	62	0	43.66
2013-09-05	04:05:26	-10.8955	142.389	72.44	0	234	0	21.89
2013-09-05	04:06:29	-10.8954	142.388	5.83	0	358	0	58.7
2013-09-05	04:07:32	-10.8954	142.388	41.04	0	266	0	36.7
2013-09-05	04:09:27	-10.8954	142.388	-2.94	0	20	0	43.39
2013-09-05	04:11:35	-10.8953	142.388	75.42	0	272	0	59.16
2013-09-05	04:13:14	-10.8955	142.388	51.59	5328	287	0	28.69
2013-09-05	04:14:58	-10.8954	142.388	27.87	4500	87	0	9.05
2013-09-05	04:16:47	-10.8954	142.388	60.96	432	120	0	10.07
2013-09-05	04:18:08	-10.8954	142.388	-60.24	0	132	0	61.78
2013-09-05	04:19:38	-10.8954	142.388	18.97	0	169	0	45.15
2013-09-05	04:21:12	-10.8954	142.388	18.97	0	169	0	0
2013-09-05	04:22:20	-10.8954	142.388	39.74	4428	114	0	8.89
2013-09-05	04:23:25	-10.8958	142.388	20.34	8640	260	0	58.93
2013-09-05	04:24:29	-10.8955	142.388	86.2	9216	321	0	28.96
2013-09-05	04:25:36	-10.8957	142.388	85.86	0	37	0	37.05
2013-09-05	04:26:42	-10.8955	142.388	47.47	4320	22	0	28.54
2013-09-05	04:27:47	-10.8952	142.388	18.7	0	110	0	28.51
2013-09-05	04:28:54	-10.8946	142.388	34.13	0	180	0	68.65
2013-09-05	04:29:59	-10.8946	142.388	93.54	2592	261	0	43.35
2013-09-05	04:31:09	-10.8944	142.388	99.79	0	96	0	30.54
2013-09-05	04:32:15	-10.8946	142.388	80.27	7920	259	0	31.2
2013-09-05	04:33:23	-10.8944	142.388	75.61	4536	97	0	35.75
2013-09-05	04:34:28	-10.8946	142.388	31.74	7488	343	0	18.24
2013-09-05	04:35:32	-10.8947	142.388	-19.05	5616	251	0	12.14
2013-09-05	04:36:38	-10.8948	142.389	38.74	0	246	0	40.48
2013-09-05	04:37:45	-10.8949	142.389	26.07	2556	76	0	14.71
2013-09-05	04:38:49	-10.8949	142.388	-4.83	0	118	0	40.41
2013-09-05	04:39:50	-10.8948	142.388	19.8	3924	5	0	14.09
2013-09-05	04:40:56	-10.895	142.389	50.33	0	131	0	32.44
2013-09-05	04:41:59	-10.8955	142.388	-22.3	21060	43	0	63.38
2013-09-05	04:43:01	-10.8952	142.388	26.86	1620	23	0	30.15
2013-09-05	04:44:06	-10.8953	142.388	60.83	5112	236	0	16.44
2013-09-05	04:46:01	-10.8954	142.388	26.02	0	80	0	14.55
2013-09-05	04:47:33	-10.8956	142.388	-7.26	3852	244	0	22.91
2013-09-05	04:49:06	-10.8954	142.388	57.71	0	219	0	30.9
2013-09-05	04:50:14	-10.8955	142.388	-28.63	2988	50	0	31.82
2013-09-05	04:51:21	-10.8953	142.389	169.82	0	125	0	68.86
2013-09-05	04:52:21	-10.8951	142.389	108.08	252	113	0	15.11
2013-09-05	04:53:20	-10.8955	142.388	27.93	2916	239	0	52.37
2013-09-05	04:54:20	-10.8955	142.388	14.32	0	59	0	13.38
2013-09-05	04:55:20	-10.8955	142.388	4.86	5256	53	0	18.35
2013-09-05	04:56:20	-10.8954	142.388	47.72	0	353	0	8.5
2013-09-05	04:57:22	-10.8954	142.388	45.42	4752	242	0	5.29
2013-09-05	04:58:25	-10.8953	142.388	66.56	1908	246	0	18.15
2013-09-05	04:59:25	-10.8953	142.388	77.18	4140	56	0	5.03
2013-09-05	05:00:25	-10.8954	142.388	40.81	0	281	0	16.75
2013-09-05	05:01:24	-10.8955	142.388	30.33	1224	335	0	9.36
2013-09-05	05:02:23	-10.8954	142.388	13	0	56	0	7.41
2013-09-05	05:03:21	-10.8954	142.388	13.24	1800	153	0	6.99
2013-09-05	05:04:21	-10.8953	142.388	64.67	3672	241	0	25.33
2013-09-05	05:05:20	-10.8956	142.388	-46.82	0	287	0	47.45
2013-09-05	05:06:21	-10.8957	142.388	-114.29	0	295	0	35.53
2013-09-05	05:07:20	-10.8959	142.388	-198.06	0	59	0	22.99
2013-09-05	05:08:20	-10.8958	142.388	-192.14	2736	32	0	10.32
2013-09-05	05:09:31	-10.8956	142.388	-41.51	0	79	0	57.49
2013-09-05	05:10:39	-10.8955	142.388	-40.26	1800	336	0	8.35
2013-09-05	05:11:46	-10.8952	142.388	61.88	0	353	0	49.32
2013-09-05	05:12:47	-10.8953	142.388	65.53	0	55	0	12.8
2013-09-05	05:13:47	-10.8954	142.388	38.47	468	100	0	6.23
2013-09-05	05:14:48	-10.8957	142.388	-15.15	9324	224	0	45.87
2013-09-05	05:15:47	-10.8957	142.388	-26.37	2700	172	0	28.53
2013-09-05	05:16:48	-10.8956	142.388	22.34	8280	355	0	30.31
2013-09-05	05:18:56	-10.8955	142.388	38.36	612	256	0	20.59
2013-09-05	05:20:31	-10.8951	142.388	81	2952	206	0	46.33
2013-09-05	05:21:37	-10.8951	142.388	82.47	0	178	0	2.49
2013-09-05	05:22:43	-10.8952	142.388	73.03	0	195	0	20.19
2013-09-05	05:23:46	-10.8951	142.388	73.1	0	340	0	20.59
2013-09-05	05:24:57	-10.895	142.388	52.52	24300	31	0	21.1
2013-09-05	05:26:09	-10.8945	142.389	149.07	4032	11	0	84.86
2013-09-05	05:28:18	-10.8954	142.388	36.47	612	308	0	105.76
2013-09-05	05:31:04	-10.8954	142.388	74.36	5184	69	0	2.56
2013-09-05	05:33:31	-10.8955	142.388	26.48	7884	211	0	18.23
2013-09-05	05:35:55	-10.8953	142.388	34.64	0	46	0	27.65
2013-09-05	05:38:36	-10.8954	142.388	13.83	9864	216	0	20.77
2013-09-05	05:41:07	-10.8953	142.388	31.84	0	97	0	15.41
2013-09-05	05:45:27	-10.8953	142.388	31.84	0	97	0	0
2013-09-05	05:48:33	-10.8954	142.388	43.72	0	174	0	15.65
2013-09-05	05:51:39	-10.8953	142.388	62.55	3240	244	0	10.53
2013-09-05	05:54:05	-10.8953	142.388	62.55	3240	244	0	0
2013-09-05	05:55:25	-10.8954	142.388	61.89	0	211	0	18.94
2013-09-05	05:57:20	-10.8954	142.388	46.7	0	258	0	4.53
2013-09-05	05:59:12	-10.8954	142.388	56.88	0	93	0	17.89
2013-09-05	06:00:54	-10.8955	142.388	23.34	1620	127	0	15.76
2013-09-05	06:02:43	-10.8956	142.388	16.73	9144	181	0	7.41
2013-09-05	06:05:07	-10.8954	142.388	47.55	1260	101	0	15.41
2013-09-05	06:07:29	-10.8955	142.388	47.2	6840	241	0	9.93
2013-09-05	06:16:41	-10.8955	142.388	47.2	6840	241	0	0
2013-09-05	06:19:46	-10.8954	142.388	38.09	0	75	0	9.31
2013-09-05	06:20:49	-10.8953	142.388	46.63	0	256	0	14.66
2013-09-05	06:21:54	-10.8954	142.388	37.38	0	69	0	8.5
2013-09-05	06:23:03	-10.8954	142.388	39.16	792	340	0	12.21
2013-09-05	06:24:16	-10.8954	142.388	51.71	0	108	0	18.35
2013-09-05	06:25:41	-10.8954	142.388	24.69	0	261	0	31.25
2013-09-05	06:27:05	-10.8953	142.388	69.83	0	33	0	39.56
2013-09-05	06:28:11	-10.8956	142.388	40.78	0	35	0	38.09
2013-09-05	06:29:14	-10.8958	142.388	40.91	0	88	0	20.95
2013-09-05	06:30:24	-10.8961	142.389	35.11	6192	109	0	46.81
2013-09-05	06:31:59	-10.896	142.389	35.67	0	191	0	19.2
2013-09-05	06:33:33	-10.896	142.389	35.73	0	144	0	8.51
2013-09-05	06:35:29	-10.8961	142.389	16.27	7848	299	0	13.93
2013-09-05	06:37:20	-10.8961	142.389	74.46	0	97	0	5.49
2013-09-05	06:39:06	-10.8961	142.389	45.87	0	165	0	8.9
2013-09-05	06:40:42	-10.896	142.389	75.2	0	299	0	16.73
2013-09-05	06:42:20	-10.8959	142.389	86.42	0	130	0	12.16
2013-09-05	06:44:13	-10.896	142.389	47.02	0	109	0	17.99
2013-09-05	06:46:05	-10.8961	142.389	51.17	0	135	0	13.98
2013-09-05	06:47:53	-10.8961	142.389	52.76	0	279	0	11.76
2013-09-05	06:53:19	-10.8958	142.388	44.95	0	0	0	27.92
2013-09-05	06:58:00	-10.896	142.388	48.66	0	95	0	20.04
2013-09-05	07:03:00	-10.8954	142.389	3.14	0	276	0	68
2013-09-05	07:06:24	-10.8956	142.388	78.86	972	113	0	22.58
2013-09-05	07:10:06	-10.8956	142.388	137.88	900	17	0	5.52
2013-09-05	07:12:53	-10.8954	142.388	38.23	0	57	0	23.58
2013-09-05	07:15:34	-10.8954	142.388	58.09	432	120	0	11.73
2013-09-05	07:18:34	-10.8955	142.388	65.17	6228	151	0	17.08
2013-09-05	07:21:20	-10.8954	142.388	59.14	0	301	0	13.34
2013-09-05	07:22:33	-10.8954	142.388	73.33	144	345	0	5.26
2013-09-05	07:23:44	-10.8954	142.388	69.52	0	283	0	6.74
2013-09-05	07:24:51	-10.8955	142.388	19.17	0	294	0	12.15
2013-09-05	07:25:58	-10.8954	142.388	96.02	0	61	0	9.38
2013-09-05	07:27:09	-10.8954	142.388	54.57	0	57	0	8.39
2013-09-05	07:28:16	-10.8954	142.388	109.63	0	73	0	8.79
2013-09-05	07:29:23	-10.8954	142.388	59.24	0	286	0	10.08
2013-09-05	07:30:29	-10.8954	142.388	54.6	0	318	0	11.91
2013-09-05	07:31:38	-10.8954	142.388	30.62	0	18	0	6.72
2013-09-05	07:32:48	-10.8954	142.388	102.33	0	276	0	11.85
2013-09-05	07:33:56	-10.8954	142.388	99.28	0	49	0	1.22
2013-09-05	07:35:02	-10.8954	142.388	37.47	0	24	0	10.11
2013-09-05	07:36:09	-10.8954	142.388	37.83	0	345	0	3
2013-09-05	07:37:14	-10.8956	142.388	-53.23	0	41	0	14
2013-09-05	07:38:21	-10.8955	142.388	16.6	0	12	0	12.45
2013-09-05	07:39:27	-10.8954	142.388	19.09	0	4	0	9.58
2013-09-05	07:40:34	-10.8954	142.388	76.72	0	179	0	14.97
2013-09-05	07:41:44	-10.8954	142.388	53.78	0	257	0	5.97
2013-09-05	07:42:53	-10.8954	142.388	43.6	0	18	0	8.47
2013-09-05	07:44:08	-10.8954	142.388	38.33	108	13	0	8.2
2013-09-05	07:45:19	-10.8954	142.388	58.9	0	335	0	1.87
2013-09-05	07:46:37	-10.8954	142.388	27.29	1332	222	0	7.4
2013-09-05	07:47:47	-10.8955	142.388	82.48	0	40	0	9.87
2013-09-05	07:48:57	-10.8955	142.388	44.38	0	11	0	6.29
2013-09-05	07:50:07	-10.8954	142.388	70.68	0	3	0	11.68
2013-09-05	07:51:14	-10.8954	142.388	57.91	0	60	0	4.23
2013-09-05	07:54:29	-10.8954	142.389	50.93	4104	242	0	38.35
2013-09-05	08:01:17	-10.8958	142.388	47.47	20016	209	0	50.29	1
2013-09-05	09:35:09	-10.8958	142.388	47.47	20016	209	0	0
2013-09-05	09:45:56	-10.8958	142.388	47.81	72	354	0	8.47	1
2013-09-05	09:49:46	-10.8959	142.388	23.15	4356	39	0	14.52
2013-09-05	10:29:47	-10.8959	142.388	23.15	4356	39	0	0
2013-09-05	10:31:29	-10.8951	142.388	92.62	0	156	0	90.84
2013-09-05	10:32:39	-10.8952	142.388	73.83	0	169	0	8.09
2013-09-05	10:33:52	-10.895	142.388	79.86	0	149	0	21.2
2013-09-05	10:35:01	-10.895	142.388	91.25	0	80	0	4.74
2013-09-05	10:36:11	-10.8951	142.388	79.43	0	168	0	12.67
2013-09-05	10:37:21	-10.8951	142.388	76.03	0	352	0	0.56
2013-09-05	10:38:30	-10.8952	142.388	97.98	1692	163	0	6.12
2013-09-05	10:39:37	-10.8954	142.388	94.76	0	133	0	22.2
2013-09-05	10:40:44	-10.8952	142.388	97.32	4608	170	0	23.04
2013-09-05	10:41:49	-10.8959	142.389	155.25	0	337	0	84.83
2013-09-05	10:43:15	-10.8953	142.389	95.88	0	15	0	66.3
2013-09-05	10:44:45	-10.8957	142.388	95.6	0	197	0	35.7
2013-09-05	10:46:04	-10.8957	142.388	95.6	0	197	0	0
2013-09-05	10:47:22	-10.8953	142.388	40.89	6300	354	0	41.42
2013-09-05	10:48:51	-10.8953	142.388	45.76	0	345	0	3
2013-09-05	10:50:16	-10.8955	142.388	89.68	0	255	0	21.38
2013-09-05	10:51:25	-10.8957	142.388	74.44	2772	202	0	20.3
2013-09-05	10:52:34	-10.8957	142.389	101.63	1584	133	0	9.12
2013-09-05	10:53:43	-10.8955	142.388	90.58	0	152	0	24.78
2013-09-05	10:54:51	-10.8955	142.388	97.1	0	14	0	6.09
2013-09-05	10:56:02	-10.8958	142.389	100.34	0	158	0	29
2013-09-05	10:57:11	-10.8951	142.388	46.42	0	160	0	79.59
2013-09-05	10:58:19	-10.8955	142.389	102.31	0	86	0	42.73
2013-09-05	10:59:29	-10.8955	142.388	62.3	0	172	0	11.74
2013-09-05	11:00:40	-10.8955	142.388	83.59	0	44	0	6.77
2013-09-05	11:01:59	-10.8955	142.389	116.35	2340	136	0	12.18
2013-09-05	11:03:51	-10.8955	142.388	46.57	252	24	0	16.26
2013-09-05	11:05:31	-10.8955	142.388	48.03	0	329	0	2.42
2013-09-05	11:07:02	-10.8954	142.388	30.11	0	189	0	17.74
2013-09-05	11:08:31	-10.8954	142.388	46.99	0	159	0	13.04
2013-09-05	11:09:38	-10.8956	142.388	57.02	4140	349	0	24.86
2013-09-05	11:10:48	-10.8953	142.388	53.44	0	3	0	36.41
2013-09-05	11:11:57	-10.8953	142.388	36.49	1764	336	0	7.66
2013-09-05	11:13:04	-10.8958	142.388	105.69	3384	3	0	58.36
2013-09-05	11:14:32	-10.8956	142.389	61.95	1332	322	0	20.64	1
2013-09-05	11:15:40	-10.8955	142.388	50.85	0	328	0	20.73	1
2013-09-05	11:17:32	-10.8953	142.388	48.64	2664	110	0	16.54
2013-09-05	11:19:03	-10.8954	142.388	51.29	2484	149	0	6.55
2013-09-05	11:20:16	-10.8955	142.388	31.98	0	161	0	9.7
2013-09-05	11:21:24	-10.8952	142.388	21.77	0	5	0	38.66
2013-09-05	11:22:41	-10.8956	142.388	48.88	3060	147	0	51.91
2013-09-05	11:25:07	-10.8956	142.388	48.88	3060	147	0	0
2013-09-05	11:26:20	-10.8951	142.388	14.64	3636	38	0	58.71
2013-09-05	11:27:33	-10.8954	142.388	32.99	1260	353	0	40.58
2013-09-05	11:28:43	-10.8953	142.388	35.17	2016	43	0	9.97
2013-09-05	11:30:04	-10.8956	142.388	42.47	2304	11	0	27.41
2013-09-05	11:31:25	-10.8955	142.388	46.34	2988	342	0	10.32
2013-09-05	11:32:35	-10.8955	142.388	33.68	0	345	0	7.5
2013-09-05	11:46:51	-10.8955	142.388	33.68	0	345	0	0
2013-09-05	11:49:10	-10.8954	142.388	56.23	684	134	0	43.5
2013-09-05	11:50:20	-10.8953	142.388	41.14	5868	182	0	26.94
2013-09-05	11:51:29	-10.8953	142.388	44.97	0	51	0	8.49
2013-09-05	11:52:39	-10.8952	142.388	85.87	720	43	0	17.99
2013-09-05	11:57:47	-10.8952	142.388	85.87	720	43	0	0
2013-09-05	12:02:48	-10.8955	142.388	84.66	6156	111	0	32.89
2013-09-05	12:07:43	-10.8951	142.389	211.12	0	265	0	54.42
2013-09-05	12:14:58	-10.8951	142.389	211.12	0	265	0	0
2013-09-05	12:18:53	-10.8954	142.388	64.27	6264	310	0	69.13
2013-09-05	15:42:38	-10.8954	142.388	64.27	6264	310	0	0
2013-09-05	15:44:08	-10.8957	142.389	80.77	0	279	0	48.41
2013-09-05	15:45:15	-10.8956	142.389	82.87	0	256	0	5.69
2013-09-05	15:46:23	-10.8957	142.389	83.37	0	284	0	9.69
2013-09-05	15:47:32	-10.8957	142.389	83.5	0	271	0	10.08
2013-09-05	15:48:43	-10.8955	142.389	120.38	5724	284	0	31.2
2013-09-05	15:50:28	-10.8956	142.389	154.13	1008	39	0	23.6
2013-09-05	15:52:08	-10.8954	142.388	126.23	0	17	0	34.59
2013-09-05	15:53:47	-10.8955	142.389	177.7	0	325	0	22.3
2013-09-05	15:54:55	-10.8955	142.388	81.94	360	117	0	17.04
2013-09-05	15:56:14	-10.8955	142.389	159.51	0	317	0	14.11
2013-09-05	15:57:47	-10.8955	142.389	203.56	612	70	0	7.77
2013-09-05	15:59:17	-10.8955	142.388	112.75	72	333	0	15.14
2013-09-05	16:00:46	-10.8957	142.389	168.49	1368	25	0	26.79
2013-09-05	16:02:39	-10.8958	142.389	157.14	0	170	0	30.82
2013-09-05	16:04:21	-10.8958	142.389	176.24	0	163	0	6.36
2013-09-05	16:05:32	-10.8956	142.389	106.2	216	281	0	26.54
2013-09-05	16:07:34	-10.8982	142.389	206.96	0	333	0	299.67
2013-09-05	16:09:33	-10.8955	142.388	70.41	0	354	0	323.61
2013-09-05	16:11:22	-10.895	142.388	47.5	1152	348	0	56.13	1
2013-09-05	16:13:19	-10.8948	142.388	47.58	5472	2	0	21.47	1
2013-09-05	16:14:30	-10.8948	142.388	47.58	5472	2	0	0
2013-09-05	16:15:42	-10.8949	142.388	37.4	864	88	0	8.67
2013-09-05	16:17:21	-10.8953	142.388	-0.14	2052	192	0	48.1
2013-09-05	16:19:08	-10.8953	142.388	-31.76	7632	186	0	15.32
2013-09-05	16:20:54	-10.8955	142.388	16.53	6300	175	0	31.82
2013-09-05	16:22:03	-10.8951	142.388	44.28	0	13	0	47.97
2013-09-05	16:23:12	-10.895	142.388	46.82	324	100	0	16.91
2013-09-05	16:24:21	-10.8948	142.388	38.04	0	162	0	16.93
2013-09-05	16:25:39	-10.8949	142.388	24.44	7668	355	0	18.31
2013-09-05	16:26:49	-10.8947	142.388	40.67	4716	334	0	29.45	1
2013-09-05	16:27:56	-10.8952	142.389	22.64	1080	359	0	62.74	1
2013-09-05	16:29:05	-10.8949	142.389	-14.74	2016	94	0	57.12	1
2013-09-05	16:30:17	-10.8943	142.389	53.29	6696	10	0	70.22	1
2013-09-05	16:31:19	-10.895	142.389	20.11	1620	359	0	79.86	1
2013-09-05	16:32:29	-10.895	142.389	5.64	0	291	0	8.4	1
2013-09-05	16:33:32	-10.8948	142.388	21.41	9972	318	0	43.88	1
2013-09-05	16:34:41	-10.8942	142.388	20.57	19764	338	0	63.51	1
2013-09-05	16:35:55	-10.8946	142.388	15.07	0	166	0	46.34	1
2013-09-05	16:37:09	-10.8946	142.388	45.77	1872	141	0	14.15
2013-09-05	16:38:16	-10.8949	142.388	23.41	0	333	0	32.42
2013-09-05	16:39:25	-10.8957	142.389	52.18	17244	346	0	90.84
2013-09-05	16:40:38	-10.8947	142.389	49.99	3852	126	0	113.57
2013-09-05	16:42:05	-10.8965	142.389	115.09	0	113	0	211.74
2013-09-05	16:43:11	-10.8945	142.389	-12.2	828	305	0	228.74	1
2013-09-05	16:44:16	-10.895	142.389	40.18	4104	356	0	56.72	1
2013-09-05	16:45:20	-10.8996	142.389	243.9	6408	310	0	512.94	1
2013-09-05	16:46:47	-10.8991	142.389	200.5	31068	182	0	51.7	1
2013-09-05	16:48:44	-10.8957	142.389	45.47	612	275	0	380.67	1
2013-09-05	16:50:34	-10.8953	142.388	-1.03	0	317	0	55.14	1
2013-09-05	16:51:44	-10.8957	142.388	53.31	288	272	0	45.92
2013-09-05	16:52:55	-10.8956	142.388	63.32	0	306	0	10.46
2013-09-05	16:54:45	-10.8956	142.388	135.28	5328	13	0	13.27
2013-09-05	16:56:52	-10.8954	142.388	35.07	0	336	0	20.14
2013-09-05	16:59:19	-10.8953	142.388	6.89	684	250	0	13.79
2013-09-05	17:01:24	-10.8955	142.388	27.93	0	170	0	29.58
2013-09-05	17:02:33	-10.8955	142.388	50.66	2412	125	0	8.9
2013-09-05	17:03:40	-10.8955	142.389	54.5	3960	347	0	25.18
2013-09-05	17:04:45	-10.8954	142.389	12.47	2340	115	0	14.09
2013-09-05	17:06:42	-10.8949	142.388	-65.45	0	3	0	59.92
2013-09-05	17:08:29	-10.8956	142.389	-16.26	2808	161	0	90.31
2013-09-05	17:09:39	-10.8956	142.388	46.82	3132	341	0	20.83
2013-09-05	17:10:46	-10.8956	142.388	-7.19	0	68	0	20.14
2013-09-05	17:11:54	-10.8954	142.388	8.75	0	275	0	20.82
2013-09-05	17:13:02	-10.8957	142.388	63.49	0	347	0	45.8
2013-09-05	17:14:21	-10.8955	142.388	3.36	0	313	0	37.36
2013-09-05	17:15:36	-10.8952	142.388	-31.89	3744	88	0	39.3
2013-09-05	17:16:49	-10.8956	142.388	13.57	0	145	0	51.93
2013-09-05	17:17:56	-10.8954	142.388	-10.86	1728	332	0	21.52
2013-09-05	17:19:06	-10.8957	142.388	33.28	0	258	0	27.85
2013-09-05	17:20:21	-10.8956	142.388	22.39	6804	132	0	15.76
2013-09-05	17:21:35	-10.8956	142.388	49.76	0	32	0	22.12
2013-09-05	17:22:44	-10.8955	142.388	25.72	1188	300	0	7.85
2013-09-05	17:23:51	-10.8956	142.388	73.04	0	281	0	11.29
2013-09-05	17:25:25	-10.8957	142.388	161.99	4104	130	0	13.68
2013-09-05	17:26:37	-10.8954	142.388	43.52	0	357	0	37.75
2013-09-05	17:27:48	-10.8957	142.388	112.69	972	198	0	37.85
2013-09-05	17:28:58	-10.8956	142.389	127.95	0	167	0	23.97
2013-09-05	17:30:05	-10.8962	142.388	174.56	0	279	0	65.63
2013-09-05	17:31:15	-10.8963	142.389	166.64	0	301	0	13.76
2013-09-05	17:32:24	-10.8952	142.388	-43.88	4428	320	0	120.18
2013-09-05	17:33:36	-10.896	142.388	50.97	5652	193	0	88.74
2013-09-05	17:34:53	-10.8961	142.388	30.17	0	238	0	47.75
2013-09-05	17:36:01	-10.8958	142.388	40.43	5184	350	0	55.61
2013-09-05	17:37:07	-10.8956	142.389	44.26	1944	81	0	57.92
2013-09-05	17:39:39	-10.8957	142.388	26.36	6120	329	0	14.77
2013-09-05	17:42:11	-10.8954	142.389	36.56	3060	329	0	32.85
2013-09-05	17:44:36	-10.8956	142.388	38.23	5040	146	0	23.56
2013-09-05	17:45:45	-10.8956	142.389	67.87	4644	338	0	20.4
2013-09-05	17:46:52	-10.8955	142.388	41.95	0	166	0	17.65
2013-09-05	17:48:01	-10.8955	142.389	38.67	0	196	0	6.72
2013-09-05	17:49:16	-10.8956	142.388	36.6	3816	304	0	11.72	1
2013-09-05	17:50:31	-10.8957	142.389	53.05	0	16	0	19.46	1
2013-09-05	17:51:42	-10.8955	142.388	17.05	2484	103	0	17.86
2013-09-05	17:52:53	-10.8956	142.388	49.97	3456	116	0	25.29	1
2013-09-05	17:54:01	-10.8955	142.388	15.93	2988	316	0	18.24	1
2013-09-05	17:55:07	-10.8955	142.388	9.04	1044	119	0	6.92
2013-09-05	17:56:15	-10.8955	142.388	62.62	1980	318	0	14.15
2013-09-05	17:57:20	-10.8954	142.388	41.15	3528	115	0	14.32
2013-09-05	17:58:23	-10.8954	142.388	-6.1	0	161	0	1.7
2013-09-05	17:59:30	-10.8953	142.388	-18.97	0	146	0	32.28
2013-09-05	18:00:36	-10.8955	142.388	37.74	0	38	0	21.95
2013-09-05	18:01:43	-10.8954	142.388	47.5	972	12	0	9.9
2013-09-05	18:02:46	-10.8956	142.388	83.91	3924	292	0	17.31
2013-09-05	18:03:52	-10.8954	142.388	20.95	360	2	0	21.73
2013-09-05	18:04:59	-10.8954	142.388	-12.6	2340	137	0	7.49
2013-09-05	18:06:07	-10.8956	142.388	23.46	7128	159	0	20.96
2013-09-05	18:07:16	-10.8959	142.388	9.49	0	97	0	33.15
2013-09-05	18:08:40	-10.896	142.389	83.87	4104	110	0	62.9
2013-09-05	18:10:08	-10.8959	142.389	21.11	2124	169	0	13.64	1
2013-09-05	18:11:47	-10.896	142.389	28.48	2160	45	0	17.57	1
2013-09-05	18:13:30	-10.896	142.389	9.66	3780	290	0	3.56
2013-09-05	18:15:05	-10.896	142.389	-8.71	3636	303	0	4.23
2013-09-05	18:16:25	-10.896	142.389	44.15	2808	81	0	13.76
2013-09-05	18:17:56	-10.896	142.389	92.95	8892	298	0	5.95
2013-09-05	18:19:24	-10.896	142.389	92.95	8892	298	0	0
2013-09-05	18:21:23	-10.8961	142.389	42.55	0	234	0	11.59
2013-09-05	18:25:03	-10.8962	142.389	86.42	4068	256	0	29.09
2013-09-05	18:29:08	-10.8959	142.389	64.76	10224	351	0	30.45
2013-09-05	18:33:49	-10.8959	142.389	64.76	10224	351	0	0
2013-09-05	18:35:33	-10.896	142.389	27.41	2160	8	0	8.26
2013-09-05	18:38:12	-10.8961	142.389	64.06	792	86	0	18.59
2013-09-05	18:41:05	-10.896	142.389	50.17	2916	19	0	24.4
2013-09-05	18:45:30	-10.8961	142.389	63.41	2124	168	0	11.35
2013-09-05	18:49:28	-10.8959	142.389	281.33	0	219	0	53.23
2013-09-05	18:52:52	-10.8961	142.389	64.16	0	247	0	65.53
2013-09-05	18:55:15	-10.8954	142.388	72.93	0	80	0	83.16
2013-09-05	18:56:23	-10.8954	142.388	83.85	0	64	0	11.28
2013-09-05	18:57:30	-10.8954	142.388	-18.3	0	354	0	23.85
2013-09-05	18:58:43	-10.8953	142.388	110.61	0	359	0	60.52
2013-09-05	19:00:13	-10.8953	142.389	175.03	0	193	0	36.84
2013-09-05	19:01:37	-10.8955	142.389	39.65	1440	146	0	39.42	1
2013-09-05	19:04:06	-10.8955	142.388	16.57	0	148	0	7.04	1
2013-09-05	19:06:30	-10.8955	142.388	8.18	0	186	0	7.19
2013-09-05	19:07:53	-10.8955	142.389	287.13	0	20	0	19.04
2013-09-05	19:10:04	-10.8955	142.388	47.96	0	257	0	53.5
2013-09-05	19:12:11	-10.8954	142.388	116.26	0	127	0	21.63
2013-09-05	19:13:22	-10.8952	142.389	155.54	0	105	0	45.05
2013-09-05	19:14:42	-10.8953	142.388	61.81	0	286	0	42.95
2013-09-05	19:16:42	-10.8952	142.388	98.21	7740	308	0	31.91
2013-09-05	19:18:29	-10.8952	142.388	120.1	0	301	0	50.02
2013-09-05	19:19:41	-10.8952	142.388	120.1	0	301	0	0
2013-09-05	19:20:54	-10.8956	142.388	-85.16	0	204	0	82.28
2013-09-05	19:22:24	-10.8956	142.388	-70.32	0	310	0	11.69
2013-09-05	19:23:42	-10.895	142.388	154.59	0	90	0	68.27
2013-09-05	19:24:54	-10.8952	142.388	152.9	0	282	0	26.5
2013-09-05	19:26:11	-10.8954	142.388	55.51	1944	356	0	15.33
2013-09-05	19:27:36	-10.8953	142.388	102.58	0	190	0	9.9
2013-09-05	19:28:48	-10.895	142.388	169.25	1800	299	0	29.13
2013-09-05	19:30:23	-10.8953	142.388	127.83	7560	219	0	33.4
2013-09-05	19:32:00	-10.8951	142.389	240.28	0	49	0	41.45
2013-09-05	19:33:37	-10.8951	142.389	92.23	3420	163	0	5.62
2013-09-05	19:36:31	-10.8951	142.389	92.23	3420	163	0	0
2013-09-05	19:39:03	-10.8954	142.389	187.82	0	224	0	37.51
2013-09-05	19:43:51	-10.8954	142.389	187.82	0	224	0	0
2013-09-05	19:45:13	-10.8953	142.389	152.48	0	77	0	14.99
2013-09-05	19:46:29	-10.8955	142.389	31.03	0	73	0	16.54
2013-09-05	19:47:59	-10.8955	142.389	31.03	0	73	0	0
2013-09-05	19:50:54	-10.8954	142.389	85.34	8064	54	0	11.5
2013-09-05	20:00:50	-10.8954	142.389	85.34	8064	54	0	0
2013-09-05	20:05:11	-10.8956	142.388	32.15	0	306	0	35.43
2013-09-05	20:06:20	-10.8955	142.388	54.28	0	81	0	14.36
2013-09-05	20:07:37	-10.8955	142.388	29.48	0	143	0	11.09
2013-09-05	20:37:37	-10.8955	142.388	29.48	0	143	0	0
2013-09-05	20:39:56	-10.8955	142.389	48.83	1260	115	0	23.12
2013-09-05	20:41:52	-10.8955	142.388	48.5	972	264	0	14.97
2013-09-05	20:45:39	-10.8955	142.388	48.53	720	251	0	5.03
2013-09-05	20:51:18	-10.8955	142.388	48.53	720	251	0	0
2013-09-05	20:53:10	-10.8952	142.389	91.66	5508	214	0	33.27
2013-09-05	20:55:05	-10.8954	142.388	40.88	0	351	0	25.54
2013-09-05	20:57:55	-10.8957	142.388	-16.13	0	3	0	36.08
2013-09-05	20:59:01	-10.8955	142.389	34.98	0	7	0	29.48
2013-09-05	21:00:06	-10.8956	142.388	11.95	0	326	0	16.04
2013-09-05	21:01:17	-10.8954	142.389	54.43	0	328	0	23.89
2013-09-05	21:02:29	-10.8955	142.389	56.27	4284	161	0	14.57
2013-09-05	21:03:49	-10.8954	142.388	34.86	3960	145	0	27.14
2013-09-05	21:05:08	-10.8954	142.388	34.86	3960	145	0	0
2013-09-05	21:06:47	-10.8953	142.388	37.91	0	328	0	17.32
2013-09-05	21:08:07	-10.8955	142.388	20.36	0	283	0	20.26
2013-09-05	21:09:24	-10.8951	142.388	99.68	3636	103	0	42.44
2013-09-05	21:10:33	-10.8952	142.388	95.28	0	355	0	12.99
2013-09-05	21:11:42	-10.8954	142.388	50.16	0	174	0	28.47
2013-09-05	21:12:49	-10.8954	142.388	78.08	1260	304	0	3.39	1
2013-09-05	21:14:09	-10.8955	142.388	39.88	1980	302	0	11.84	1
2013-09-05	21:15:22	-10.8947	142.388	38.54	5364	193	0	88.29	1
2013-09-05	21:16:41	-10.8947	142.388	45	6624	16	0	6.56	1
2013-09-05	21:17:49	-10.8945	142.388	79.66	0	289	0	22.4
2013-09-05	21:19:02	-10.8945	142.388	53.22	576	179	0	26.75
2013-09-05	21:20:13	-10.8947	142.388	53.54	5040	229	0	46.89
2013-09-05	21:21:24	-10.8945	142.388	63.37	5688	112	0	35.11
2013-09-05	21:22:36	-10.8945	142.388	74.78	4536	32	0	75.04
2013-09-05	21:23:45	-10.8945	142.388	12.08	2844	56	0	48.72
2013-09-05	21:24:55	-10.8945	142.388	75.05	14436	295	0	13.3
2013-09-05	21:26:18	-10.8946	142.388	25.69	0	151	0	15.25
2013-09-05	21:27:45	-10.8944	142.388	-29.92	9396	333	0	27.81
2013-09-05	21:29:28	-10.8944	142.388	127.6	4248	215	0	5.61
2013-09-05	21:30:59	-10.8947	142.388	39.91	2124	157	0	28.91
2013-09-05	21:32:07	-10.8946	142.388	46.64	1512	313	0	16.57
2013-09-05	21:33:14	-10.8951	142.388	22.76	1548	293	0	62.51	1
2013-09-05	21:34:26	-10.8952	142.388	25.61	6408	191	0	16.86	1
2013-09-05	21:35:31	-10.8952	142.388	3.42	5076	164	0	13.61
2013-09-05	21:37:06	-10.8953	142.388	47.17	2664	307	0	17.33
2013-09-05	21:38:27	-10.8956	142.389	80.4	2520	38	0	74.02
2013-09-05	21:39:50	-10.8955	142.388	22.22	0	181	0	59.2
2013-09-05	21:41:00	-10.8954	142.388	111.57	1764	203	0	10.44	1
2013-09-05	21:42:19	-10.8954	142.388	68.93	0	165	0	5.11	1
2013-09-05	21:43:27	-10.8956	142.388	26.3	0	306	0	13.11
2013-09-05	21:44:35	-10.8955	142.389	63.29	0	166	0	15.51
2013-09-05	21:45:42	-10.8956	142.389	34.54	2592	222	0	6.71
2013-09-05	21:46:47	-10.8955	142.388	48.88	0	193	0	30.81
2013-09-05	21:47:53	-10.8959	142.388	67.84	0	101	0	71.61
2013-09-05	21:49:01	-10.8958	142.388	92.81	5400	293	0	27.25
2013-09-05	21:50:07	-10.896	142.387	37.54	5652	328	0	47.46
2013-09-05	21:51:15	-10.896	142.388	106.64	3816	94	0	59.96
2013-09-05	21:52:21	-10.8958	142.388	114.31	0	293	0	28.36
2013-09-05	21:53:27	-10.8957	142.387	33.64	0	101	0	116.78
2013-09-05	21:54:34	-10.8958	142.387	42.43	1656	316	0	10.38
2013-09-05	21:55:41	-10.8956	142.387	30.8	1008	164	0	21.52
2013-09-05	21:56:46	-10.8951	142.387	41.02	0	92	0	48.74
2013-09-05	21:57:54	-10.8954	142.388	49.63	0	320	0	69.08
2013-09-05	21:59:02	-10.8952	142.388	54.5	4968	302	0	25.71	1
2013-09-05	22:00:10	-10.895	142.387	43.65	0	261	0	63.41	1
2013-09-05	22:01:21	-10.8948	142.388	37.16	0	289	0	63.21
2013-09-05	22:02:42	-10.8947	142.388	30.77	0	75	0	20.61
2013-09-05	22:04:10	-10.8949	142.389	74.18	8568	83	0	80.56
2013-09-05	22:06:51	-10.895	142.388	41.53	0	0	0	26.22
2013-09-05	22:09:53	-10.8954	142.388	-22.83	0	0	0	51.25
2013-09-05	22:12:45	-10.8955	142.388	39.63	0	21	0	11.85
2013-09-05	22:14:14	-10.8954	142.388	26.38	0	102	0	11.17
2013-09-05	22:16:26	-10.8955	142.388	56.1	0	13	0	9.31
2013-09-05	22:17:41	-10.8955	142.388	44.95	0	310	0	8.86
2013-09-05	22:19:24	-10.8956	142.388	43.06	0	213	0	31.44
2013-09-05	22:20:47	-10.8955	142.389	43.77	2556	46	0	13.48
2013-09-05	22:22:33	-10.8953	142.389	-12.1	0	356	0	24.24
2013-09-05	22:27:54	-10.8954	142.389	46.59	0	0	0	10.21
2013-09-05	22:32:55	-10.8954	142.388	17.05	3780	114	0	26.76	1
2013-09-05	22:38:11	-10.8956	142.388	99	1908	201	0	23.61	1
2013-09-05	22:42:00	-10.8956	142.389	25.17	0	326	0	10.08
2013-09-05	22:45:39	-10.8958	142.388	40.97	0	155	0	31.68
2013-09-05	22:46:52	-10.8955	142.388	43.98	0	351	0	37.92
2013-09-05	22:49:12	-10.8955	142.388	58.6	144	355	0	26.65
2013-09-05	22:50:22	-10.8955	142.388	39.42	0	321	0	1.73
2013-09-05	22:51:33	-10.8954	142.388	57.75	0	126	0	18.28
2013-09-05	22:52:43	-10.8954	142.388	30.51	0	359	0	4.78
2013-09-05	22:53:58	-10.8954	142.388	53.75	0	36	0	8.89
2013-09-05	22:55:08	-10.8954	142.388	50.31	0	305	0	5.54
2013-09-05	22:56:21	-10.8954	142.388	53.59	0	207	0	3.04
2013-09-05	22:57:31	-10.8954	142.388	36.92	1692	295	0	5.54
2013-09-05	22:58:44	-10.8952	142.388	68.1	0	26	0	17.69
2013-09-05	22:59:55	-10.8954	142.388	32.2	0	153	0	25.03
2013-09-05	23:02:08	-10.8954	142.388	32.2	0	153	0	0
2013-09-05	23:04:06	-10.8949	142.388	47.69	2196	130	0	62.81	1
2013-09-05	23:05:18	-10.8947	142.388	43.16	5580	9	0	28.52	1
2013-09-05	23:06:34	-10.8948	142.389	31.99	0	190	0	18.9
2013-09-05	23:08:15	-10.8947	142.389	26.98	9036	30	0	29.7
2013-09-05	23:09:39	-10.8947	142.389	7.68	0	8	0	1.98
2013-09-05	23:10:51	-10.8952	142.388	18.51	0	188	0	66.68
2013-09-05	23:12:22	-10.8954	142.389	27.99	1584	9	0	29.46	1
2013-09-05	23:13:59	-10.8955	142.388	40.19	0	196	0	18	1
2013-09-05	23:15:23	-10.8955	142.388	61.81	0	38	0	6.09
2013-09-05	23:16:47	-10.8955	142.388	47.95	0	46	0	2.18
2013-09-05	23:17:55	-10.8954	142.388	44.68	0	11	0	10.22
2013-09-05	23:19:10	-10.8955	142.388	52.45	324	232	0	10.36
2013-09-05	23:20:19	-10.8954	142.389	68.4	0	3	0	10.5
2013-09-05	23:21:29	-10.8954	142.389	36.89	3384	200	0	9.5
2013-09-05	23:22:43	-10.8954	142.388	57.81	0	239	0	13
2013-09-05	23:24:12	-10.8954	142.388	43.3	2268	246	0	5.69
2013-09-05	23:26:01	-10.8953	142.389	1.12	684	43	0	25.12
2013-09-05	23:27:38	-10.8954	142.389	12.99	2700	245	0	10.51
2013-09-05	23:28:45	-10.8955	142.389	36.17	2988	223	0	18.12
2013-09-05	23:29:56	-10.8954	142.388	35.67	0	171	0	4.74
2013-09-05	23:31:08	-10.8954	142.389	8.82	5004	54	0	17.18
2013-09-05	23:32:18	-10.8953	142.389	-6.78	0	34	0	18.43
2013-09-05	23:33:28	-10.8953	142.389	-21.66	0	88	0	1.87
2013-09-05	23:37:39	-10.8955	142.388	57.64	5616	4	0	49.98
2013-09-05	23:42:33	-10.8954	142.389	22.9	0	129	0	35.04
2013-09-05	23:47:14	-10.8954	142.389	22.9	0	129	0	0
2013-09-05	23:48:28	-10.8951	142.389	26.92	1584	22	0	40.39
2013-09-05	23:49:44	-10.8951	142.389	9.02	1188	247	-4	28.3	1
2013-09-06	00:59:12	-10.8951	142.389	9.02	1188	247	-2	0	1
2013-09-06	01:01:12	-10.8958	142.389	51.65	0	43	0	80.14	1
2013-09-06	01:03:53	-10.8946	142.388	9.82	0	15	0	131.82	1
2013-09-06	01:06:52	-10.895	142.388	10.48	0	6	0	43.19	1
2013-09-06	01:11:59	-10.895	142.388	10.48	0	6	0	0	1
2013-09-06	01:18:53	-10.8956	142.388	95.91	0	219	0	75.79	1
2013-09-06	01:25:26	-10.8954	142.389	41.44	0	52	0	45.65	1
2013-09-06	01:26:36	-10.8955	142.388	51.99	0	98	0	10.86	1
2013-09-06	01:27:47	-10.8955	142.388	75.37	0	145	0	7.49	1
2013-09-06	01:29:02	-10.8954	142.389	46.35	1044	278	0	15.03	1
2013-09-06	01:31:37	-10.8955	142.388	51.89	0	214	0	6.65	1
2013-09-06	01:32:47	-10.8954	142.388	54.88	0	302	0	16.14	1
2013-09-06	01:34:10	-10.8954	142.388	50.42	360	140	0	7.02	1
2013-09-06	01:35:42	-10.8953	142.389	8	2664	57	0	19.18	1
2013-09-06	01:37:13	-10.8955	142.388	51.58	15660	56	0	33.27	1
2013-09-06	01:38:41	-10.8954	142.388	12.39	0	324	0	23.91	1
2013-09-06	01:40:10	-10.8955	142.388	24.49	5580	73	0	15.38	1
2013-09-06	06:29:04	-10.8955	142.388	24.49	5580	73	0	0
2013-09-06	06:32:40	-10.8955	142.388	11.54	8460	4	0	26.81	1
2013-09-06	07:11:38	-10.8955	142.388	11.54	8460	4	0	0	1
2013-09-06	07:18:35	-10.8957	142.388	64.29	0	18	0	33.77	1
2013-09-06	07:19:44	-10.8956	142.389	58.09	0	67	0	34.02	1
2013-09-06	07:20:52	-10.8956	142.389	20.27	0	54	0	19.68	1
2013-09-06	07:21:56	-10.8957	142.388	47.52	0	137	0	28.61	1
2013-09-06	07:23:04	-10.8956	142.389	42.42	4824	67	0	18.39	1
2013-09-06	07:24:13	-10.8957	142.389	36.95	0	18	0	16.97	1
2013-09-06	07:25:24	-10.8958	142.389	1.47	0	266	0	14.55	1
2013-09-06	07:26:37	-10.8957	142.388	69.86	4428	257	0	29.27	1
2013-09-06	07:27:56	-10.8958	142.388	37.23	1692	254	0	10.32	1
2013-09-06	07:29:05	-10.8957	142.388	31.91	0	39	0	14.68	1
2013-09-06	07:30:10	-10.8956	142.389	47.97	0	55	0	14.18	1
2013-09-06	07:31:16	-10.8959	142.388	27.86	0	37	0	32.76	1
2013-09-06	07:32:23	-10.8953	142.389	64.68	0	24	0	72.65	1
2013-09-06	07:33:33	-10.8958	142.388	34.3	3312	238	0	70.85	1
2013-09-06	07:36:07	-10.8957	142.388	26.48	0	56	0	16.67	1
2013-09-06	07:38:13	-10.8955	142.389	57.61	0	166	0	33.21	1
2013-09-06	07:39:31	-10.8953	142.389	77.87	0	186	0	24.41	1
2013-09-06	07:41:06	-10.8956	142.388	23.88	0	79	0	41.65	1
2013-09-06	07:42:13	-10.8954	142.389	57.18	8748	46	0	24.69	1
2013-09-06	07:43:26	-10.8956	142.388	64.28	4464	216	0	39.72	1
2013-09-06	07:44:44	-10.8959	142.388	-0.14	0	309	0	32.07	1
2013-09-06	07:46:09	-10.896	142.388	16.57	0	249	0	4.05	1
2013-09-06	07:47:34	-10.8961	142.388	-18.43	3060	216	0	34.03	1
2013-09-06	07:48:42	-10.8957	142.388	30.26	0	179	0	55.39	1
2013-09-06	07:49:50	-10.8952	142.389	99.42	0	73	0	52.78	1
2013-09-06	07:50:59	-10.8955	142.388	30.92	0	194	0	36.04	1
2013-09-06	07:52:09	-10.8954	142.389	76.67	0	28	0	23.4	1
2013-09-06	07:53:14	-10.8959	142.388	19.24	0	33	0	72.36	1
2013-09-06	07:54:21	-10.8962	142.388	-38.31	0	218	0	51.14	1
2013-09-06	07:55:28	-10.895	142.389	94.92	0	32	0	161.17	1
2013-09-06	07:56:34	-10.8951	142.389	91.2	0	198	0	10.79	1
2013-09-06	07:57:40	-10.8953	142.389	54.03	0	18	0	20.73	1
2013-09-06	07:59:10	-10.8954	142.389	51.8	468	262	0	17.84	1
2013-09-06	08:00:22	-10.8955	142.388	33.61	16344	354	0	37.44	1
2013-09-06	08:01:38	-10.8947	142.388	36.79	0	265	0	98.69	1
2013-09-06	08:02:50	-10.8952	142.388	-7.75	0	42	0	66.42	1
2013-09-06	08:04:03	-10.8955	142.388	35.51	0	188	0	31.94	1
2013-09-06	08:05:10	-10.8954	142.388	49.91	0	8	0	18.98	1
2013-09-06	08:06:16	-10.8952	142.388	59.59	0	212	0	24.73	1
2013-09-06	08:08:13	-10.8953	142.388	56.18	9900	208	0	56.33	1
2013-09-06	08:10:10	-10.8961	142.387	-15.39	0	17	0	101.28	1
2013-09-06	08:12:15	-10.8952	142.388	81.67	10080	217	0	157.15	1
2013-09-06	08:17:53	-10.8952	142.389	43.41	0	0	0	19.99	1
2013-09-06	15:04:49	-10.8952	142.389	43.41	0	0	0	0
2013-09-06	15:10:07	-10.9168	142.429	69.38	95292	120	0	4979.46	1
2013-09-06	15:11:17	-10.9296	142.438	28.08	91800	173	0	1761.88	1
2013-09-06	15:12:25	-10.9418	142.446	27.08	96372	129	0	1604.89	1
2013-09-06	15:13:32	-10.9429	142.45	35.88	0	47	0	489.67	1
2013-09-06	15:14:44	-10.9428	142.45	39.1	3564	300	0	19.03	1
2013-09-06	15:46:22	-10.9428	142.45	39.1	3564	300	0	0	1
2013-09-06	15:47:47	-10.9426	142.45	46.32	0	230	0	36.54	1
2013-09-06	15:49:01	-10.9423	142.45	17.07	5112	58	0	40.43	1
2013-09-06	15:52:29	-10.9423	142.45	16.48	1080	299	0	9.83	1
2013-09-06	15:54:49	-10.9423	142.45	24.82	828	296	0	6.22	1
2013-09-06	15:55:55	-10.9424	142.45	40.53	1836	131	0	11.06	1
2013-09-06	15:57:01	-10.9422	142.45	14.87	972	95	0	18.53	1
2013-09-06	15:58:07	-10.9423	142.45	13.48	360	346	0	8.72	1
2013-09-06	15:59:13	-10.9424	142.45	28.87	0	111	0	6.64	1
2013-09-06	16:00:25	-10.9427	142.45	33.4	10260	138	-4	42.04	1

## Sheet: Ba_07
Date	Time	Latitude	Longitude	Altitude	Speed	Course	Type	Distance	Essential
2013-09-03	13:10:10	-10.8923	142.388	12.64	0	307	-2	0	1
2013-09-03	13:13:09	-10.8923	142.388	12.64	1728	108	0	0	1
2013-09-03	13:14:15	-10.8922	142.388	17.59	0	284	0	27.98
2013-09-03	13:15:22	-10.8922	142.388	37.24	0	87	0	12.5
2013-09-03	13:16:28	-10.8921	142.388	27.91	0	20	0	5.41
2013-09-03	13:17:35	-10.8922	142.388	15.86	0	96	0	39.13
2013-09-03	13:18:42	-10.892	142.387	39.54	3600	134	0	136.5
2013-09-03	13:20:07	-10.8922	142.389	16.82	0	84	0	164.5
2013-09-03	13:21:13	-10.8923	142.389	9.62	0	79	0	35.86
2013-09-03	13:22:19	-10.8923	142.388	15.62	0	80	0	55.05
2013-09-03	13:23:25	-10.8923	142.388	20.39	0	89	0	4.02
2013-09-03	13:24:30	-10.8924	142.39	-50.52	6588	280	0	220.38
2013-09-03	13:25:40	-10.893	142.387	24.31	32220	208	0	380.63	1
2013-09-03	13:26:51	-10.8971	142.378	-14.21	77436	233	0	1104.86	1
2013-09-03	13:28:12	-10.8963	142.36	16.08	101952	282	0	1958.1	1
2013-09-03	13:29:32	-10.8915	142.353	7.1	17748	77	0	892.16	1
2013-09-03	13:30:39	-10.8907	142.352	62.95	3168	324	0	123.44	1
2013-09-03	13:31:44	-10.8908	142.353	26.43	7416	275	0	57.4	1
2013-09-03	13:32:49	-10.8906	142.353	69.12	3384	94	0	46.96	1
2013-09-03	13:33:54	-10.8907	142.353	38.68	5400	86	0	38.03	1
2013-09-03	13:35:12	-10.8905	142.352	121.57	0	218	0	75.32
2013-09-03	13:36:26	-10.8907	142.353	15.12	0	124	0	123.39
2013-09-03	13:37:36	-10.8906	142.353	60.72	0	62	0	80.33
2013-09-03	13:38:42	-10.8905	142.353	53.21	0	277	0	14.51
2013-09-03	13:39:54	-10.8905	142.352	64.45	9072	99	0	12.09
2013-09-03	13:41:02	-10.8907	142.353	-3.01	0	164	0	118.32
2013-09-03	13:42:14	-10.8908	142.353	22.31	0	179	0	26.26
2013-09-03	13:43:24	-10.8904	142.352	13.36	0	132	0	106.93
2013-09-03	13:44:41	-10.8905	142.352	122.9	0	304	0	40.85
2013-09-03	13:45:51	-10.8905	142.353	-19.92	5148	250	0	159.97
2013-09-03	13:47:14	-10.8906	142.354	-68.22	4464	272	0	15.2
2013-09-03	13:48:21	-10.8908	142.353	-26.6	612	60	0	46.29
2013-09-03	13:49:27	-10.8919	142.352	-8.48	27072	184	0	146.63	1
2013-09-03	13:50:29	-10.8957	142.358	33.77	70092	114	0	737.55	1
2013-09-03	13:51:34	-10.8976	142.37	45.11	78480	95	0	1355.08	1
2013-09-03	13:52:41	-10.8936	142.382	-11.43	77976	62	0	1393.79	1
2013-09-03	13:53:45	-10.8937	142.387	10.45	11340	103	0	509.93	1
2013-09-03	13:54:49	-10.8942	142.388	32.06	1692	112	0	151.78	1
2013-09-03	13:55:49	-10.8953	142.388	54.92	3276	22	0	130.35	1
2013-09-03	13:56:53	-10.8955	142.389	-20.48	1656	339	0	70.44	1
2013-09-03	13:57:59	-10.8955	142.388	80.56	2592	272	0	35.11	1
2013-09-03	13:59:08	-10.8954	142.389	-10.81	6480	91	0	64.3	1
2013-09-03	14:00:14	-10.895	142.389	10.06	13788	15	0	62.33	1
2013-09-03	14:01:18	-10.8945	142.389	60.74	5076	100	0	89.14	1
2013-09-03	14:02:25	-10.8946	142.389	46.16	8784	96	0	16.83	1
2013-09-03	14:03:37	-10.8953	142.391	-7.19	12708	193	0	170.6
2013-09-03	14:04:42	-10.8954	142.39	48.95	15444	37	0	39.97	1
2013-09-03	14:05:46	-10.8937	142.391	21.3	9252	355	0	191.73	1
2013-09-03	14:06:56	-10.8934	142.391	0.19	2052	105	0	56.44	1
2013-09-03	14:08:02	-10.8933	142.391	31.7	576	108	0	23.42	1
2013-09-03	14:09:14	-10.8936	142.39	42.53	16632	324	0	109
2013-09-03	14:10:28	-10.8921	142.388	71.72	16056	91	0	244.17
2013-09-03	14:11:42	-10.8931	142.39	44.61	11916	189	0	235.3	1
2013-09-03	14:12:50	-10.8935	142.39	25.94	0	60	0	96.74	1
2013-09-03	14:13:55	-10.8946	142.389	34.37	864	52	0	122.25
2013-09-03	14:15:50	-10.8948	142.389	62.89	0	58	0	38.94
2013-09-03	14:17:29	-10.8946	142.389	36.69	4572	17	0	34.75
2013-09-03	14:18:31	-10.894	142.389	30.03	828	27	0	98.05
2013-09-03	14:19:38	-10.8938	142.388	44.42	0	269	0	28.84
2013-09-03	14:20:44	-10.8937	142.389	107.73	0	1	0	13.74
2013-09-03	14:21:48	-10.8936	142.389	37.18	2124	228	0	33.93
2013-09-03	14:22:58	-10.8937	142.389	24.78	0	186	0	18.7
2013-09-03	14:24:06	-10.8937	142.389	24.78	0	186	0	0
2013-09-03	14:25:10	-10.8943	142.389	35.47	4176	91	0	69.56	1
2013-09-03	14:26:35	-10.8948	142.389	55.69	3852	111	0	61.33	1
2013-09-03	14:27:57	-10.8947	142.389	125.63	10476	69	0	13.79	1
2013-09-03	14:32:32	-10.8947	142.389	44.7	0	291	0	8.26
2013-09-03	14:37:44	-10.8947	142.389	44.7	0	291	0	0
2013-09-03	14:39:49	-10.8949	142.389	3.4	2016	123	0	28.84
2013-09-03	14:43:18	-10.895	142.389	16.17	3528	121	0	7.66
2013-09-03	14:46:03	-10.8946	142.389	70.27	3132	320	0	61.87
2013-09-03	14:47:35	-10.8947	142.389	36.02	684	2	0	21
2013-09-03	14:50:04	-10.8947	142.389	38.39	252	55	0	1.86
2013-09-03	14:51:08	-10.8948	142.389	55.92	792	148	0	9.27
2013-09-03	14:52:12	-10.8947	142.389	45.45	1044	147	0	7.68
2013-09-03	14:53:15	-10.8947	142.389	45.73	576	87	0	4.89
2013-09-03	14:54:20	-10.8947	142.389	59.91	1008	102	0	10.18
2013-09-03	14:55:23	-10.8947	142.389	47.83	1800	123	0	2.92
2013-09-03	14:56:26	-10.8948	142.389	42.78	540	76	0	5.89
2013-09-03	14:57:26	-10.8947	142.389	75.39	0	5	0	12.71
2013-09-03	14:58:26	-10.8948	142.389	112.51	0	8	0	5.5
2013-09-03	14:59:30	-10.8947	142.389	59.03	252	5	0	13.71
2013-09-03	15:00:31	-10.8948	142.389	39.3	684	305	0	13.62
2013-09-03	15:01:33	-10.8947	142.389	50.95	0	341	0	13.68
2013-09-03	15:02:35	-10.8948	142.389	32.96	0	135	0	4.23
2013-09-03	15:03:41	-10.8948	142.389	48.46	216	342	0	1.33
2013-09-03	15:04:50	-10.8946	142.389	35.82	0	285	0	19.58
2013-09-03	15:07:04	-10.8948	142.389	49.06	0	320	0	32.95
2013-09-03	15:08:41	-10.8946	142.389	77.52	2304	69	0	22.59
2013-09-03	15:09:46	-10.8947	142.39	23.9	0	18	0	20.49
2013-09-03	15:10:51	-10.8948	142.389	33.63	0	252	0	48.73
2013-09-03	15:11:59	-10.8947	142.389	46.69	2448	300	0	25.54
2013-09-03	15:13:11	-10.8946	142.389	79.93	0	223	0	13.79
2013-09-03	15:14:24	-10.8945	142.389	177.77	6372	124	0	21.3
2013-09-03	15:15:37	-10.8947	142.389	56.25	4356	105	0	28.59
2013-09-03	15:16:48	-10.8947	142.389	36.07	3852	296	0	7.83
2013-09-03	15:17:55	-10.8947	142.389	6.82	5076	301	0	28.28
2013-09-03	15:54:39	-10.8947	142.389	6.82	5076	301	0	0
2013-09-03	15:55:44	-10.8947	142.389	56.96	0	56	0	24.26
2013-09-03	15:56:53	-10.8946	142.389	-1.69	4176	17	0	16.67
2013-09-03	15:57:58	-10.8943	142.389	45.19	4680	309	0	29.85
2013-09-03	15:59:01	-10.8943	142.389	38.67	0	130	0	15.1
2013-09-03	16:00:06	-10.8943	142.389	42.41	0	68	0	10.01
2013-09-03	16:01:09	-10.8943	142.389	83.11	0	117	0	15.27
2013-09-03	16:02:11	-10.8943	142.389	38.62	0	102	0	33.75
2013-09-03	16:03:21	-10.8945	142.389	83.88	3852	284	0	65.71
2013-09-03	16:04:30	-10.8944	142.389	48.1	0	293	0	45.84
2013-09-03	16:05:50	-10.8939	142.389	45.58	2340	199	0	75.89
2013-09-03	16:06:57	-10.8942	142.389	39.31	4536	118	0	43.17
2013-09-03	16:08:03	-10.8944	142.389	37.04	0	187	0	29.52
2013-09-03	16:09:17	-10.8946	142.389	45.71	0	79	0	19.82
2013-09-03	16:10:24	-10.8945	142.389	47.26	0	76	0	33.88
2013-09-03	16:11:36	-10.8944	142.389	47.25	0	314	0	22.36
2013-09-03	16:12:51	-10.8946	142.389	33.56	5760	87	0	20.76
2013-09-03	16:14:06	-10.8947	142.389	29.88	0	247	0	19.46
2013-09-03	16:15:13	-10.8946	142.389	15.24	0	292	0	20.79
2013-09-03	16:16:21	-10.8947	142.389	41.91	0	58	0	13.42
2013-09-03	16:17:25	-10.8947	142.389	30.21	0	245	0	0
2013-09-03	16:18:29	-10.8947	142.389	30.9	0	280	0	4.16
2013-09-03	16:19:35	-10.8947	142.389	23.22	0	83	0	5.35
2013-09-03	16:20:58	-10.8947	142.389	58.27	5904	70	0	10.11
2013-09-03	16:22:35	-10.8947	142.389	29.5	2088	286	0	7.68
2013-09-03	16:24:19	-10.8949	142.389	18.12	0	356	0	32.28
2013-09-03	16:25:48	-10.8947	142.389	26.62	0	290	0	21.78
2013-09-03	16:26:53	-10.8947	142.389	45.9	216	281	0	13.68
2013-09-03	16:27:55	-10.8946	142.389	64.03	0	350	0	14.89
2013-09-03	16:28:59	-10.8945	142.389	78.74	288	48	0	9.73
2013-09-03	16:30:06	-10.8946	142.389	56.03	0	246	0	15.83
2013-09-03	16:31:16	-10.8947	142.389	45.01	0	260	0	13.51
2013-09-03	16:32:16	-10.8944	142.39	83.22	0	252	0	56.13
2013-09-03	16:33:21	-10.8947	142.389	32.26	0	332	0	56.82
2013-09-03	16:34:25	-10.8947	142.389	20.31	0	237	0	0.56
2013-09-03	16:35:28	-10.8946	142.389	53.83	0	8	0	16.08
2013-09-03	16:36:34	-10.8947	142.389	62.91	4644	229	0	4.89
2013-09-03	16:37:46	-10.8929	142.393	461.11	0	2	0	495.9
2013-09-03	16:38:49	-10.8947	142.389	31.56	540	159	0	503.69
2013-09-03	16:40:01	-10.8948	142.389	42.41	4392	51	0	15.48
2013-09-03	16:41:10	-10.8948	142.389	-1.56	0	88	0	18.37
2013-09-03	16:42:13	-10.8947	142.389	43.17	1116	298	0	26.93
2013-09-03	16:43:17	-10.8948	142.389	32.63	7920	239	0	29.04
2013-09-03	16:44:23	-10.895	142.388	2.08	2016	105	0	54.52
2013-09-03	16:45:29	-10.8949	142.389	-21.9	828	223	0	49.82
2013-09-03	16:46:36	-10.895	142.389	2.41	0	35	0	23.77
2013-09-03	16:49:52	-10.8951	142.389	-14.48	0	359	0	28.63
2013-09-03	16:52:47	-10.8948	142.389	143.62	792	335	0	91.43
2013-09-03	16:55:48	-10.8945	142.39	54.63	10728	62	0	44.8
2013-09-03	16:57:51	-10.8945	142.389	35.26	0	10	0	58.32
2013-09-03	16:58:58	-10.8944	142.389	33.87	0	62	0	25.97
2013-09-03	17:00:02	-10.8944	142.389	27.37	0	290	0	13.35
2013-09-03	17:01:11	-10.8949	142.389	2.16	6480	268	0	70.32
2013-09-03	17:02:24	-10.8942	142.389	66.43	9900	234	0	109.28
2013-09-03	17:03:50	-10.8947	142.389	69.44	0	255	0	62.67
2013-09-03	17:05:15	-10.8946	142.389	58.28	4788	229	0	23.63
2013-09-03	17:06:29	-10.8946	142.389	68.5	0	72	0	2.94
2013-09-03	17:07:39	-10.8947	142.389	34.93	8712	236	0	23.37
2013-09-03	17:08:47	-10.8946	142.389	43.97	4104	243	0	8.99
2013-09-03	17:10:12	-10.8945	142.389	59.84	2268	67	0	20.07
2013-09-03	17:11:24	-10.8945	142.389	27.86	2736	239	0	0.78
2013-09-03	17:12:34	-10.8949	142.389	53.46	756	165	0	44.06
2013-09-03	17:14:07	-10.895	142.389	80.72	0	146	0	43.07
2013-09-03	17:15:36	-10.895	142.389	80.72	0	146	0	0
2013-09-03	17:16:44	-10.8945	142.389	10.39	0	337	0	73.21
2013-09-03	17:17:50	-10.8944	142.389	3.27	0	277	0	6.16
2013-09-03	17:18:58	-10.8944	142.389	3.27	0	277	0	0
2013-09-03	17:20:03	-10.8943	142.389	27.53	0	248	0	14.82
2013-09-03	17:21:06	-10.8943	142.389	24.95	2232	166	0	4.91
2013-09-03	17:22:10	-10.8947	142.389	35.12	3096	200	0	33.64
2013-09-03	17:23:13	-10.8948	142.389	49.94	3024	309	0	20.27
2013-09-03	17:24:16	-10.8947	142.389	37.82	1440	351	0	19.83
2013-09-03	17:25:28	-10.8948	142.389	43.76	684	6	0	16.11
2013-09-03	17:26:43	-10.8947	142.389	65.05	252	71	0	18.37
2013-09-03	17:27:50	-10.8946	142.389	69.93	0	123	0	9.75
2013-09-03	17:29:12	-10.8946	142.389	68.82	0	108	0	8.43
2013-09-03	17:30:20	-10.8946	142.389	76.34	0	290	0	25.06
2013-09-03	17:31:47	-10.8945	142.389	66.08	0	149	0	25.93
2013-09-03	17:33:03	-10.8946	142.389	78.62	2448	303	0	8.49
2013-09-03	17:34:18	-10.8946	142.389	72.88	2016	302	0	5.58
2013-09-03	17:35:25	-10.8946	142.389	58.35	0	303	0	9.26
2013-09-03	17:36:43	-10.8946	142.389	89.2	828	123	0	18.38
2013-09-03	17:37:52	-10.8946	142.389	99.24	0	296	0	3.63
2013-09-03	17:38:59	-10.8946	142.389	61.21	0	107	0	8.43
2013-09-03	17:40:06	-10.8947	142.389	44.49	2052	298	0	16.47
2013-09-03	17:41:16	-10.8947	142.389	19.37	3564	299	0	10.31
2013-09-03	17:42:25	-10.8947	142.389	34.54	0	93	0	11.91
2013-09-03	17:43:29	-10.8946	142.389	58.5	0	295	0	7.66
2013-09-03	17:44:36	-10.8946	142.389	74.82	792	307	0	10.06
2013-09-03	17:45:42	-10.8946	142.389	71.78	0	114	0	3.13
2013-09-03	17:46:49	-10.8946	142.389	71.42	0	308	0	5.74
2013-09-03	17:47:57	-10.8946	142.389	81.25	0	266	0	6.71
2013-09-03	17:49:02	-10.8947	142.389	61.24	0	278	0	5.8
2013-09-03	17:50:08	-10.8946	142.389	47.73	0	37	0	20.07
2013-09-03	17:51:19	-10.8947	142.389	37.88	4392	305	0	3.78
2013-09-03	17:53:06	-10.8946	142.389	55.69	1260	116	0	16.33
2013-09-03	17:54:27	-10.8948	142.389	11.87	0	91	0	41.32
2013-09-03	17:55:30	-10.8946	142.389	53.84	2232	151	0	37.46
2013-09-03	17:56:34	-10.8946	142.389	47.08	3240	64	0	20.02
2013-09-03	17:57:39	-10.8946	142.389	50.53	1728	104	0	10.22
2013-09-03	17:58:44	-10.8946	142.389	45.94	1548	303	0	8.62
2013-09-03	17:59:48	-10.8946	142.389	66.45	1548	290	0	3.39
2013-09-03	18:00:51	-10.8946	142.389	54.35	1692	139	0	11.7
2013-09-03	18:01:54	-10.8946	142.389	59.97	3420	63	0	40.86
2013-09-03	18:03:00	-10.8944	142.389	80.63	0	55	0	25.57
2013-09-03	18:04:06	-10.8945	142.389	67.92	15228	97	0	39.9
2013-09-03	18:05:10	-10.8947	142.389	42.59	3456	175	0	33.88
2013-09-03	18:06:11	-10.8947	142.389	40	4140	259	0	11.85
2013-09-03	18:07:10	-10.8948	142.389	57.02	0	76	0	20.06
2013-09-03	18:08:15	-10.8947	142.389	45.42	0	108	0	6.22
2013-09-03	18:09:16	-10.8947	142.389	46.9	0	343	0	22.9
2013-09-03	18:10:43	-10.8947	142.389	44.15	13068	87	0	38.33
2013-09-03	18:11:46	-10.8947	142.389	31.45	0	266	0	36.94
2013-09-03	18:13:30	-10.8947	142.389	57.12	3492	349	0	20.24
2013-09-03	18:14:53	-10.8948	142.389	43.72	0	347	0	11.52
2013-09-03	18:15:57	-10.8947	142.389	44.9	648	175	0	7.41
2013-09-03	18:17:03	-10.8948	142.389	61.03	0	174	0	4.92
2013-09-03	18:18:06	-10.8948	142.389	50.74	0	4	0	9.91
2013-09-03	18:19:20	-10.8948	142.389	16.16	6300	176	0	13.33
2013-09-03	18:22:53	-10.8948	142.389	58.7	0	27	0	16.29
2013-09-03	18:26:08	-10.8946	142.389	-28.13	1620	336	0	23.69
2013-09-03	18:29:20	-10.8948	142.389	63.5	0	301	0	26.18
2013-09-03	18:30:30	-10.8946	142.389	1.85	0	356	0	26.21
2013-09-03	18:31:36	-10.8946	142.389	32.35	1908	301	0	45
2013-09-03	18:33:00	-10.8948	142.39	138.93	5940	103	0	27.51
2013-09-03	18:34:35	-10.8947	142.389	45.62	1008	41	0	55.93
2013-09-03	18:35:36	-10.8945	142.389	32.98	936	300	0	23.66
2013-09-03	18:36:43	-10.8946	142.389	61.85	1548	286	0	33.18
2013-09-03	18:37:51	-10.8947	142.389	37.51	0	148	0	13.51
2013-09-03	18:38:57	-10.8947	142.389	43.4	0	321	0	2.04
2013-09-03	18:40:01	-10.8946	142.389	31.48	432	359	0	12.89
2013-09-03	18:41:05	-10.8946	142.389	24.5	0	226	0	6.95
2013-09-03	18:42:25	-10.8947	142.389	81.16	4176	356	0	28.08
2013-09-03	18:43:51	-10.8946	142.389	11.93	6228	248	0	60.96
2013-09-03	18:45:05	-10.8947	142.389	62.08	0	52	0	51.79
2013-09-03	18:46:08	-10.8947	142.389	19.89	0	276	0	16.52
2013-09-03	18:47:13	-10.8948	142.389	81.21	1152	1	0	15.21
2013-09-03	18:48:21	-10.8948	142.389	56.27	1188	347	0	16.52
2013-09-03	18:49:31	-10.8947	142.389	48.32	1188	308	0	21.45
2013-09-03	18:50:40	-10.8948	142.389	49.48	0	76	0	19.46
2013-09-03	18:51:50	-10.8949	142.389	90.47	5076	264	0	15.4
2013-09-03	18:53:37	-10.8946	142.389	57.28	0	141	0	39.98
2013-09-03	18:55:02	-10.8946	142.389	56.76	0	131	0	7.02
2013-09-03	18:56:10	-10.8947	142.389	39.54	0	106	0	15.65
2013-09-03	18:57:11	-10.8946	142.389	29.61	0	263	0	8.56
2013-09-03	18:58:29	-10.8946	142.389	71.84	504	118	0	3.86
2013-09-03	18:59:32	-10.8947	142.389	8.4	828	354	0	12.58
2013-09-03	19:01:00	-10.8946	142.389	36.48	2052	252	0	13
2013-09-03	19:02:38	-10.8946	142.389	0.83	3276	342	0	26.65
2013-09-03	19:04:24	-10.8948	142.389	90.27	5724	259	0	52.45
2013-09-03	19:05:51	-10.8945	142.389	108.33	2304	255	0	43.06
2013-09-03	19:07:13	-10.8948	142.389	86.73	0	39	0	36.5
2013-09-03	19:09:13	-10.8948	142.389	107.83	5364	119	0	4.23
2013-09-03	19:11:01	-10.8948	142.389	61.58	0	350	0	5.72
2013-09-03	19:12:10	-10.8945	142.39	203.48	0	345	0	35.22
2013-09-03	19:13:32	-10.8943	142.389	39.51	0	43	0	45.71
2013-09-03	19:14:35	-10.8944	142.389	17	0	142	0	5.51
2013-09-03	19:15:35	-10.8944	142.389	62.45	0	276	0	31.48
2013-09-03	19:16:41	-10.8944	142.39	58.22	576	122	0	14.75
2013-09-03	19:17:44	-10.8945	142.389	61.98	828	338	0	14.55
2013-09-03	19:18:48	-10.8945	142.39	42.89	684	171	0	10.87
2013-09-03	19:19:51	-10.8947	142.39	46.61	1692	214	0	21.15
2013-09-03	19:20:54	-10.8947	142.39	58.89	2268	262	0	5.26
2013-09-03	19:22:01	-10.8947	142.389	42.91	0	329	0	16.77
2013-09-03	19:23:06	-10.8947	142.389	55.82	288	11	0	17.5
2013-09-03	19:24:09	-10.8948	142.389	51.05	828	112	0	11
2013-09-03	19:25:13	-10.8946	142.389	56.37	2628	325	0	22.4
2013-09-03	19:26:15	-10.8946	142.39	74.01	14616	110	0	66.74	1
2013-09-03	19:27:19	-10.8958	142.391	40.99	2124	187	0	151.25	1
2013-09-03	19:28:25	-10.8957	142.391	67.92	6084	295	0	14.47	1
2013-09-03	19:29:49	-10.8958	142.391	78.57	0	345	0	14.02
2013-09-03	19:31:07	-10.8957	142.391	36.45	0	300	0	17.85
2013-09-03	19:32:25	-10.8954	142.391	106.71	0	25	0	47.24
2013-09-03	19:33:38	-10.8953	142.391	48.3	5976	192	0	11.68
2013-09-03	19:34:56	-10.8955	142.391	16.7	2952	267	0	24.2
2013-09-03	19:36:09	-10.8955	142.391	-15.62	0	286	0	15.88
2013-09-03	19:37:15	-10.8957	142.39	42.57	0	275	0	24.3
2013-09-03	19:38:21	-10.8957	142.391	95.23	432	8	0	20.1
2013-09-03	19:39:28	-10.8945	142.389	27.76	18792	287	0	197.22
2013-09-03	19:40:38	-10.8946	142.39	34.01	16992	108	0	23.77	1
2013-09-03	19:41:49	-10.8931	142.39	35.92	18648	24	0	183.24	1
2013-09-03	19:42:55	-10.8923	142.389	-2.69	16812	118	0	190.81	1
2013-09-03	19:44:01	-10.8936	142.39	61.95	12924	282	0	195.06	1
2013-09-03	19:45:13	-10.8917	142.388	70.37	19116	34	0	308.2	1
2013-09-03	19:46:22	-10.8886	142.388	57.04	20556	18	0	344.04	1
2013-09-03	19:47:26	-10.8868	142.389	64.54	6588	80	0	210.9	1
2013-09-03	19:48:41	-10.8866	142.389	53.1	10368	3	0	75.55	1
2013-09-03	19:49:48	-10.8861	142.389	20.2	0	313	0	54.25	1
2013-09-03	19:50:52	-10.8861	142.39	54.09	0	71	0	25.32
2013-09-03	19:52:07	-10.8862	142.39	32.63	0	301	0	17.4
2013-09-03	19:53:24	-10.8863	142.389	24.15	0	289	0	32.82
2013-09-03	19:54:47	-10.8862	142.389	35	0	276	0	18.78
2013-09-03	19:56:37	-10.8862	142.389	51.44	0	303	0	5.04
2013-09-03	19:58:19	-10.8863	142.389	48.22	6588	166	0	9.94
2013-09-03	19:59:26	-10.8868	142.39	53.17	11016	159	0	58.89	1
2013-09-03	20:00:39	-10.8869	142.389	64.97	3852	61	0	35.4	1
2013-09-03	20:02:03	-10.8871	142.389	35.4	22500	163	0	78.57	1
2013-09-03	20:03:16	-10.8906	142.388	28.95	13644	190	0	407.3	1
2013-09-03	20:04:23	-10.8919	142.387	31.05	8532	182	0	141.81	1
2013-09-03	20:05:27	-10.8928	142.387	53.14	8280	203	0	123.83	1
2013-09-03	20:06:33	-10.8941	142.387	50.33	0	194	0	144.83	1
2013-09-03	20:07:46	-10.8944	142.388	33.69	4752	102	0	126.31	1
2013-09-03	20:09:06	-10.8948	142.389	23.66	22320	143	0	105.07	1
2013-09-03	20:10:11	-10.8946	142.389	43.1	4536	77	0	103.85	1
2013-09-03	20:11:17	-10.8945	142.389	42.98	0	298	0	31.86	1
2013-09-03	20:12:18	-10.8946	142.389	65.88	0	255	0	31.29
2013-09-03	20:13:19	-10.8945	142.389	47.34	0	270	0	11.38
2013-09-03	20:14:40	-10.8949	142.39	47.59	20520	122	0	118.4
2013-09-03	20:15:43	-10.8946	142.39	42.77	13788	288	0	103.84
2013-09-03	20:16:46	-10.8945	142.389	48.84	0	269	0	26.77
2013-09-03	20:17:52	-10.8945	142.389	37.63	0	91	0	2.85
2013-09-03	20:18:57	-10.8946	142.389	33.76	0	125	0	14.55
2013-09-03	20:20:00	-10.8946	142.389	35.68	0	323	0	5.98
2013-09-03	20:21:06	-10.8945	142.389	63.2	0	120	0	12.75
2013-09-03	20:22:11	-10.8946	142.389	46.6	0	45	0	16.63
2013-09-03	20:23:14	-10.8945	142.389	46.42	0	264	0	9.59
2013-09-03	20:24:17	-10.8956	142.391	43.01	6588	187	0	181.15
2013-09-03	20:25:25	-10.8956	142.391	43.01	6588	187	0	0
2013-09-03	20:27:03	-10.8955	142.39	26.86	0	150	0	41.2
2013-09-03	20:28:16	-10.8957	142.391	42.14	2232	345	0	45.79
2013-09-03	20:29:22	-10.8956	142.391	39.05	0	67	0	13.43
2013-09-03	20:30:27	-10.8956	142.391	33.71	2268	325	0	5.23	1
2013-09-03	20:31:30	-10.8956	142.391	55.35	0	172	0	8.36	1
2013-09-03	20:32:34	-10.8958	142.391	44.12	144	196	0	14.34
2013-09-03	20:33:37	-10.8957	142.391	52.74	900	72	0	4.33
2013-09-03	20:34:40	-10.8956	142.39	17.71	0	325	0	30.06
2013-09-03	20:35:46	-10.8956	142.391	41.83	0	134	0	16.02
2013-09-03	20:36:54	-10.8956	142.391	52.98	0	10	0	7.76
2013-09-03	20:37:58	-10.8947	142.389	74.13	0	337	0	167.42
2013-09-03	20:39:12	-10.8946	142.389	47.84	4104	342	0	14.9
2013-09-03	20:40:18	-10.8947	142.389	38.65	0	134	0	17.42
2013-09-03	20:41:49	-10.8945	142.389	18.75	0	132	0	22.15
2013-09-03	20:43:15	-10.8946	142.389	6.16	1764	338	0	9.67
2013-09-03	20:44:50	-10.8943	142.389	37.41	0	146	0	33.29
2013-09-03	20:46:22	-10.8946	142.389	29.33	0	275	0	38.4
2013-09-03	20:48:08	-10.8947	142.389	36.44	0	254	0	16.29
2013-09-03	20:49:39	-10.8956	142.391	46.1	2232	136	0	174.06
2013-09-03	20:50:45	-10.8956	142.391	43.66	9900	94	0	17.08
2013-09-03	20:51:52	-10.8953	142.391	24.03	12924	31	0	33.96
2013-09-03	20:52:56	-10.8944	142.388	49.34	14796	293	0	264.16	1
2013-09-03	20:54:08	-10.8926	142.387	29.5	24264	23	0	247.43	1
2013-09-03	20:55:13	-10.8892	142.388	36.22	19728	14	0	390.13	1
2013-09-03	20:56:19	-10.887	142.389	29.45	13428	82	0	252.92	1
2013-09-03	20:57:26	-10.8863	142.39	23.62	8496	61	0	137.07	1
2013-09-03	20:58:28	-10.8859	142.39	90.44	11808	161	0	81.55	1
2013-09-03	20:59:31	-10.8863	142.391	62.37	15480	43	0	112.42	1
2013-09-03	21:00:33	-10.8844	142.394	67.23	19548	57	0	379.56	1
2013-09-03	21:01:40	-10.8859	142.397	55.78	23904	142	0	310.87	1
2013-09-03	21:02:42	-10.8879	142.398	5.56	7128	249	0	257.39	1
2013-09-03	21:03:53	-10.8887	142.397	52.85	11232	236	0	155	1
2013-09-03	21:04:58	-10.8901	142.395	48.71	15516	232	0	261.84	1
2013-09-03	21:06:04	-10.8923	142.395	49.61	0	277	0	249.08	1
2013-09-03	21:07:06	-10.8925	142.394	29.12	9000	243	0	110.92	1
2013-09-03	21:08:09	-10.893	142.392	25.86	6516	269	0	159.74	1
2013-09-03	21:09:14	-10.8934	142.391	22.11	1188	224	0	143.76	1
2013-09-03	21:10:16	-10.8947	142.391	67.77	11340	173	0	149.24	1
2013-09-03	21:11:22	-10.8957	142.391	27.79	3492	72	0	118.5	1
2013-09-03	21:12:25	-10.8957	142.391	27.09	1224	180	0	9.22	1
2013-09-03	21:13:29	-10.8952	142.39	-25.3	8028	323	0	58.25	1
2013-09-03	21:14:35	-10.8948	142.389	34.61	16848	247	0	153.79	1
2013-09-03	21:15:41	-10.8945	142.389	34.6	13320	48	0	55.78	1
2013-09-03	21:16:45	-10.8947	142.389	29.41	720	254	0	41.45	1
2013-09-03	21:17:51	-10.8949	142.389	76.43	0	139	0	21.05	1
2013-09-03	21:19:07	-10.8945	142.389	-19.75	15336	107	0	45.35
2013-09-03	21:20:15	-10.8945	142.389	43.41	1152	37	0	37.31
2013-09-03	21:21:18	-10.8947	142.389	61.6	0	264	0	18.42
2013-09-03	21:23:14	-10.8947	142.389	18.05	0	307	0	23.46
2013-09-03	21:24:44	-10.8948	142.389	59.3	0	2	0	19.64
2013-09-03	21:25:50	-10.8947	142.389	37.41	0	223	0	8.65
2013-09-03	21:27:30	-10.8947	142.389	65.27	360	223	0	5.23
2013-09-03	21:30:12	-10.8946	142.389	40.67	0	103	0	11.47
2013-09-03	21:34:04	-10.8946	142.389	32.64	1188	30	0	10.46
2013-09-03	21:37:58	-10.8948	142.389	-24.82	3420	267	0	34.78
2013-09-03	21:41:30	-10.8947	142.389	42.11	0	147	0	16.86
2013-09-03	21:44:12	-10.8948	142.389	31.07	0	115	0	3.43
2013-09-03	21:45:15	-10.8948	142.389	78.67	0	352	0	19.98
2013-09-03	21:46:23	-10.8947	142.389	49.2	1512	114	0	7.74
2013-09-03	21:47:56	-10.8947	142.389	51.64	2124	78	0	4.99
2013-09-03	21:49:43	-10.8947	142.389	62.72	1656	195	0	8.41
2013-09-03	21:50:46	-10.8947	142.389	25.39	612	238	0	20.17
2013-09-03	21:51:50	-10.8947	142.389	32.12	216	282	0	5.39
2013-09-03	21:52:49	-10.8948	142.389	35.23	0	100	0	15.85
2013-09-03	21:53:53	-10.8947	142.389	50.19	648	301	0	14.27
2013-09-03	21:54:57	-10.8947	142.389	42.81	144	325	0	2.18
2013-09-03	21:56:03	-10.8947	142.389	21.18	0	66	0	12.14
2013-09-03	21:57:06	-10.8947	142.389	36.1	1548	254	0	11.91
2013-09-03	21:58:08	-10.8947	142.389	37.94	864	264	0	3.39
2013-09-03	21:59:11	-10.8947	142.389	41.96	2772	253	0	10.31
2013-09-03	22:00:15	-10.8947	142.389	40.93	0	289	0	13.44
2013-09-03	22:02:49	-10.8947	142.389	64.49	5148	57	0	10.64
2013-09-03	22:04:54	-10.8945	142.389	42.98	1332	340	0	14.34
2013-09-03	22:07:26	-10.8947	142.389	51.27	0	55	0	16.48
2013-09-03	22:09:19	-10.8947	142.389	57.99	0	318	0	4.75
2013-09-03	22:10:31	-10.8947	142.389	58.22	540	223	0	3.92
2013-09-03	22:12:02	-10.8947	142.389	53.74	756	87	0	2.5
2013-09-03	22:13:52	-10.8947	142.389	47.23	36	336	0	2.59
2013-09-03	22:15:31	-10.8947	142.389	30.05	0	356	0	3.77
2013-09-03	22:16:38	-10.8946	142.389	44.98	0	7	0	5.41
2013-09-03	22:17:44	-10.8947	142.389	35.62	0	8	0	2.2
2013-09-03	22:18:50	-10.8948	142.389	130.03	0	33	0	27.48
2013-09-03	22:19:56	-10.8948	142.389	92.72	0	8	0	8.09
2013-09-03	22:21:31	-10.8947	142.389	55.91	180	252	0	5.89
2013-09-03	22:23:01	-10.8946	142.389	32.74	2844	16	0	17.58
2013-09-03	22:24:36	-10.8948	142.389	98.52	0	91	0	28.01
2013-09-03	22:25:52	-10.8947	142.389	66.81	0	69	0	10.31
2013-09-03	22:26:57	-10.8947	142.389	82.44	1332	52	0	3.39
2013-09-03	22:28:47	-10.8947	142.389	46.85	1584	167	0	12
2013-09-03	22:30:26	-10.8947	142.389	62.74	972	35	0	8.53
2013-09-03	22:31:35	-10.8948	142.389	84.29	0	121	0	6.89
2013-09-03	22:32:55	-10.8949	142.389	100.72	0	5	0	10.34
2013-09-03	22:34:01	-10.8949	142.389	136.47	0	27	0	8.41
2013-09-03	22:35:10	-10.8949	142.389	142.71	0	10	0	1
2013-09-03	22:36:20	-10.8946	142.389	48.41	0	245	0	37.19
2013-09-03	22:37:26	-10.8947	142.389	38.56	0	179	0	19.99
2013-09-03	22:38:34	-10.8946	142.389	24.84	0	226	0	17.82
2013-09-03	22:39:46	-10.8947	142.389	42.65	0	196	0	20.12
2013-09-03	22:40:52	-10.8948	142.389	70.43	0	179	0	13.94
2013-09-03	22:41:59	-10.8946	142.389	36.22	0	227	0	29.78
2013-09-03	22:43:13	-10.8948	142.389	12.97	0	30	0	27.36
2013-09-03	22:44:21	-10.8945	142.389	30.62	0	309	0	38.64
2013-09-03	22:45:44	-10.8946	142.389	36.88	0	21	0	5.74
2013-09-03	22:46:56	-10.8947	142.389	80.51	0	63	0	17.31
2013-09-03	22:47:59	-10.8945	142.389	31.58	468	195	0	25.34
2013-09-03	22:49:02	-10.8946	142.389	52.58	2412	47	0	11.09
2013-09-03	22:50:08	-10.8946	142.389	44.23	0	294	0	5.2
2013-09-03	22:51:10	-10.8945	142.389	36.67	360	139	0	5.54
2013-09-03	22:52:12	-10.8944	142.389	17.24	3312	8	0	14.34
2013-09-03	22:53:14	-10.8946	142.389	28.74	2628	228	0	19.24
2013-09-03	22:54:20	-10.8945	142.389	32.94	0	240	0	6.15
2013-09-03	22:55:26	-10.8946	142.389	39.05	0	181	0	10.66
2013-09-03	22:56:32	-10.8945	142.389	42.67	0	119	0	8.54
2013-09-03	22:57:37	-10.8945	142.389	28.05	4752	28	0	3.6
2013-09-03	22:58:39	-10.8945	142.389	41.08	0	279	0	15.19
2013-09-03	22:59:45	-10.8946	142.389	46.93	0	189	0	20.8
2013-09-03	23:00:48	-10.8944	142.389	17.52	2736	246	0	27.29
2013-09-03	23:01:52	-10.8946	142.389	34.25	1224	255	0	22.59
2013-09-03	23:02:57	-10.8945	142.389	39	0	106	0	7.13
2013-09-03	23:04:02	-10.8945	142.389	29.71	0	333	0	5.89
2013-09-03	23:05:11	-10.8945	142.389	26.66	0	34	0	4.52
2013-09-03	23:06:17	-10.8946	142.389	30.26	0	6	0	10.03
2013-09-03	23:07:25	-10.8944	142.389	28.3	0	322	0	25.17
2013-09-03	23:08:40	-10.8946	142.389	47.79	0	302	0	26.69
2013-09-03	23:09:45	-10.8946	142.389	47.28	0	203	0	5.41
2013-09-03	23:12:01	-10.8946	142.389	41.97	0	40	0	3.39
2013-09-03	23:16:20	-10.8947	142.389	64.07	0	73	0	26.84
2013-09-03	23:20:14	-10.8947	142.389	46.85	0	169	0	15.18
2013-09-03	23:21:17	-10.8946	142.389	44.17	0	222	0	17.54
2013-09-03	23:22:23	-10.8945	142.389	31.14	0	250	0	6.9
2013-09-03	23:23:28	-10.8945	142.389	37.02	0	333	0	6.66
2013-09-03	23:24:31	-10.8945	142.389	36.59	0	264	0	2.92
2013-09-03	23:25:34	-10.8945	142.389	44.86	0	273	0	3.82
2013-09-03	23:26:42	-10.8946	142.389	42.79	0	13	0	17.23
2013-09-03	23:27:52	-10.8945	142.389	40.6	5220	31	0	3.56
2013-09-03	23:28:59	-10.8945	142.389	28.43	0	73	0	26.69
2013-09-03	23:30:03	-10.8947	142.389	35.67	0	46	0	41.26
2013-09-03	23:31:09	-10.8945	142.389	42.46	0	227	0	28.39
2013-09-03	23:32:13	-10.8947	142.389	27.93	1980	41	0	27.95
2013-09-03	23:33:21	-10.8946	142.389	29.12	0	6	0	15.31
2013-09-03	23:34:27	-10.8945	142.389	28.6	0	38	0	10.58
2013-09-03	23:35:40	-10.8947	142.389	54.07	0	58	0	27.92
2013-09-03	23:36:45	-10.8948	142.389	41.82	0	232	0	13.44
2013-09-03	23:40:00	-10.8948	142.389	43.84	3168	203	0	7.01
2013-09-03	23:44:41	-10.8948	142.389	-9.19	2124	167	0	5.35
2013-09-03	23:51:33	-10.8945	142.389	62.63	4392	233	0	42.57
2013-09-03	23:57:50	-10.8945	142.389	47.47	1332	70	-4	12.25	1
2013-09-04	00:03:46	-10.8945	142.389	39.73	0	223	-2	0	1
2013-09-04	00:08:16	-10.8945	142.389	39.73	0	60	0	0	1
2013-09-04	00:09:25	-10.8945	142.389	43.23	0	198	0	20.76
2013-09-04	00:10:33	-10.8947	142.389	19.42	3816	73	0	27.72
2013-09-04	00:11:50	-10.8945	142.389	28.77	4536	60	0	36.27
2013-09-04	00:14:15	-10.8946	142.389	22.57	0	113	0	14.9
2013-09-04	00:16:53	-10.8946	142.389	22.33	0	99	0	26.62
2013-09-04	00:18:46	-10.8948	142.389	40.42	2340	52	0	20.64
2013-09-04	00:19:53	-10.8947	142.389	23.71	972	77	0	15.1
2013-09-04	00:20:57	-10.8947	142.389	24.25	3852	222	0	3.32	1
2013-09-04	00:22:02	-10.8948	142.389	29.2	4968	228	0	23.84	1
2013-09-04	00:23:10	-10.8947	142.389	33.8	684	44	0	17.49
2013-09-04	00:24:17	-10.8948	142.389	11.71	5256	54	0	15.65
2013-09-04	00:25:40	-10.8944	142.389	47.57	0	48	0	56.04
2013-09-04	00:27:04	-10.8946	142.389	35.9	0	29	0	27.32
2013-09-04	00:28:12	-10.8946	142.389	35.73	4320	31	0	7.58	1
2013-09-04	00:29:18	-10.8946	142.389	25.79	0	350	0	5.83	1
2013-09-04	00:30:24	-10.8946	142.389	41.45	0	190	0	3.57
2013-09-04	00:31:30	-10.8946	142.389	34.07	180	70	0	5.8
2013-09-04	00:32:34	-10.8946	142.389	26.56	2016	256	0	3.34
2013-09-04	00:33:37	-10.8946	142.389	28.25	1296	170	0	4.38
2013-09-04	00:34:42	-10.8946	142.389	33.62	0	213	0	1.86
2013-09-04	00:35:47	-10.8946	142.389	26.73	0	259	0	10.37
2013-09-04	00:36:54	-10.8945	142.389	34.09	0	15	0	7.78
2013-09-04	00:37:59	-10.8945	142.389	30.98	0	116	0	10.99
2013-09-04	00:39:05	-10.8946	142.389	26.87	0	206	0	7.94
2013-09-04	00:40:12	-10.8946	142.389	37.47	0	133	0	8.13
2013-09-04	00:41:19	-10.8945	142.389	36.73	0	252	0	12.16
2013-09-04	00:42:26	-10.8947	142.389	12.2	2808	224	0	28.55
2013-09-04	00:43:30	-10.8945	142.389	20.13	936	224	0	26.5
2013-09-04	00:44:36	-10.8946	142.389	35.08	1296	57	0	8.23
2013-09-04	00:45:42	-10.8946	142.389	29.02	216	58	0	3.62
2013-09-04	00:46:45	-10.8946	142.389	28.91	216	110	0	7.33
2013-09-04	00:47:52	-10.8946	142.389	37.17	1548	129	0	9.26
2013-09-04	00:48:55	-10.8946	142.389	32.2	1404	171	0	5.97
2013-09-04	00:49:58	-10.8944	142.389	38.86	4284	313	0	19.73
2013-09-04	00:51:04	-10.8946	142.389	28.95	468	341	0	13.12
2013-09-04	00:52:09	-10.8946	142.389	34.12	0	114	0	3.37
2013-09-04	00:53:12	-10.8945	142.389	34.73	0	85	0	3.22
2013-09-04	00:54:18	-10.8946	142.389	34.31	180	35	0	6.41
2013-09-04	00:55:23	-10.8944	142.389	16.74	44568	23	0	17.21
2013-09-04	00:56:28	-10.8945	142.389	35.56	576	186	0	11.01
2013-09-04	00:57:34	-10.8945	142.389	34.54	2088	69	0	2.59
2013-09-04	00:58:42	-10.8946	142.389	40.53	1656	178	0	8.9
2013-09-04	00:59:53	-10.8945	142.389	41.78	0	124	0	13.29
2013-09-04	01:00:58	-10.8946	142.389	46.6	180	97	0	15.18
2013-09-04	01:02:05	-10.8945	142.389	36.6	756	207	0	8.51
2013-09-04	01:03:13	-10.8946	142.389	39.58	792	283	0	3.62
2013-09-04	01:04:20	-10.8946	142.389	47.67	468	125	0	4.37
2013-09-04	01:05:26	-10.8946	142.389	31.29	2664	248	0	5.83
2013-09-04	01:06:32	-10.8946	142.389	36.29	4284	24	0	0.33
2013-09-04	01:07:38	-10.8945	142.389	38.81	1332	184	0	2.42
2013-09-04	01:08:47	-10.8945	142.389	31.51	0	31	0	7.3
2013-09-04	01:09:53	-10.8945	142.389	32.11	2772	48	0	6.36
2013-09-04	01:10:59	-10.8945	142.389	27.26	2484	160	0	0.33
2013-09-04	01:12:06	-10.8945	142.389	29.9	1044	36	0	5.03
2013-09-04	01:13:12	-10.8946	142.389	49.67	1008	311	0	5.9
2013-09-04	01:14:18	-10.8945	142.389	12.17	468	163	0	15.32
2013-09-04	01:15:24	-10.8945	142.389	32.42	576	218	0	13.33
2013-09-04	01:16:30	-10.8945	142.389	23.39	1836	162	0	8.9
2013-09-04	01:17:39	-10.8945	142.389	26.86	0	55	0	4.02
2013-09-04	01:18:45	-10.8946	142.389	32.84	0	55	0	9.26
2013-09-04	01:19:54	-10.8945	142.389	26.05	0	350	0	7.25
2013-09-04	01:20:58	-10.8946	142.389	55	2772	25	0	10.56
2013-09-04	01:22:05	-10.8946	142.389	28.1	0	356	0	8.09
2013-09-04	01:23:16	-10.8946	142.389	43.39	0	34	0	7.02
2013-09-04	01:24:26	-10.8945	142.389	38.61	0	209	0	5.45
2013-09-04	01:25:31	-10.8946	142.389	23.8	612	57	0	19.52
2013-09-04	01:26:40	-10.8945	142.389	31.3	1944	89	0	14.66
2013-09-04	01:27:45	-10.8946	142.389	21.64	756	130	0	7.19
2013-09-04	01:28:51	-10.8946	142.389	30.17	396	111	0	6.74
2013-09-04	01:29:58	-10.8947	142.389	49.2	576	215	0	13.64
2013-09-04	01:31:03	-10.8946	142.389	48.57	1008	49	0	8.11
2013-09-04	01:32:12	-10.8946	142.389	37.36	0	224	0	7.41
2013-09-04	01:33:28	-10.8946	142.389	64.88	0	62	0	18.51
2013-09-04	01:34:36	-10.8945	142.389	46.56	6336	12	0	16.28
2013-09-04	01:35:50	-10.8944	142.389	36.1	0	170	0	2.5
2013-09-04	01:37:01	-10.8945	142.389	85.55	0	72	0	17.24
2013-09-04	01:38:14	-10.8943	142.389	54.38	0	217	0	19.08
2013-09-04	01:39:54	-10.8944	142.389	37.64	2664	134	0	21.36	1
2013-09-04	01:41:57	-10.8946	142.389	34.76	0	251	0	47.86	1
2013-09-04	01:44:47	-10.8945	142.389	27.99	1260	61	0	12.45
2013-09-04	01:47:19	-10.8945	142.39	34.56	2916	115	0	30.17	1
2013-09-04	01:49:11	-10.8945	142.39	38.18	288	274	0	14.08	1
2013-09-04	01:51:36	-10.8945	142.391	26.4	0	48	0	96.66
2013-09-04	01:52:42	-10.8944	142.391	15.01	0	103	0	12.1
2013-09-04	01:54:02	-10.8947	142.391	40.08	3960	308	0	35.8
2013-09-04	01:56:06	-10.8951	142.391	54.85	9648	302	0	44.1
2013-09-04	01:57:56	-10.8948	142.39	22.25	0	288	0	72.32
2013-09-04	01:59:37	-10.8947	142.39	31.55	0	271	0	32.34
2013-09-04	02:00:56	-10.8946	142.389	37.65	0	234	0	22.83
2013-09-04	02:02:33	-10.8947	142.39	29.51	396	345	0	5.94	1
2013-09-04	02:05:55	-10.8945	142.389	10.25	13212	299	0	23.98	1
2013-09-04	02:09:02	-10.8945	142.389	45.96	2880	175	0	3.73
2013-09-04	02:10:10	-10.8946	142.389	32.12	1584	254	0	13.95
2013-09-04	02:11:17	-10.8945	142.389	29.35	1260	246	0	11.69
2013-09-04	02:12:25	-10.8945	142.389	34.72	0	165	0	4.34
2013-09-04	02:13:30	-10.8946	142.389	46.19	2052	247	0	10.05
2013-09-04	02:14:38	-10.8947	142.389	20.57	0	286	0	17.37
2013-09-04	02:15:50	-10.8946	142.389	20.92	0	271	0	12.8
2013-09-04	02:17:08	-10.8944	142.389	48.48	0	36	0	18.1
2013-09-04	02:18:15	-10.8946	142.389	29.21	3312	221	0	36.83
2013-09-04	02:19:21	-10.8945	142.389	31.45	576	303	0	22.39
2013-09-04	02:20:27	-10.8945	142.389	42.31	1728	71	0	3.73
2013-09-04	02:21:35	-10.8947	142.389	15.26	1116	81	0	35.82
2013-09-04	02:22:43	-10.8946	142.389	18.88	936	232	0	18.52
2013-09-04	02:23:51	-10.8946	142.389	15.31	0	109	0	18.37
2013-09-04	02:24:58	-10.8956	142.388	-178.07	0	227	0	155.5
2013-09-04	02:26:04	-10.8946	142.389	33.84	0	209	0	146.32
2013-09-04	02:27:19	-10.8945	142.389	19.57	3240	275	0	6.8
2013-09-04	02:28:25	-10.8946	142.389	67.3	2916	240	0	9.61
2013-09-04	02:29:30	-10.8945	142.389	16.57	936	71	0	18.86
2013-09-04	02:30:37	-10.8946	142.389	30.89	540	144	0	23.99
2013-09-04	02:31:42	-10.8945	142.389	43.23	864	72	0	13.54
2013-09-04	02:32:46	-10.8946	142.389	33.1	1908	100	0	10.9
2013-09-04	02:33:49	-10.8946	142.389	66.1	1764	91	0	8.09
2013-09-04	02:34:53	-10.8945	142.389	47.48	2448	222	0	2.5
2013-09-04	02:36:00	-10.8945	142.389	37.48	0	357	0	3.32
2013-09-04	02:37:07	-10.8945	142.389	53.35	2520	94	0	8.41
2013-09-04	02:38:15	-10.8945	142.389	56.96	0	105	0	3.72
2013-09-04	02:39:30	-10.8946	142.389	47.06	252	39	0	6.92
2013-09-04	02:40:37	-10.8945	142.389	44.67	0	235	0	2.76
2013-09-04	02:41:43	-10.8945	142.389	47.17	936	318	0	1.33
2013-09-04	02:42:51	-10.8945	142.389	48.82	0	107	0	2.56
2013-09-04	02:43:58	-10.8946	142.389	22	0	222	0	9.99
2013-09-04	02:45:05	-10.8946	142.389	36.34	0	116	0	3.29
2013-09-04	02:46:13	-10.8946	142.389	48.79	0	63	0	15.08
2013-09-04	02:47:19	-10.8945	142.389	33.97	792	87	0	7.31
2013-09-04	02:48:23	-10.8945	142.389	58.52	2844	208	0	5.07
2013-09-04	02:49:28	-10.8946	142.389	18.23	468	225	0	11.65
2013-09-04	02:50:32	-10.8945	142.389	49.22	1728	119	0	19.65
2013-09-04	02:51:40	-10.8946	142.389	35.7	1512	92	0	17.55
2013-09-04	02:52:46	-10.8946	142.389	3.52	1044	44	0	12.32
2013-09-04	02:53:51	-10.8945	142.389	37.91	1080	208	0	21.11
2013-09-04	02:54:55	-10.8945	142.389	37.9	1872	35	0	4.53
2013-09-04	02:56:02	-10.8945	142.389	40.45	0	282	0	9.15
2013-09-04	02:57:10	-10.8945	142.389	25.38	0	95	0	6.77
2013-09-04	02:58:16	-10.8945	142.389	34.32	0	224	0	2.42
2013-09-04	02:59:23	-10.8945	142.389	41.67	0	131	0	10.24
2013-09-04	03:00:28	-10.8946	142.389	41.52	1620	267	0	9.27
2013-09-04	03:01:35	-10.8945	142.389	34.73	0	20	0	5.86
2013-09-04	03:02:43	-10.8945	142.389	39.92	0	295	0	0.89
2013-09-04	03:03:51	-10.8945	142.389	42.69	0	81	0	3.58
2013-09-04	03:04:57	-10.8945	142.389	28.6	0	230	0	12.25
2013-09-04	03:06:04	-10.8945	142.389	45.97	1116	285	0	9.75
2013-09-04	03:07:15	-10.8945	142.389	42.34	540	280	0	3.47
2013-09-04	03:08:24	-10.8946	142.389	18.95	0	92	0	11.38
2013-09-04	03:09:33	-10.8944	142.389	75.65	0	126	0	29.88
2013-09-04	03:10:41	-10.8945	142.389	51.95	2124	66	0	13.23
2013-09-04	03:11:50	-10.8946	142.389	26.21	0	236	0	9.62
2013-09-04	03:12:59	-10.8946	142.389	10.14	0	203	0	5.64
2013-09-04	03:14:07	-10.8945	142.39	17.48	0	249	0	24.21
2013-09-04	03:15:13	-10.8946	142.389	23	0	230	0	39.02
2013-09-04	03:16:19	-10.8946	142.389	28.71	0	18	0	13.33
2013-09-04	03:17:32	-10.8947	142.389	16.97	0	227	0	13.12
2013-09-04	03:18:40	-10.8945	142.389	31.3	0	239	0	20.15
2013-09-04	03:19:46	-10.8945	142.389	39.82	2196	64	0	3.04
2013-09-04	03:20:52	-10.8946	142.389	28.31	0	57	0	8.17
2013-09-04	03:21:58	-10.8945	142.389	27.49	1080	74	0	2.76
2013-09-04	03:23:05	-10.8945	142.389	39.11	0	234	0	6.22
2013-09-04	03:24:12	-10.8946	142.389	26.91	0	244	0	8.94
2013-09-04	03:25:34	-10.8945	142.389	43.42	1368	17	0	12.48
2013-09-04	03:26:44	-10.8947	142.389	14.55	936	180	0	24.19
2013-09-04	03:27:47	-10.8949	142.389	-25	0	207	0	29
2013-09-04	03:28:53	-10.8942	142.389	56.19	1872	22	0	80.81
2013-09-04	03:29:59	-10.8946	142.389	4.64	1584	210	0	43.55
2013-09-04	03:31:01	-10.8945	142.389	26.37	2376	84	0	15.81
2013-09-04	03:32:07	-10.8945	142.389	26.96	864	76	0	0.67
2013-09-04	03:33:13	-10.8946	142.389	20.19	252	265	0	3.67
2013-09-04	03:34:20	-10.8946	142.389	29.59	684	204	0	5.8
2013-09-04	03:35:26	-10.8945	142.389	43.32	1440	94	0	11.45
2013-09-04	03:36:35	-10.8943	142.389	52.5	1044	22	0	20.1
2013-09-04	03:37:47	-10.8946	142.389	30.87	6444	105	0	32.38
2013-09-04	03:38:53	-10.8946	142.389	28.08	2700	182	0	4.06
2013-09-04	03:40:00	-10.8946	142.389	59.4	0	114	0	6.89
2013-09-04	03:41:06	-10.8947	142.389	42.11	468	186	0	4.95
2013-09-04	03:42:12	-10.8946	142.389	36.74	2484	57	0	8.99
2013-09-04	03:43:22	-10.8946	142.389	36.47	0	75	0	7.34
2013-09-04	03:44:28	-10.8946	142.389	49.25	900	195	0	12.49
2013-09-04	03:45:44	-10.8947	142.389	72.81	2844	80	0	6.89
2013-09-04	03:46:52	-10.8946	142.389	25.4	0	249	0	8.69
2013-09-04	03:47:59	-10.8946	142.389	7.55	1368	81	0	1.64
2013-09-04	03:49:05	-10.8946	142.389	65.8	0	186	0	3.19
2013-09-04	03:50:12	-10.8946	142.389	33.58	252	125	0	15.19
2013-09-04	03:51:18	-10.8947	142.389	32.36	0	317	0	15.54
2013-09-04	03:52:26	-10.8946	142.389	20.94	0	66	0	12.58
2013-09-04	03:53:38	-10.8946	142.389	23.47	1152	90	0	5.02
2013-09-04	03:54:46	-10.8946	142.389	85.6	1008	110	0	5.59
2013-09-04	03:55:55	-10.8946	142.389	1.28	0	81	0	5.37
2013-09-04	03:57:04	-10.8947	142.389	95.71	0	190	0	7.53
2013-09-04	03:58:15	-10.8947	142.389	78.28	504	187	0	3.45
2013-09-04	03:59:24	-10.8947	142.389	74.72	0	278	0	3.73
2013-09-04	04:01:07	-10.8946	142.39	30.9	0	348	0	22.3
2013-09-04	04:02:25	-10.8946	142.389	31.2	0	339	0	15.64
2013-09-04	04:03:32	-10.8946	142.389	24.14	1152	16	0	7.89
2013-09-04	04:04:40	-10.8947	142.389	29.74	0	11	0	15.1
2013-09-04	04:05:47	-10.8947	142.389	36.5	0	134	0	2.76
2013-09-04	04:06:55	-10.8947	142.389	32.05	0	137	0	8.62
2013-09-04	04:08:01	-10.8946	142.389	33.8	756	142	0	9.35
2013-09-04	04:09:07	-10.8945	142.389	42.88	432	98	0	9.67
2013-09-04	04:10:09	-10.8944	142.389	71.97	4572	190	0	25.66
2013-09-04	04:11:15	-10.8949	142.389	6.26	0	63	0	59.41
2013-09-04	04:12:21	-10.8946	142.389	34.8	288	98	0	35.92
2013-09-04	04:13:28	-10.8946	142.389	30.82	1188	151	0	4.91
2013-09-04	04:14:37	-10.8946	142.389	31.47	0	334	0	5.17
2013-09-04	04:15:46	-10.8946	142.389	33.89	0	77	0	5.2
2013-09-04	04:16:52	-10.8945	142.389	38.94	1368	90	0	5.16
2013-09-04	04:18:00	-10.8948	142.389	9.66	1332	152	0	37.82
2013-09-04	04:19:07	-10.8947	142.389	14.66	0	72	0	22.7
2013-09-04	04:20:15	-10.8945	142.389	44.14	0	203	0	32.48
2013-09-04	04:21:19	-10.8948	142.389	25.65	0	148	0	30.47
2013-09-04	04:22:27	-10.8945	142.389	34.39	0	127	0	32.09
2013-09-04	04:23:33	-10.8946	142.389	28.78	1584	95	0	16.76
2013-09-04	04:24:40	-10.8945	142.389	45.64	396	108	0	13.11
2013-09-04	04:25:47	-10.8946	142.389	34.43	144	34	0	6.04
2013-09-04	04:26:53	-10.8943	142.39	45.83	3312	34	0	31.24
2013-09-04	04:28:01	-10.8946	142.389	23.06	0	56	0	35.77
2013-09-04	04:29:09	-10.8947	142.389	30.59	0	122	0	8.83
2013-09-04	04:30:17	-10.8946	142.389	31.46	0	147	0	8.85
2013-09-04	04:31:20	-10.8952	142.389	-6.93	0	45	0	63.69
2013-09-04	04:32:27	-10.8951	142.389	0.16	0	133	0	18.33
2013-09-04	04:33:30	-10.8929	142.389	174.35	0	24	0	248.07
2013-09-04	04:34:35	-10.8948	142.389	19.43	0	133	0	216.88
2013-09-04	04:35:42	-10.895	142.389	-3.29	0	153	0	28.29
2013-09-04	04:36:48	-10.8947	142.389	25.54	0	172	0	39.95
2013-09-04	04:37:57	-10.8949	142.389	14.2	0	116	0	26.79
2013-09-04	04:39:03	-10.8949	142.389	11.84	0	155	0	5.04
2013-09-04	04:40:10	-10.8952	142.39	-10.25	1836	164	0	31.84
2013-09-04	04:41:18	-10.8955	142.389	-38.75	0	171	0	29.4
2013-09-04	04:42:25	-10.8951	142.389	-0.95	0	115	0	45.03
2013-09-04	04:43:33	-10.895	142.389	7.87	0	157	0	9.55
2013-09-04	04:44:39	-10.8952	142.39	-3.76	0	168	0	21.56
2013-09-04	04:45:45	-10.8946	142.389	41.13	0	193	0	69.94
2013-09-04	04:47:23	-10.8946	142.389	26.31	0	294	0	4.84
2013-09-04	04:48:33	-10.8947	142.389	17.02	1044	86	0	11.08
2013-09-04	04:49:37	-10.8946	142.39	6.16	3348	90	0	23.26
2013-09-04	04:50:42	-10.8947	142.39	34.72	1476	281	0	20.03
2013-09-04	04:51:48	-10.8946	142.389	29.2	2340	75	0	6.99
2013-09-04	04:52:54	-10.8946	142.389	40.58	1728	119	0	15.18
2013-09-04	04:54:00	-10.8947	142.39	40.45	4104	314	0	35.82
2013-09-04	04:55:06	-10.8945	142.389	15.5	4248	271	0	46.94
2013-09-04	04:56:12	-10.8945	142.389	7.35	3204	110	0	11.64
2013-09-04	04:57:18	-10.8947	142.389	25.77	2808	110	0	35.04
2013-09-04	04:58:24	-10.8947	142.39	32.47	3888	113	0	14.96
2013-09-04	04:59:31	-10.8946	142.389	38.22	1584	88	0	14.08
2013-09-04	05:00:37	-10.8946	142.39	6.84	2016	238	0	18.47
2013-09-04	05:01:45	-10.8946	142.389	26.15	0	72	0	16.71
2013-09-04	05:02:51	-10.8946	142.389	34.73	0	69	0	2.89
2013-09-04	05:03:57	-10.8947	142.389	38.38	4176	83	0	6.8
2013-09-04	05:05:03	-10.8947	142.389	59.03	1548	98	0	1.11
2013-09-04	05:06:12	-10.8948	142.39	90.94	0	295	0	60.96
2013-09-04	05:07:18	-10.8946	142.39	37.28	4320	88	0	58.79
2013-09-04	05:08:26	-10.8946	142.389	15.54	0	103	0	19.34
2013-09-04	05:09:31	-10.8946	142.389	35.62	0	81	0	9.67
2013-09-04	05:10:40	-10.8947	142.389	38.06	0	232	0	16.36
2013-09-04	05:12:23	-10.8946	142.389	33.09	0	233	0	16.3
2013-09-04	05:13:34	-10.8946	142.389	38.44	0	352	0	3.45
2013-09-04	05:14:38	-10.8947	142.389	61.68	1764	163	0	6.65
2013-09-04	05:15:42	-10.8948	142.389	46.65	2340	237	0	10.32
2013-09-04	05:16:46	-10.8947	142.389	13.43	0	20	0	7.44
2013-09-04	05:17:52	-10.8946	142.389	23.95	1404	57	0	15.03
2013-09-04	05:18:59	-10.8946	142.389	34.62	0	60	0	16.25
2013-09-04	05:20:05	-10.8946	142.389	32.2	2232	290	0	8.56
2013-09-04	05:21:13	-10.8946	142.389	53.15	0	250	0	4.76
2013-09-04	05:22:20	-10.8946	142.389	34.05	1548	32	0	8.49
2013-09-04	05:23:24	-10.8946	142.389	31.52	1692	90	0	25.03
2013-09-04	05:24:32	-10.8946	142.389	69.5	0	233	0	15.88
2013-09-04	05:25:39	-10.8946	142.389	59.39	2664	77	0	6.17
2013-09-04	05:26:45	-10.8945	142.389	39.71	0	317	0	7.31
2013-09-04	05:27:49	-10.8945	142.39	36.67	756	276	0	18.48
2013-09-04	05:28:56	-10.8946	142.389	43.34	0	133	0	17.91
2013-09-04	05:30:02	-10.8946	142.389	26.67	0	289	0	9.84
2013-09-04	05:31:08	-10.8946	142.389	29.01	0	329	0	6.66
2013-09-04	05:32:13	-10.8946	142.389	53.57	0	85	0	4.38
2013-09-04	05:33:29	-10.8946	142.389	21.11	2448	313	0	16.77
2013-09-04	05:34:35	-10.8945	142.389	51.78	0	73	0	25.51
2013-09-04	05:35:49	-10.8946	142.389	32.2	2160	65	0	9.99
2013-09-04	05:37:00	-10.8946	142.389	19.51	4464	288	0	15.43
2013-09-04	05:38:11	-10.8946	142.389	-5.01	0	110	0	17.1
2013-09-04	05:39:22	-10.8945	142.389	27.07	0	85	0	23.55
2013-09-04	05:40:31	-10.8947	142.389	38.27	0	358	0	22.56
2013-09-04	05:41:39	-10.8946	142.389	46.5	396	112	0	6.04
2013-09-04	05:42:45	-10.8946	142.389	61.34	4356	94	0	9.19
2013-09-04	05:43:52	-10.8946	142.389	17.2	0	111	0	13.19
2013-09-04	05:44:57	-10.8946	142.389	32.22	1296	63	0	8.42
2013-09-04	05:46:04	-10.8946	142.389	51.21	216	42	0	10.18
2013-09-04	05:47:11	-10.8946	142.389	36.63	1260	139	0	5.85
2013-09-04	05:48:21	-10.8946	142.389	59.54	0	334	0	6
2013-09-04	05:49:29	-10.8947	142.389	27.42	828	214	0	14.57
2013-09-04	05:50:36	-10.8953	142.389	-162.14	0	313	0	68.36
2013-09-04	05:51:45	-10.8955	142.389	-231.12	0	136	0	29.45
2013-09-04	05:52:55	-10.8946	142.389	44.83	252	106	0	100.86
2013-09-04	05:54:06	-10.8945	142.389	-0.24	1332	235	0	23.13
2013-09-04	05:55:17	-10.8946	142.389	41.13	1872	56	0	16.97
2013-09-04	05:56:32	-10.8944	142.39	47.63	4536	73	0	24.01
2013-09-04	05:57:44	-10.8948	142.389	-26.66	3168	229	0	45.4
2013-09-04	05:58:55	-10.8946	142.389	30.16	504	132	0	23.32
2013-09-04	06:00:19	-10.8947	142.389	-7.02	3744	37	0	16.91
2013-09-04	06:01:34	-10.8947	142.389	19.02	0	237	0	8.54
2013-09-04	06:02:47	-10.8946	142.389	43.54	0	106	0	14.66
2013-09-04	06:03:59	-10.8946	142.389	34.47	0	101	0	21.03
2013-09-04	06:05:14	-10.8946	142.389	41.86	0	174	0	14.29
2013-09-04	06:06:30	-10.8946	142.389	60.05	0	181	0	5.12
2013-09-04	06:08:11	-10.8945	142.389	33.4	0	54	0	6.79
2013-09-04	06:12:27	-10.8945	142.389	36.03	0	74	0	10.31
2013-09-04	06:16:33	-10.8946	142.389	60	0	40	0	20.24
2013-09-04	06:20:18	-10.8944	142.389	23.67	0	273	0	28.72
2013-09-04	06:21:26	-10.8946	142.389	76.32	0	268	0	25.73
2013-09-04	06:22:39	-10.8945	142.389	55.03	2340	43	0	20.88
2013-09-04	06:25:39	-10.8948	142.389	95.9	0	326	0	33.99
2013-09-04	06:28:42	-10.8944	142.389	25.37	684	264	0	41.38
2013-09-04	06:31:47	-10.8946	142.389	60.09	1080	22	0	25.22
2013-09-04	06:34:06	-10.8945	142.389	-18.3	0	57	0	9.17
2013-09-04	06:35:15	-10.8947	142.389	81.62	0	251	0	16.22
2013-09-04	06:38:19	-10.8946	142.389	20.93	0	173	0	37.73
2013-09-04	06:42:24	-10.8946	142.389	64.59	4752	283	0	39.97
2013-09-04	06:48:37	-10.8946	142.389	25.75	4356	79	0	38.46
2013-09-04	06:53:45	-10.8946	142.389	25.75	4356	79	0	0
2013-09-04	06:55:30	-10.8947	142.389	33.77	360	52	0	19.68
2013-09-04	06:58:53	-10.8949	142.389	11	0	64	0	19.22
2013-09-04	07:00:10	-10.8947	142.389	20.59	0	40	0	16.15
2013-09-04	07:02:34	-10.8947	142.389	151.73	0	183	0	13.74
2013-09-04	07:03:48	-10.8947	142.389	170.63	0	123	0	24.94
2013-09-04	07:05:38	-10.8947	142.389	57.14	1296	137	0	8.86	1
2013-09-04	07:06:48	-10.8947	142.389	-133.24	1332	303	0	39.97	1
2013-09-04	07:07:54	-10.8947	142.389	-62.91	0	290	0	13.61
2013-09-04	07:09:00	-10.8947	142.389	43.18	0	144	0	18.41
2013-09-04	07:10:06	-10.8947	142.389	26.33	0	109	0	4.31
2013-09-04	07:11:12	-10.8948	142.389	-16.43	0	51	0	9.59
2013-09-04	07:12:20	-10.8947	142.389	-27.26	1728	311	0	6.64
2013-09-04	07:13:29	-10.8947	142.389	-72.2	0	326	0	15.22
2013-09-04	07:14:38	-10.8947	142.389	-1.53	0	150	0	30.08
2013-09-04	07:15:55	-10.8948	142.389	-91.56	2808	284	0	37.03
2013-09-04	07:17:11	-10.8947	142.389	93.3	0	97	0	58.38
2013-09-04	07:18:28	-10.8948	142.389	-30.03	540	169	0	45.46
2013-09-04	07:19:42	-10.8947	142.389	153.67	0	85	0	29.9
2013-09-04	07:20:52	-10.8946	142.389	204.06	0	329	0	16.94
2013-09-04	07:22:02	-10.8947	142.389	149.72	0	53	0	23.49
2013-09-04	07:23:11	-10.8948	142.389	163.8	4680	292	0	26.62
2013-09-04	07:24:23	-10.8947	142.389	121.12	0	124	0	7.95
2013-09-04	07:25:36	-10.8947	142.389	53.24	4824	96	0	15.24
2013-09-04	07:26:46	-10.8947	142.389	93.31	0	212	0	10.55
2013-09-04	07:27:57	-10.8948	142.389	60.81	4932	99	0	23.69
2013-09-04	07:29:08	-10.8948	142.389	60.81	4932	99	0	0
2013-09-04	07:30:30	-10.8949	142.39	186.67	4500	85	0	42.77
2013-09-04	07:31:41	-10.8948	142.389	94.36	1404	249	0	30.15
2013-09-04	07:32:55	-10.8947	142.389	5.69	1332	204	0	45.99
2013-09-04	07:34:12	-10.8948	142.389	-30.64	0	254	0	18.2
2013-09-04	07:35:32	-10.8949	142.389	-7.98	16524	239	0	7.12
2013-09-04	07:36:38	-10.8948	142.389	12.6	1188	74	0	23.09	1
2013-09-04	07:37:48	-10.8947	142.389	55.17	0	137	0	14.8	1
2013-09-04	07:38:56	-10.8947	142.389	73.9	1116	65	0	8.42
2013-09-04	07:40:05	-10.8948	142.389	15.92	2484	102	0	9.1
2013-09-04	07:41:13	-10.8948	142.389	11.7	432	350	0	11.89
2013-09-04	07:42:18	-10.8946	142.389	22.8	2808	232	0	27.9
2013-09-04	07:43:28	-10.8946	142.39	144.48	7344	110	0	71.82
2013-09-04	07:44:39	-10.8947	142.389	28.94	3240	252	0	65.1
2013-09-04	07:45:43	-10.8946	142.389	48.48	0	289	0	14.23
2013-09-04	07:46:51	-10.8946	142.39	45	36	314	0	5.12
2013-09-04	07:48:03	-10.8946	142.389	31.7	144	317	0	15.17
2013-09-04	07:49:08	-10.8946	142.389	41.08	0	344	0	7.02
2013-09-04	07:50:13	-10.8951	142.39	124.12	0	74	0	58.86
2013-09-04	07:51:22	-10.8946	142.389	51.43	432	307	0	55.78
2013-09-04	07:52:29	-10.8946	142.389	29.93	288	51	0	3.78
2013-09-04	07:53:41	-10.8946	142.39	55.73	0	85	0	20.32
2013-09-04	07:54:50	-10.8947	142.389	22.63	432	311	0	41.67
2013-09-04	07:55:58	-10.8947	142.389	66.5	540	132	0	8.35
2013-09-04	07:57:16	-10.8946	142.389	13.88	0	321	0	19.38
2013-09-04	08:01:06	-10.8947	142.389	32.02	0	0	0	18.15
2013-09-04	08:10:27	-10.8947	142.389	32.02	0	0	0	0
2013-09-04	08:12:22	-10.8948	142.389	57.82	36	353	0	12.56
2013-09-04	08:13:31	-10.8951	142.389	76.64	0	340	0	36.73
2013-09-04	08:14:40	-10.8953	142.39	94.09	648	340	0	17.79
2013-09-04	08:15:49	-10.8947	142.389	56.88	0	164	0	64.61
2013-09-04	08:17:01	-10.8947	142.389	56.88	0	164	0	0
2013-09-04	08:18:19	-10.8944	142.389	20.42	0	34	0	37.45
2013-09-04	08:19:28	-10.8951	142.389	111.61	0	172	0	88.44
2013-09-04	08:20:36	-10.8948	142.389	65.81	0	56	0	37.95
2013-09-04	08:21:48	-10.8945	142.389	23.8	9684	349	0	39.04	1
2013-09-04	08:22:55	-10.8949	142.389	64.63	1116	11	0	52.1	1
2013-09-04	08:23:59	-10.8942	142.389	32.15	2376	170	0	85.82	1
2013-09-04	08:25:04	-10.8942	142.389	-33.19	0	302	0	13.35	1
2013-09-04	08:26:19	-10.8955	142.39	127.7	12168	169	0	143.05
2013-09-04	08:27:22	-10.8988	142.391	92.18	0	348	0	387.95
2013-09-04	08:28:30	-10.8952	142.39	128.04	0	174	0	411.91
2013-09-04	08:29:34	-10.8939	142.389	8.29	1116	338	0	153.44
2013-09-04	08:30:41	-10.8945	142.389	10.54	0	110	0	65.07
2013-09-04	08:31:50	-10.8947	142.389	66.28	0	354	0	29.87
2013-09-04	08:32:58	-10.8943	142.389	18.2	432	353	0	54.91
2013-09-04	08:34:07	-10.8947	142.389	46.42	0	79	0	48.46
2013-09-04	08:35:20	-10.8946	142.389	72.3	12420	175	0	29.35
2013-09-04	08:36:52	-10.8943	142.389	21.46	4140	192	0	37.92
2013-09-04	08:38:02	-10.896	142.39	121.87	10260	176	0	200.27
2013-09-04	08:39:12	-10.8947	142.389	76.84	0	40	0	148.34
2013-09-04	08:40:21	-10.8948	142.389	52.68	1296	330	0	12.68
2013-09-04	08:41:30	-10.8943	142.389	1.15	0	1	0	59.5
2013-09-04	08:42:39	-10.8947	142.389	48.91	0	346	0	41.02
2013-09-04	08:43:47	-10.8946	142.389	59.72	0	347	0	17.21
2013-09-04	08:44:55	-10.8944	142.389	54.73	0	346	0	23.13
2013-09-04	08:46:04	-10.8947	142.389	62.62	0	6	0	34.45
2013-09-04	08:47:13	-10.8946	142.389	72.85	0	4	0	18.56
2013-09-04	08:48:22	-10.8946	142.389	49.1	0	10	0	16.68
2013-09-04	08:49:30	-10.8944	142.389	17.31	0	204	0	22.02
2013-09-04	08:50:40	-10.8945	142.389	11.47	3456	116	0	31.14	1
2013-09-04	08:51:54	-10.8948	142.389	53.88	0	225	0	30.8	1
2013-09-04	08:52:58	-10.8952	142.39	295.06	0	334	0	77.84
2013-09-04	08:54:06	-10.8951	142.389	51.9	14328	173	0	67.05
2013-09-04	08:55:34	-10.8947	142.389	48.48	3492	235	0	54.62
2013-09-04	08:56:44	-10.8947	142.389	13.78	5760	47	0	17.26
2013-09-04	08:58:00	-10.8948	142.389	57.26	3312	308	0	26.12
2013-09-04	08:59:08	-10.8944	142.389	50.95	2736	311	0	54.78	1
2013-09-04	09:00:18	-10.8943	142.389	47.66	0	95	0	17.53	1
2013-09-04	09:01:24	-10.8943	142.389	55.06	2304	17	0	10.08
2013-09-04	09:02:29	-10.8944	142.389	91.58	4320	13	0	20.55
2013-09-04	09:03:39	-10.8943	142.389	98.27	2160	211	0	12.8
2013-09-04	09:04:48	-10.8943	142.389	49.57	1476	249	0	8.62
2013-09-04	09:05:57	-10.894	142.389	98.31	900	166	0	37.58
2013-09-04	09:07:04	-10.8939	142.389	34.15	0	358	0	12.25
2013-09-04	09:08:18	-10.8942	142.389	50.73	2124	95	0	50.43
2013-09-04	09:09:22	-10.8945	142.389	54.53	3384	335	0	28.43	1
2013-09-04	09:10:33	-10.8946	142.389	27.61	1692	311	0	10.31	1
2013-09-04	09:11:41	-10.8946	142.389	26.87	216	241	0	14.12
2013-09-04	09:12:49	-10.8945	142.389	50.66	1188	121	0	6.65
2013-09-04	09:13:55	-10.8946	142.389	49.15	1224	91	0	13.06
2013-09-04	09:15:00	-10.8946	142.389	36.69	0	159	0	5.78
2013-09-04	09:16:08	-10.8946	142.389	40.54	144	248	0	10.27
2013-09-04	09:17:16	-10.8946	142.389	32.63	1224	58	0	7.71
2013-09-04	09:19:06	-10.894	142.39	-29.07	0	43	0	82.32
2013-09-04	09:20:25	-10.894	142.39	9.25	8748	27	0	9.02
2013-09-04	09:21:35	-10.8946	142.389	17.07	108	66	0	76.41
2013-09-04	09:22:52	-10.8946	142.389	70.24	0	133	0	30.42
2013-09-04	09:23:59	-10.8944	142.389	122.11	0	112	0	34.76
2013-09-04	09:25:03	-10.8947	142.389	49.94	720	92	0	34.08
2013-09-04	09:26:06	-10.8946	142.389	35.17	828	62	0	6.17
2013-09-04	09:27:12	-10.8946	142.389	46	4572	46	0	10.12
2013-09-04	09:28:15	-10.8944	142.39	44.72	1188	41	0	33.26
2013-09-04	09:29:23	-10.8945	142.389	44	396	215	0	23.2
2013-09-04	09:30:31	-10.8945	142.389	29.68	1260	17	0	3.77
2013-09-04	09:31:34	-10.8946	142.389	46.05	0	40	0	4.64
2013-09-04	09:32:39	-10.8946	142.389	47.27	612	209	0	8.68
2013-09-04	09:33:46	-10.8946	142.389	31.23	108	255	0	2.04
2013-09-04	09:34:53	-10.8946	142.389	57.42	180	190	0	0.67
2013-09-04	09:35:56	-10.895	142.389	-105.67	1476	260	0	54.68
2013-09-04	09:36:59	-10.8944	142.389	-36.38	2088	225	0	73.21
2013-09-04	09:38:01	-10.8942	142.39	41.99	2304	72	0	62.73
2013-09-04	09:39:05	-10.8948	142.39	234.62	0	249	0	75.11
2013-09-04	09:40:10	-10.8945	142.389	74.01	0	39	0	58.43
2013-09-04	09:41:17	-10.8946	142.389	42.7	108	330	0	16.13
2013-09-04	09:42:24	-10.8947	142.389	28.6	828	229	0	9.59
2013-09-04	09:43:31	-10.8946	142.389	22.28	396	4	0	17.4
2013-09-04	09:44:38	-10.8946	142.389	72.3	1980	18	0	3.62
2013-09-04	09:45:46	-10.8945	142.389	43.71	288	180	0	6.22
2013-09-04	09:46:55	-10.8946	142.389	43.26	468	328	0	8.56
2013-09-04	09:48:04	-10.8947	142.389	49.74	144	153	0	22.3
2013-09-04	09:49:07	-10.8948	142.389	33.31	504	46	0	8.02
2013-09-04	09:50:11	-10.8948	142.389	62.4	0	55	0	7.02
2013-09-04	09:51:14	-10.8942	142.39	276.17	1980	70	0	95.31
2013-09-04	09:52:18	-10.8948	142.389	142.21	1404	54	0	105.29
2013-09-04	09:53:21	-10.8948	142.389	78.91	900	227	0	10.06
2013-09-04	09:54:25	-10.8948	142.389	-31.78	1188	237	0	5.07
2013-09-04	09:55:29	-10.8948	142.389	49.68	1584	61	0	3.45
2013-09-04	09:56:37	-10.8948	142.389	16.43	252	302	0	8.51
2013-09-04	09:57:42	-10.8948	142.389	39.16	0	238	0	2.42
2013-09-04	09:58:46	-10.8947	142.389	53.52	1080	241	0	29.93
2013-09-04	09:59:53	-10.8946	142.389	78.71	0	47	0	9.73
2013-09-04	10:01:02	-10.8946	142.389	106.66	1476	60	0	1.92
2013-09-04	10:02:11	-10.8946	142.39	81.83	72	348	0	5.61
2013-09-04	10:03:20	-10.8947	142.389	82.12	216	48	0	16.08
2013-09-04	10:04:29	-10.8946	142.389	62.04	504	120	0	16.97
2013-09-04	10:05:38	-10.8945	142.389	66.9	10764	81	0	13.98
2013-09-04	10:06:46	-10.8946	142.389	56.56	8388	148	0	8.82
2013-09-04	10:08:12	-10.8948	142.389	106.13	0	245	0	24.39
2013-09-04	10:09:34	-10.8948	142.389	41.02	2916	225	0	13.49
2013-09-04	10:10:49	-10.8953	142.389	-8.6	612	266	0	59.07
2013-09-04	10:12:05	-10.8947	142.389	71.65	2772	36	0	70.15
2013-09-04	10:13:15	-10.8947	142.389	102.2	7308	272	0	8.69
2013-09-04	10:14:31	-10.8948	142.389	-48.25	1728	93	0	41.53
2013-09-04	10:15:45	-10.8944	142.389	31.08	0	302	0	45.92
2013-09-04	10:16:55	-10.8948	142.389	83.4	1512	96	0	51.22	1
2013-09-04	10:18:07	-10.8948	142.389	14.21	0	287	0	16.76	1
2013-09-04	10:19:21	-10.8949	142.389	3.74	0	234	0	14.1
2013-09-04	10:20:32	-10.895	142.389	-66.3	0	83	0	18.64
2013-09-04	10:21:45	-10.8949	142.389	45.96	0	300	0	40.21
2013-09-04	10:23:20	-10.8948	142.389	47.14	2124	233	0	9.59
2013-09-04	10:25:16	-10.895	142.389	-50.11	720	83	0	26.99
2013-09-04	10:27:17	-10.8946	142.389	72.43	2700	201	0	49.33
2013-09-04	11:23:18	-10.8946	142.389	72.43	2700	201	0	0
2013-09-04	11:24:40	-10.8948	142.389	42.17	0	40	0	16.57
2013-09-04	11:25:44	-10.8949	142.389	18.95	0	224	0	13.12
2013-09-04	11:26:49	-10.895	142.389	247.22	2052	36	0	13.33
2013-09-04	11:27:58	-10.8948	142.389	38.14	0	214	0	17.35
2013-09-04	11:29:03	-10.8947	142.389	89.41	0	213	0	14.14
2013-09-04	11:30:13	-10.8947	142.389	93.05	0	217	0	10.79
2013-09-04	11:31:27	-10.8947	142.389	93.05	0	217	0	0
2013-09-04	11:33:34	-10.8944	142.39	110.75	13896	198	0	29.59
2013-09-04	11:35:11	-10.8948	142.389	60.87	0	28	0	59.84
2013-09-04	11:38:35	-10.8948	142.389	60.87	0	28	0	0
2013-09-04	11:39:52	-10.8948	142.389	-126.57	9828	30	0	9.94
2013-09-04	11:42:44	-10.8953	142.389	-152.71	53064	223	0	88.73
2013-09-04	11:45:33	-10.8947	142.389	-144.66	0	238	0	94.98
2013-09-04	11:48:15	-10.8948	142.389	17.69	0	269	0	20.65
2013-09-04	11:49:23	-10.8948	142.389	33.9	5472	249	0	10.52
2013-09-04	11:50:31	-10.8949	142.389	73.59	4680	244	0	30.03
2013-09-04	11:51:40	-10.8946	142.389	49.11	8604	39	0	50.67
2013-09-04	11:52:48	-10.895	142.389	22.55	4536	211	0	54.31
2013-09-04	11:53:58	-10.8948	142.389	-8.35	4788	51	0	36.31
2013-09-04	11:55:06	-10.8948	142.389	-10.51	0	80	0	6.93
2013-09-04	11:56:14	-10.8946	142.389	-26.53	6048	225	0	31.09
2013-09-04	11:57:22	-10.8947	142.389	-8.56	3816	222	0	16.62
2013-09-04	12:02:22	-10.8948	142.389	49.43	108	102	0	8.61
2013-09-04	12:06:40	-10.8948	142.389	33.11	108	136	0	8.06
2013-09-04	12:07:46	-10.8947	142.389	34.91	0	7	0	17.72
2013-09-04	12:09:10	-10.8949	142.389	50.34	0	143	0	27.71
2013-09-04	12:11:56	-10.8951	142.389	61.51	3852	352	0	22.14
2013-09-04	12:13:56	-10.895	142.389	41.37	0	12	0	17.77
2013-09-04	12:31:19	-10.895	142.389	41.37	0	12	0	0
2013-09-04	12:32:35	-10.8947	142.389	39.09	0	75	0	36.91
2013-09-04	12:33:55	-10.8948	142.389	37.67	1908	124	0	13.89
2013-09-04	12:35:01	-10.8948	142.389	53.83	2340	50	0	3.28
2013-09-04	12:36:08	-10.8949	142.389	42.54	2016	2	0	9.83
2013-09-04	12:37:21	-10.8947	142.389	45.9	8028	122	0	18.27
2013-09-04	12:41:30	-10.8947	142.389	28.26	4284	130	0	7.02
2013-09-04	13:45:26	-10.8947	142.389	28.26	4284	130	0	0
2013-09-04	13:47:07	-10.8949	142.389	33.13	0	285	0	20.04
2013-09-04	13:48:17	-10.8949	142.389	21.52	0	76	0	4.52
2013-09-04	13:49:46	-10.8949	142.389	14.61	972	15	0	15.14
2013-09-04	13:51:44	-10.8946	142.389	27.66	5364	87	0	33.7	1
2013-09-04	13:53:45	-10.8944	142.389	19.04	11556	268	0	23.63	1
2013-09-04	13:56:14	-10.8943	142.389	130.98	2664	99	0	33.76
2013-09-04	13:58:38	-10.8947	142.389	-22.03	9612	89	0	64.27
2013-09-04	14:12:20	-10.8947	142.389	-22.03	9612	89	0	0
2013-09-04	14:14:33	-10.8947	142.389	43.48	0	339	0	18.54
2013-09-04	14:19:16	-10.8947	142.389	40.55	0	120	0	5.3
2013-09-04	14:25:14	-10.8946	142.389	40.14	0	304	0	8.68
2013-09-04	14:29:14	-10.8948	142.389	42.58	0	101	0	39.05
2013-09-04	14:38:39	-10.8948	142.389	42.58	0	101	0	0
2013-09-04	14:43:31	-10.8948	142.389	32.23	0	40	0	5.58
2013-09-04	14:44:32	-10.8948	142.389	35.56	0	1	0	2.26
2013-09-04	14:45:36	-10.8948	142.389	27.16	180	31	0	5.85
2013-09-04	14:46:42	-10.8948	142.389	33.33	216	34	0	1.76
2013-09-04	14:47:49	-10.8947	142.389	37.86	0	25	0	6.22
2013-09-04	14:48:55	-10.8947	142.389	37.05	180	37	0	5.04
2013-09-04	14:50:15	-10.8947	142.389	64.98	0	334	0	22.12
2013-09-04	14:52:48	-10.8947	142.389	64.98	0	334	0	0
2013-09-04	14:54:08	-10.8949	142.389	34.67	3888	299	0	31.61
2013-09-04	14:56:05	-10.8948	142.389	1.71	0	345	0	20.55
2013-09-04	14:58:09	-10.8948	142.389	22.75	8748	276	0	9.35
2013-09-04	15:07:05	-10.8948	142.389	22.75	8748	276	0	0
2013-09-04	15:09:23	-10.8948	142.389	41.43	0	21	0	3.45
2013-09-04	15:12:39	-10.8948	142.389	39.79	7812	107	0	15.84
2013-09-04	15:27:31	-10.8948	142.389	39.79	7812	107	0	0
2013-09-04	15:28:54	-10.8947	142.389	-6.74	3240	69	0	47.91	1
2013-09-04	15:30:04	-10.8947	142.389	9.17	0	69	0	7.13	1
2013-09-04	15:31:13	-10.8948	142.389	10.56	0	14	0	10.89
2013-09-04	15:32:27	-10.8947	142.39	98	38160	98	0	46.73
2013-09-04	15:33:33	-10.8948	142.389	28.89	0	288	0	35.4
2013-09-04	15:34:40	-10.8948	142.389	33.92	0	298	0	20.4
2013-09-04	15:35:48	-10.8948	142.39	75.48	9432	279	0	13.71
2013-09-04	15:36:59	-10.8948	142.389	41.86	0	103	0	23.53
2013-09-04	15:38:08	-10.8949	142.389	14.71	0	326	0	18.53
2013-09-04	15:39:15	-10.8948	142.389	38.27	1476	272	0	22.62
2013-09-04	15:40:20	-10.8948	142.389	40.96	972	283	0	5.02	1
2013-09-04	15:41:24	-10.8948	142.389	35.26	7740	91	0	7.26	1
2013-09-04	15:42:29	-10.8948	142.389	30.34	0	323	0	2.85
2013-09-04	15:43:33	-10.8947	142.389	52.03	0	283	0	10.17
2013-09-04	15:44:38	-10.8948	142.389	58.05	0	327	0	7.1
2013-09-04	15:45:45	-10.8948	142.389	57.88	0	343	0	10.05
2013-09-04	15:46:51	-10.8948	142.389	56.05	1872	267	0	13.33
2013-09-04	15:47:57	-10.8948	142.389	30.94	1332	83	0	8.36
2013-09-04	15:49:02	-10.8948	142.389	33.72	4896	81	0	13.79
2013-09-04	15:50:11	-10.8948	142.389	33.7	0	71	0	10.35
2013-09-04	15:51:17	-10.8948	142.389	3.35	0	290	0	28.37
2013-09-04	15:52:23	-10.8948	142.389	27.18	0	78	0	16.57
2013-09-04	15:53:28	-10.8948	142.389	45.48	0	309	0	11.8
2013-09-04	15:54:33	-10.8948	142.389	25.7	36	20	0	10.34
2013-09-04	15:55:37	-10.8948	142.389	62.62	1476	350	0	22.43
2013-09-04	15:56:46	-10.8947	142.39	120.8	0	265	0	23.51
2013-09-04	15:57:51	-10.8948	142.389	28.36	3636	265	0	39.04
2013-09-04	15:58:58	-10.8947	142.389	29.75	0	264	0	12.99
2013-09-04	16:00:04	-10.8946	142.39	122.59	0	320	0	60.9
2013-09-04	16:01:11	-10.8947	142.389	83.52	0	295	0	29.65
2013-09-04	16:02:19	-10.8947	142.389	83.73	0	25	0	6.32
2013-09-04	16:03:20	-10.8948	142.39	70.42	0	95	0	45.98
2013-09-04	16:04:40	-10.8946	142.39	79.09	396	74	0	41.27
2013-09-04	16:05:47	-10.8947	142.39	88.84	0	295	0	8.49
2013-09-04	16:06:51	-10.8947	142.39	82.29	0	316	0	8.43
2013-09-04	16:07:56	-10.8947	142.389	43.33	0	314	0	28.09
2013-09-04	16:09:03	-10.8946	142.39	91.27	0	308	0	19.1
2013-09-04	16:10:08	-10.8946	142.39	121.17	0	295	0	36.69
2013-09-04	16:11:12	-10.8945	142.39	122.99	0	291	0	21.65
2013-09-04	16:12:17	-10.8946	142.39	113.73	0	286	0	13.95
2013-09-04	16:13:21	-10.8945	142.39	173.93	0	344	0	29.5
2013-09-04	16:14:28	-10.8945	142.39	147.07	0	63	0	0.44
2013-09-04	16:16:02	-10.8947	142.389	53.45	108	356	0	91.46
2013-09-04	16:17:20	-10.8946	142.389	9.89	6948	103	0	11.57
2013-09-04	16:19:47	-10.8946	142.389	9.89	6948	103	0	0
2013-09-04	16:23:09	-10.8948	142.389	2.95	3708	119	0	23.48
2013-09-04	16:26:09	-10.8948	142.389	41.33	6480	293	0	16.61
2013-09-04	16:29:10	-10.8946	142.389	40.98	1800	141	0	17.75
2013-09-04	16:30:14	-10.8946	142.389	84.04	0	260	0	26.73
2013-09-04	16:31:19	-10.8947	142.389	-15.81	0	339	0	56.92
2013-09-04	16:32:24	-10.8944	142.39	92.5	0	270	0	93.09
2013-09-04	16:33:23	-10.8948	142.389	166.19	2916	24	0	81.15
2013-09-04	16:34:26	-10.8947	142.389	14.5	4104	58	0	25.2
2013-09-04	16:35:32	-10.8947	142.389	56.7	1116	37	0	45.55
2013-09-04	16:36:41	-10.8945	142.389	47.55	4392	59	0	24.24	1
2013-09-04	16:37:46	-10.8944	142.389	51.19	0	205	0	18.67	1
2013-09-04	16:38:53	-10.8945	142.39	44.97	468	49	0	26.02	1
2013-09-04	16:39:57	-10.8946	142.39	44.27	1692	247	0	11.02	1
2013-09-04	16:41:04	-10.8943	142.389	48.24	3564	154	0	69.49
2013-09-04	16:42:10	-10.8946	142.389	35.88	2340	222	0	39.89	1
2013-09-04	16:43:17	-10.8945	142.389	19.91	0	42	0	23.55	1
2013-09-04	16:44:30	-10.8949	142.389	36.98	2556	310	0	46.94
2013-09-04	16:45:34	-10.8947	142.389	39.37	0	172	0	28.72
2013-09-04	16:46:42	-10.8947	142.389	13.11	0	273	0	26.05
2013-09-04	16:47:46	-10.8947	142.389	43.83	216	80	0	29.92
2013-09-04	16:48:45	-10.8948	142.389	43.16	0	111	0	5.98
2013-09-04	16:49:47	-10.8947	142.389	19.85	2700	311	0	11.91
2013-09-04	16:50:51	-10.8947	142.389	51.09	828	49	0	5.41
2013-09-04	16:51:55	-10.8947	142.389	40.47	0	221	0	8.01
2013-09-04	16:53:02	-10.8947	142.389	34.49	0	350	0	3.5
2013-09-04	16:54:06	-10.8948	142.389	25.54	2520	140	0	7.78
2013-09-04	16:55:13	-10.8946	142.389	37.62	0	166	0	22.15
2013-09-04	16:56:17	-10.8946	142.389	19.32	324	338	0	8.75
2013-09-04	16:57:21	-10.8947	142.389	16.89	360	47	0	4.11
2013-09-04	16:58:26	-10.8946	142.389	45.55	396	306	0	6.26
2013-09-04	16:59:29	-10.8945	142.389	58.76	1800	87	0	15.26
2013-09-04	17:00:30	-10.8955	142.388	-66.05	0	72	0	146.81
2013-09-04	17:01:36	-10.8947	142.39	46.7	0	206	0	157.49
2013-09-04	17:02:41	-10.8947	142.389	50.74	4536	118	0	41.6
2013-09-04	17:03:48	-10.8948	142.389	37.53	4608	237	0	25.29
2013-09-04	17:04:56	-10.8949	142.389	-21.37	0	218	0	21.25
2013-09-04	17:06:18	-10.8948	142.389	109.72	0	40	0	31.76
2013-09-04	17:07:26	-10.8949	142.389	50.12	0	38	0	24.81
2013-09-04	17:08:36	-10.8949	142.389	27.1	1080	46	0	6.78
2013-09-04	17:09:41	-10.8948	142.389	49.4	3204	243	0	21.52
2013-09-04	17:10:48	-10.8949	142.389	37.06	1692	76	0	15.6
2013-09-04	17:12:08	-10.8948	142.389	14.95	0	228	0	6.45
2013-09-04	17:13:14	-10.8948	142.389	34.24	0	256	0	7.02
2013-09-04	17:14:20	-10.8949	142.389	-22.72	0	243	0	17.29
2013-09-04	17:15:32	-10.8948	142.389	31.42	4968	251	0	12.89
2013-09-04	17:16:42	-10.8945	142.389	11.2	0	117	0	53.36
2013-09-04	17:17:48	-10.8947	142.389	29.44	0	236	0	35.81
2013-09-04	17:19:11	-10.8948	142.389	-67.81	0	8	0	15.62
2013-09-04	17:20:25	-10.8947	142.389	17.61	0	90	0	17.44
2013-09-04	17:21:29	-10.8947	142.389	27.79	180	3	0	6.99
2013-09-04	17:22:33	-10.8947	142.389	24.17	0	319	0	3.63
2013-09-04	17:23:33	-10.8931	142.388	-193.48	0	190	0	228.6
2013-09-04	17:24:38	-10.8947	142.389	48.78	756	225	0	225.86
2013-09-04	17:25:41	-10.895	142.389	49.17	1728	253	0	36.33
2013-09-04	17:26:40	-10.8954	142.39	82.35	0	21	0	54.12
2013-09-04	17:27:49	-10.895	142.389	60.18	4104	346	0	76.89
2013-09-04	17:28:52	-10.8951	142.389	62.5	0	213	0	20.43
2013-09-04	17:29:59	-10.8951	142.389	-23.4	3240	7	0	11.76
2013-09-04	17:31:18	-10.8948	142.389	46.55	0	31	0	36.05
2013-09-04	17:32:35	-10.8949	142.389	10.23	2988	31	0	30.99
2013-09-04	17:33:42	-10.8948	142.389	57.32	0	104	0	12.91
2013-09-04	17:34:50	-10.8946	142.389	-4.43	3096	282	0	21.43	1
2013-09-04	17:35:55	-10.895	142.389	66.74	2664	229	0	43.1	1
2013-09-04	17:37:27	-10.8948	142.389	41.33	576	306	0	32.33	1
2013-09-04	17:38:47	-10.8946	142.39	75.94	1944	250	0	52.65
2013-09-04	17:40:06	-10.8946	142.39	71.37	0	36	0	3.68
2013-09-04	17:41:11	-10.8946	142.389	32	3060	174	0	21.63
2013-09-04	17:42:17	-10.8946	142.389	38.84	2592	117	0	5.5
2013-09-04	17:43:23	-10.8946	142.389	41.41	0	118	0	2.67
2013-09-04	17:44:38	-10.8946	142.389	50.73	1188	358	0	16.9
2013-09-04	17:45:53	-10.8946	142.389	72.1	936	255	0	8.44
2013-09-04	17:47:11	-10.8946	142.389	61.83	0	68	0	1.67
2013-09-04	17:48:19	-10.8946	142.389	43.66	0	133	0	5.59
2013-09-04	17:50:02	-10.8946	142.389	19.59	216	168	0	20.04	1
2013-09-04	17:51:30	-10.8946	142.389	34.26	288	303	0	8.31	1
2013-09-04	17:52:31	-10.8946	142.389	44.17	0	152	0	5.2
2013-09-04	17:53:32	-10.8947	142.389	67.36	288	184	0	10.03
2013-09-04	17:54:33	-10.8942	142.389	-69.88	0	159	0	63.04
2013-09-04	17:55:33	-10.8943	142.389	-81.34	0	184	0	7.93
2013-09-04	17:56:35	-10.8946	142.389	37.81	0	358	0	39.54
2013-09-04	17:57:34	-10.8946	142.389	14.25	972	46	0	2
2013-09-04	17:58:34	-10.8945	142.389	0.93	2124	168	0	12.49
2013-09-04	17:59:37	-10.8946	142.389	16.29	144	106	0	10.04
2013-09-04	18:00:41	-10.8947	142.389	23.42	0	249	0	7.48
2013-09-04	18:01:44	-10.8947	142.389	14.12	180	193	0	14.85
2013-09-04	18:02:48	-10.8946	142.389	12.09	0	81	0	9.83
2013-09-04	18:04:01	-10.8947	142.389	24.46	0	309	0	10.09
2013-09-04	18:05:16	-10.8946	142.389	17.48	2232	194	0	11.59
2013-09-04	18:06:38	-10.8949	142.389	1.7	0	74	0	44.14
2013-09-04	18:07:47	-10.895	142.389	37.18	2664	243	0	10.76
2013-09-04	18:08:51	-10.895	142.389	14.44	0	227	0	6.7
2013-09-04	18:09:56	-10.895	142.389	31.92	1584	233	0	1.98
2013-09-04	18:11:03	-10.8949	142.389	22.22	0	266	0	7.98
2013-09-04	18:12:16	-10.8948	142.389	14.72	1008	272	0	7.65
2013-09-04	18:13:22	-10.8948	142.389	55.29	0	149	0	33.38
2013-09-04	18:14:25	-10.8948	142.389	17.65	0	157	0	18.35
2013-09-04	18:15:31	-10.8949	142.389	28.99	1800	229	0	6.16
2013-09-04	18:16:36	-10.8948	142.389	-30.22	6624	251	0	6.77
2013-09-04	18:17:44	-10.8949	142.389	23.04	0	18	0	4.75
2013-09-04	18:18:49	-10.8948	142.389	36.01	0	204	0	12.75
2013-09-04	18:19:54	-10.8948	142.389	18.4	0	96	0	6.36
2013-09-04	18:20:57	-10.8948	142.389	37.15	0	44	0	5.2
2013-09-04	18:22:00	-10.8949	142.389	20.05	0	79	0	6.95
2013-09-04	18:23:04	-10.8949	142.389	-1.48	0	216	0	1.86
2013-09-04	18:24:09	-10.8947	142.389	25.28	5940	56	0	19.68
2013-09-04	18:25:35	-10.8947	142.389	22.66	0	8	0	8.94
2013-09-04	18:26:35	-10.8948	142.389	25.69	1080	0	0	5.43
2013-09-04	18:27:41	-10.8946	142.389	-1.84	0	227	0	15.71
2013-09-04	18:28:47	-10.8948	142.389	15.38	0	74	0	19.22
2013-09-04	18:29:53	-10.8947	142.389	45.62	0	321	0	9.07
2013-09-04	18:30:56	-10.8948	142.389	25.07	1404	157	0	16.76
2013-09-04	18:32:00	-10.8948	142.389	49.38	1224	267	0	9.21
2013-09-04	18:33:00	-10.8948	142.389	16.67	0	261	0	20
2013-09-04	18:34:05	-10.8948	142.389	22.24	0	84	0	12.54
2013-09-04	18:35:09	-10.8948	142.389	34.59	576	259	0	4.09	1
2013-09-04	18:36:09	-10.8948	142.389	16.41	1368	247	0	5.23	1
2013-09-04	18:37:13	-10.8948	142.389	23.92	0	210	0	11.65
2013-09-04	18:38:16	-10.8947	142.389	29.8	1692	270	0	11.44
2013-09-04	18:39:19	-10.8948	142.389	46.56	504	6	0	10.58
2013-09-04	18:40:23	-10.8947	142.389	33.28	0	93	0	8.73
2013-09-04	18:41:26	-10.8948	142.389	42.58	0	161	0	9.41
2013-09-04	18:42:29	-10.8948	142.389	42.21	2520	94	0	3.63
2013-09-04	18:43:32	-10.8947	142.389	52.31	2448	96	0	5.68
2013-09-04	18:44:33	-10.8947	142.389	49.27	0	93	0	25.4
2013-09-04	18:45:36	-10.8947	142.389	37.73	0	57	0	26.94
2013-09-04	18:46:39	-10.8948	142.389	45.53	0	143	0	4.6
2013-09-04	18:47:43	-10.8947	142.389	54.32	0	105	0	7.76
2013-09-04	18:48:47	-10.8948	142.389	40.93	0	249	0	6.12
2013-09-04	18:49:50	-10.8948	142.389	35.9	0	98	0	5.27
2013-09-04	18:50:56	-10.8947	142.389	76.73	0	237	0	14.02
2013-09-04	18:52:00	-10.8948	142.389	57.6	0	186	0	14.04
2013-09-04	18:53:05	-10.8948	142.389	47.36	900	33	0	7.28
2013-09-04	18:54:52	-10.8947	142.389	58.81	3168	276	0	22.06
2013-09-04	18:56:08	-10.8947	142.389	-17.33	540	321	0	31.77
2013-09-04	18:57:14	-10.8947	142.389	12.7	0	212	0	10
2013-09-04	18:58:41	-10.8946	142.389	11.98	4068	135	0	36.91
2013-09-04	19:00:09	-10.8947	142.389	71.26	0	355	0	13.11
2013-09-04	19:01:31	-10.8948	142.389	68.79	1044	288	0	17.86
2013-09-04	19:02:39	-10.8948	142.389	21.47	0	220	0	6.41
2013-09-04	19:03:43	-10.8948	142.389	46.28	1908	317	0	10.29
2013-09-04	19:04:51	-10.8947	142.389	31.74	252	156	0	9.12
2013-09-04	19:05:58	-10.8948	142.389	41.45	756	230	0	10.03
2013-09-04	19:07:09	-10.8948	142.389	43.58	4428	66	0	10.51
2013-09-04	19:08:17	-10.8948	142.389	-6.91	0	56	0	14.66
2013-09-04	19:10:02	-10.8948	142.389	-28.07	4716	240	0	20.01
2013-09-04	19:11:22	-10.8948	142.389	21.97	108	189	0	23.41
2013-09-04	19:12:33	-10.8944	142.389	-26.36	8460	202	0	49.67
2013-09-04	19:13:41	-10.8947	142.389	-66.84	2808	190	0	32.03
2013-09-04	19:15:04	-10.8944	142.389	-84.55	0	297	0	33.67
2013-09-04	19:16:14	-10.8939	142.389	-95.77	5040	195	0	63.47
2013-09-04	19:17:24	-10.8948	142.389	-5.56	0	20	0	101.83
2013-09-04	19:18:35	-10.8943	142.389	-149.76	0	36	0	62.06
2013-09-04	19:19:42	-10.8943	142.389	-146.78	9252	30	0	7.1
2013-09-04	19:20:51	-10.8942	142.389	-147.24	8352	23	0	16.23
2013-09-04	19:22:06	-10.8944	142.389	-149.64	8568	207	0	27.31
2013-09-04	19:23:17	-10.8945	142.389	-164.36	0	33	0	20.64
2013-09-04	19:24:28	-10.8941	142.389	-164.57	0	24	0	49.51
2013-09-04	19:25:37	-10.8948	142.389	8.28	0	344	0	93.27
2013-09-04	19:26:47	-10.8948	142.389	14.72	0	314	0	2.85
2013-09-04	19:27:56	-10.8947	142.389	3.74	0	48	0	8.94
2013-09-04	19:29:01	-10.8947	142.389	-68.92	0	348	0	31.67
2013-09-04	19:30:09	-10.8947	142.389	27.53	0	23	0	36.76
2013-09-04	19:31:17	-10.8947	142.389	30.21	252	92	0	11.5	1
2013-09-04	19:32:26	-10.8947	142.389	43.67	0	250	0	7.58	1
2013-09-04	19:33:36	-10.8945	142.389	-24.09	0	290	0	26.5
2013-09-04	19:34:46	-10.8945	142.389	37.79	180	5	0	20.4
2013-09-04	19:35:51	-10.8946	142.389	-18.26	0	87	0	6.8
2013-09-04	19:36:58	-10.8946	142.389	26.85	108	93	0	11.69
2013-09-04	19:38:06	-10.8945	142.389	41.33	3456	253	0	1.81
2013-09-04	19:39:14	-10.8945	142.389	51.97	468	73	0	1.7
2013-09-04	19:40:21	-10.8945	142.389	37.57	720	136	0	4.56
2013-09-04	19:41:28	-10.8946	142.389	46.18	900	72	0	14.66
2013-09-04	19:42:35	-10.8946	142.389	30.02	1440	251	0	1.92
2013-09-04	19:43:42	-10.8945	142.39	26.8	1404	50	0	33.42
2013-09-04	19:44:49	-10.8945	142.389	37.3	108	128	0	9.03
2013-09-04	19:45:56	-10.8945	142.389	44.42	756	296	0	3.77
2013-09-04	19:47:02	-10.8946	142.389	68.61	0	73	0	5
2013-09-04	19:48:09	-10.8946	142.389	45.17	216	307	0	6.82
2013-09-04	19:49:16	-10.8945	142.389	34.85	108	155	0	9.26
2013-09-04	19:50:23	-10.8946	142.389	51.59	396	254	0	6.75
2013-09-04	19:51:28	-10.8946	142.389	27.84	3672	76	0	8.36
2013-09-04	19:52:33	-10.8946	142.39	59.22	0	68	0	22.66
2013-09-04	19:53:40	-10.8946	142.39	51.12	144	294	0	8.49
2013-09-04	19:55:00	-10.8947	142.39	57.74	4500	46	0	20.41
2013-09-04	19:56:24	-10.8947	142.389	37.53	12456	335	0	26.06
2013-09-04	19:57:31	-10.8946	142.389	62.69	0	74	0	13.42
2013-09-04	19:58:37	-10.8948	142.389	39.34	72	358	0	32.33
2013-09-04	19:59:44	-10.895	142.389	51.43	1116	218	0	34.6	1
2013-09-04	20:00:57	-10.8954	142.389	-22.68	0	247	0	49.39	1
2013-09-04	20:02:08	-10.8953	142.389	-12.98	0	65	0	21.35
2013-09-04	20:04:37	-10.8952	142.389	43.89	6084	347	0	21.21	1
2013-09-04	20:06:44	-10.8947	142.389	-6.23	0	269	0	60.19	1
2013-09-04	20:07:51	-10.8947	142.389	-16.74	4788	86	0	25.69	1
2013-09-04	20:09:09	-10.8943	142.389	-73.86	4608	107	0	47.3	1
2013-09-04	20:11:51	-10.8947	142.389	64.99	1656	163	0	46.62	1
2013-09-04	20:14:10	-10.8946	142.389	49.86	3060	140	0	40.34
2013-09-04	20:15:20	-10.8946	142.389	48.55	0	312	0	5.74
2013-09-04	20:16:29	-10.8945	142.389	27.67	4104	132	0	16.53
2013-09-04	20:17:39	-10.8943	142.389	32.84	3780	259	0	30.18	1
2013-09-04	20:18:47	-10.8943	142.389	44.43	2880	225	0	21.97	1
2013-09-04	20:20:41	-10.8942	142.389	28.87	3168	211	0	10.36
2013-09-04	20:22:25	-10.8945	142.389	45.69	1260	66	0	60.85
2013-09-04	20:24:52	-10.8947	142.389	49.19	1548	119	0	18.73
2013-09-04	20:27:21	-10.8946	142.389	34.55	1944	245	0	7.78
2013-09-04	20:29:53	-10.8946	142.389	45.91	0	257	0	3.77
2013-09-04	20:31:01	-10.8945	142.389	82.69	1908	27	0	19.08	1
2013-09-04	20:32:07	-10.8947	142.389	64.82	756	231	0	24.47	1
2013-09-04	20:33:14	-10.8946	142.389	51.83	2880	204	0	5.69
2013-09-04	20:34:22	-10.8946	142.389	35.72	1512	233	0	10.05
2013-09-04	20:35:30	-10.8946	142.389	76.16	900	52	0	15.14
2013-09-04	20:36:40	-10.8947	142.389	72.52	0	79	0	3.52
2013-09-04	20:37:49	-10.8946	142.389	63.53	972	217	0	14.62
2013-09-04	20:39:01	-10.8946	142.389	100.42	8208	223	0	6.78
2013-09-04	20:40:13	-10.8946	142.39	-27.18	2376	242	0	28.33
2013-09-04	20:41:24	-10.8946	142.389	36.2	1332	63	0	28.56
2013-09-04	20:42:32	-10.8946	142.389	47.12	0	250	0	7.5
2013-09-04	20:43:40	-10.8946	142.389	31.09	1116	124	0	2.85
2013-09-04	20:44:49	-10.8947	142.389	27.47	1476	235	0	14.47
2013-09-04	20:45:58	-10.8945	142.389	29.16	0	172	0	25.26
2013-09-04	20:47:08	-10.8945	142.389	35.91	3960	64	0	1.64
2013-09-04	20:48:38	-10.8946	142.389	58.24	0	233	0	11.38
2013-09-04	20:49:46	-10.8945	142.389	43.52	1872	68	0	15.32
2013-09-04	20:50:54	-10.8946	142.389	55.53	4356	236	0	12.57
2013-09-04	20:52:02	-10.8946	142.389	52.43	0	61	0	6.36
2013-09-04	20:53:15	-10.8946	142.389	52.43	0	61	0	0
2013-09-04	20:54:28	-10.8946	142.389	51.82	0	222	0	4.6
2013-09-04	20:55:38	-10.8947	142.389	30.19	360	223	0	16.6
2013-09-04	20:56:46	-10.8949	142.389	35.57	8208	247	0	28.92	1
2013-09-04	20:57:53	-10.8951	142.39	50.1	0	320	0	32.81	1
2013-09-04	20:59:01	-10.8951	142.39	30.82	1908	47	0	0.56
2013-09-04	21:00:12	-10.8951	142.39	41.56	2844	155	0	23.38
2013-09-04	21:01:19	-10.8952	142.389	24.97	2628	217	0	56.76
2013-09-04	21:02:27	-10.8954	142.389	39.24	504	28	0	18.31
2013-09-04	21:03:34	-10.8952	142.39	62.82	3996	46	0	32.41
2013-09-04	21:04:53	-10.8953	142.389	34.94	0	72	0	14.01
2013-09-04	21:06:07	-10.8955	142.389	52.82	828	278	0	28.83
2013-09-04	21:07:14	-10.8953	142.389	43.77	3132	342	0	25.47	1
2013-09-04	21:08:20	-10.8949	142.389	61.64	0	231	0	50.6	1
2013-09-04	21:09:32	-10.8948	142.389	69.11	0	128	0	48.78
2013-09-04	21:10:39	-10.8947	142.389	42.1	0	237	0	18.61
2013-09-04	21:11:47	-10.8947	142.389	55.47	0	178	0	9.03
2013-09-04	21:12:56	-10.8949	142.389	37.75	5976	5	0	19.75
2013-09-04	21:14:06	-10.8947	142.389	35.18	2592	148	0	20.08
2013-09-04	21:15:16	-10.8942	142.389	133.9	0	0	0	57.31
2013-09-04	21:16:24	-10.8947	142.389	29.81	1044	258	0	57.36
2013-09-04	21:17:32	-10.8948	142.389	21.15	2988	282	0	8.06
2013-09-04	21:18:39	-10.8946	142.389	32.32	6840	173	0	26.15
2013-09-04	21:19:50	-10.8954	142.39	135.14	1980	315	0	134.2
2013-09-04	21:21:01	-10.8948	142.389	68.35	1764	103	0	113
2013-09-04	21:22:12	-10.8947	142.389	46.48	3492	54	0	4.74
2013-09-04	21:23:21	-10.8947	142.389	31.24	2376	313	0	28.55	1
2013-09-04	21:24:30	-10.8948	142.39	6.7	0	68	0	12.21	1
2013-09-04	21:25:38	-10.8947	142.389	10.57	2448	225	0	10.32
2013-09-04	21:26:47	-10.8945	142.389	15.31	3348	42	0	52.39
2013-09-04	21:28:01	-10.8946	142.389	35.81	3240	153	0	31.32
2013-09-04	21:29:11	-10.8946	142.389	30.82	0	20	0	8.49
2013-09-04	21:30:21	-10.8945	142.389	27.02	4608	7	0	12.9
2013-09-04	21:31:28	-10.8949	142.39	97.94	0	266	0	73.82
2013-09-04	21:32:48	-10.8948	142.389	84.85	3852	286	0	30.49
2013-09-04	21:34:00	-10.8945	142.389	61.58	0	147	0	36.62
2013-09-04	21:35:06	-10.8946	142.389	43.61	1116	169	0	15.17
2013-09-04	21:36:34	-10.8949	142.389	87.75	0	177	0	32.01
2013-09-04	21:37:42	-10.8948	142.389	-27	0	33	0	19.53
2013-09-04	21:38:49	-10.8949	142.389	-37.55	0	162	0	7.44
2013-09-04	21:39:54	-10.8949	142.389	5.19	0	177	0	5.07
2013-09-04	21:41:06	-10.8947	142.389	-5.98	540	157	0	29
2013-09-04	21:42:18	-10.8947	142.39	49.97	0	143	0	18.4
2013-09-04	21:43:26	-10.8946	142.39	71.06	3456	18	0	10.01
2013-09-04	21:44:34	-10.8947	142.389	56.72	468	171	0	13.66
2013-09-04	21:45:58	-10.8938	142.39	137.25	2088	141	0	100.89
2013-09-04	21:47:15	-10.8946	142.389	49.32	2484	270	0	95.38
2013-09-04	21:48:22	-10.8945	142.389	58.42	936	165	0	17.75
2013-09-04	21:49:29	-10.8945	142.389	55.13	864	92	0	4.52
2013-09-04	21:50:33	-10.8947	142.389	45.39	684	180	0	18.77
2013-09-04	21:51:39	-10.8946	142.389	46.43	576	231	0	11.9
2013-09-04	21:52:47	-10.8945	142.389	43.85	540	62	0	3.42
2013-09-04	21:53:53	-10.8946	142.389	41.24	360	34	0	7.85
2013-09-04	21:54:59	-10.8947	142.389	32.48	756	218	0	12.89
2013-09-04	21:56:05	-10.8946	142.389	41.6	288	231	0	15.54
2013-09-04	21:57:12	-10.8945	142.389	42.55	360	5	0	5.23
2013-09-04	21:58:19	-10.8946	142.389	38.9	432	76	0	7.38
2013-09-04	21:59:28	-10.8946	142.389	40.56	396	4	0	5.3
2013-09-04	22:01:04	-10.8946	142.389	33.69	108	150	0	6.9
2013-09-04	22:03:25	-10.8946	142.389	39.1	612	127	0	5.93
2013-09-04	22:05:38	-10.8946	142.389	22.11	108	143	0	3.46
2013-09-04	22:06:43	-10.8945	142.389	49.69	972	127	0	15.91
2013-09-04	22:07:50	-10.8946	142.389	33.53	504	315	0	8.44
2013-09-04	22:08:54	-10.8947	142.389	14.81	0	76	0	11.27
2013-09-04	22:10:02	-10.8945	142.389	47.86	0	176	0	13.9
2013-09-04	22:11:09	-10.8945	142.389	25.02	612	48	0	3.86
2013-09-04	22:12:17	-10.8946	142.389	27.36	396	158	0	13.55	1
2013-09-04	22:13:25	-10.8945	142.389	53.13	0	116	0	8.01	1
2013-09-04	22:14:32	-10.8945	142.389	37.85	1800	157	0	5.04
2013-09-04	22:15:39	-10.8945	142.389	42.43	324	206	0	5.59
2013-09-04	22:16:46	-10.8945	142.389	42.61	396	65	0	3.41
2013-09-04	22:17:54	-10.8946	142.389	38.34	72	166	0	6.64
2013-09-04	22:19:04	-10.8946	142.389	37.15	144	67	0	2.56
2013-09-04	22:20:14	-10.8945	142.389	45.84	612	73	0	6.93
2013-09-04	22:21:21	-10.8945	142.389	45.11	252	257	0	3.54
2013-09-04	22:22:30	-10.8946	142.389	40.88	0	162	0	4.05
2013-09-04	22:23:39	-10.8945	142.389	44.77	396	20	0	2.42
2013-09-04	22:24:48	-10.8947	142.389	30.4	0	154	0	12.91
2013-09-04	22:25:57	-10.8946	142.389	43.52	0	330	0	4.6
2013-09-04	22:27:07	-10.8946	142.389	35.12	0	29	0	2.76
2013-09-04	22:28:17	-10.8946	142.389	32.96	0	147	0	6.04
2013-09-04	22:29:49	-10.8948	142.389	62.8	72	20	0	15.03
2013-09-04	22:31:33	-10.8946	142.389	41.47	1512	332	0	15.09
2013-09-04	22:33:04	-10.8947	142.389	36.06	0	330	0	7.89
2013-09-04	22:34:08	-10.8947	142.389	37.91	864	140	0	5
2013-09-04	22:35:14	-10.8947	142.389	45.22	1440	191	0	7.34
2013-09-04	22:36:20	-10.8947	142.389	53.02	0	349	0	3.29
2013-09-04	22:37:26	-10.8947	142.389	49.91	720	318	0	3.23
2013-09-04	22:38:35	-10.8946	142.389	36.95	0	190	0	13.84
2013-09-04	22:39:43	-10.8948	142.389	52.5	1080	332	0	20.79
2013-09-04	22:40:49	-10.8945	142.389	30.73	2088	335	0	31.01
2013-09-04	22:41:53	-10.8946	142.389	33.51	396	312	0	5.17
2013-09-04	22:42:59	-10.8946	142.389	47.21	0	335	0	12.38
2013-09-04	22:44:07	-10.8946	142.389	13.98	288	342	0	1.92
2013-09-04	22:45:15	-10.8946	142.389	27.7	2088	157	0	3.32
2013-09-04	22:46:23	-10.8947	142.389	37.87	1296	14	0	3.72
2013-09-04	22:47:29	-10.8946	142.389	48.53	0	332	0	4.16
2013-09-04	22:48:35	-10.8946	142.389	59.77	2592	156	0	8.44
2013-09-04	22:49:41	-10.8945	142.389	36.73	3816	342	0	24.47
2013-09-04	22:50:49	-10.8946	142.389	40.39	900	345	0	25.52
2013-09-04	22:51:56	-10.8946	142.389	48.44	1188	166	0	3.39
2013-09-04	22:53:04	-10.8946	142.389	32.06	792	122	0	0.78
2013-09-04	22:54:12	-10.8946	142.389	42.36	360	156	0	3.22
2013-09-04	22:55:21	-10.8947	142.389	38.83	324	130	0	7.3
2013-09-04	22:56:30	-10.8946	142.389	53.85	360	314	0	5.8
2013-09-04	22:57:39	-10.8946	142.389	32.42	252	273	0	5.9
2013-09-04	22:58:49	-10.8946	142.389	34.45	252	158	0	5.8
2013-09-04	22:59:57	-10.8946	142.389	40.34	0	138	0	4.95
2013-09-04	23:01:07	-10.8946	142.389	37.32	252	157	0	6.66
2013-09-04	23:02:15	-10.8945	142.389	42.06	900	11	0	5.45
2013-09-04	23:03:25	-10.8946	142.389	42.19	360	315	0	12.2
2013-09-04	23:04:33	-10.8947	142.389	31.97	936	24	0	2.78
2013-09-04	23:05:42	-10.8946	142.389	33.22	180	191	0	11.52
2013-09-04	23:06:51	-10.8946	142.389	23.48	180	271	0	3.37
2013-09-04	23:08:02	-10.8946	142.389	33.57	0	349	0	4.44
2013-09-04	23:09:12	-10.8946	142.389	25.44	1764	345	0	4.11
2013-09-04	23:12:01	-10.8945	142.389	63.87	0	197	0	17.21
2013-09-04	23:14:10	-10.8945	142.389	33.76	2088	201	0	16.71
2013-09-04	23:15:25	-10.8945	142.389	31.12	2196	159	0	5.33
2013-09-04	23:16:37	-10.8946	142.389	41.61	792	52	0	8.68
2013-09-04	23:17:47	-10.8947	142.389	30.16	216	90	0	13.43
2013-09-04	23:18:59	-10.8945	142.389	20.11	2520	172	0	23.32
2013-09-04	23:20:14	-10.8945	142.389	23.24	4824	349	0	8.28
2013-09-04	23:21:29	-10.8947	142.389	30.66	0	168	0	16.23
2013-09-04	23:22:42	-10.8947	142.389	32.15	0	185	0	6.82
2013-09-04	23:23:57	-10.8946	142.389	28.44	0	22	0	4.23
2013-09-04	23:25:11	-10.8947	142.389	25.27	0	78	0	4.99
2013-09-04	23:26:24	-10.8946	142.389	35.39	0	18	0	12.45
2013-09-04	23:27:36	-10.8946	142.389	36.43	216	339	0	8.17
2013-09-04	23:28:45	-10.8947	142.389	38.3	648	285	0	3.53
2013-09-04	23:29:55	-10.8946	142.389	42.13	684	187	0	5.89
2013-09-04	23:31:06	-10.8946	142.389	38.96	1944	25	0	4.52
2013-09-04	23:32:15	-10.8946	142.389	29.98	0	23	0	6.72
2013-09-04	23:33:23	-10.8946	142.389	34.62	1332	184	0	5.3
2013-09-04	23:34:29	-10.8945	142.39	40.24	0	108	0	30.26
2013-09-04	23:35:38	-10.8947	142.39	49.39	3996	21	0	24.05
2013-09-04	23:36:47	-10.8947	142.39	39.66	288	165	0	11.85
2013-09-04	23:37:52	-10.8947	142.39	29.46	0	241	0	1.86
2013-09-04	23:39:20	-10.8944	142.39	34.94	0	51	0	37.39
2013-09-04	23:40:32	-10.8943	142.39	56.03	0	214	0	28.61
2013-09-04	23:41:42	-10.8945	142.39	27.68	0	84	0	25.64
2013-09-04	23:42:55	-10.8943	142.389	35.68	5256	239	0	48.52
2013-09-04	23:44:28	-10.8943	142.389	35.87	3096	135	0	21.71
2013-09-04	23:45:55	-10.8942	142.389	45.49	5256	188	0	18.59
2013-09-04	23:47:17	-10.8943	142.389	48.27	5652	309	0	23.76
2013-09-04	23:48:37	-10.8947	142.389	-74.33	3600	272	0	48.04	1
2013-09-04	23:50:05	-10.8945	142.389	-15.79	0	26	0	30.69	1
2013-09-04	23:51:40	-10.8949	142.388	-95.47	3960	165	0	91.42
2013-09-04	23:53:48	-10.8945	142.389	22.99	5364	143	0	91.39
2013-09-04	23:56:04	-10.8947	142.389	31.97	0	224	0	29.97
2013-09-04	23:58:15	-10.8947	142.389	11.03	1692	100	-4	15.58	1
2013-09-05	00:00:13	-10.8947	142.389	25.86	3276	20	-2	0	1
2013-09-05	00:02:12	-10.8949	142.389	11.18	3060	65	0	27.31	1
2013-09-05	00:03:56	-10.8947	142.389	19.47	1368	134	0	29.23
2013-09-05	00:05:26	-10.8946	142.389	35.93	0	37	0	18.38
2013-09-05	00:07:09	-10.8948	142.389	8.61	0	274	0	21.09
2013-09-05	00:08:26	-10.8951	142.389	-30.79	3348	354	0	31.33
2013-09-05	00:09:45	-10.8948	142.389	14.55	972	139	0	31.41
2013-09-05	00:11:22	-10.8949	142.389	29.5	5004	194	0	11.34
2013-09-05	00:12:52	-10.895	142.389	25.28	0	355	0	10.42
2013-09-05	00:14:03	-10.8941	142.389	153.36	0	150	0	97.1
2013-09-05	00:15:18	-10.8939	142.389	214.14	0	85	0	27.61
2013-09-05	00:17:28	-10.8935	142.389	288.99	0	254	0	46.48
2013-09-05	00:19:19	-10.8932	142.389	339.1	0	100	0	31.69
2013-09-05	00:20:29	-10.8941	142.389	187.26	0	298	0	105.3
2013-09-05	00:21:39	-10.8944	142.389	110.9	0	179	0	25.52
2013-09-05	00:22:50	-10.8945	142.389	113.37	0	84	0	23.89
2013-09-05	00:24:00	-10.8947	142.389	67.67	0	252	0	16.93
2013-09-05	00:25:10	-10.8944	142.389	125.52	0	148	0	31.52
2013-09-05	00:26:20	-10.8946	142.389	75.62	0	165	0	23.75
2013-09-05	00:27:29	-10.8945	142.389	89.55	0	188	0	9.07
2013-09-05	00:28:44	-10.8942	142.389	127.62	0	33	0	47.39
2013-09-05	00:29:54	-10.8943	142.389	121.09	0	198	0	10.01
2013-09-05	00:31:07	-10.8949	142.389	6.95	0	188	0	78.99
2013-09-05	00:32:14	-10.8948	142.389	35.41	0	202	0	15.06
2013-09-05	00:33:22	-10.895	142.389	10.56	0	151	0	16.12
2013-09-05	00:34:29	-10.8949	142.389	3.47	4860	175	0	6.12
2013-09-05	00:35:37	-10.8949	142.389	12.04	0	176	0	5.7
2013-09-05	00:36:46	-10.8948	142.389	31.38	0	26	0	18.33
2013-09-05	00:38:02	-10.8946	142.389	101.4	0	33	0	21.26
2013-09-05	00:39:10	-10.8947	142.389	71.25	0	298	0	19.39
2013-09-05	00:40:21	-10.8947	142.389	58.88	0	50	0	11.76
2013-09-05	00:41:32	-10.8948	142.389	33.56	0	211	0	15.32
2013-09-05	00:42:42	-10.895	142.389	-21.14	1224	211	0	21.41
2013-09-05	00:44:08	-10.895	142.389	9.08	1512	231	0	2.85
2013-09-05	00:45:19	-10.8949	142.389	23.68	0	310	0	15.53
2013-09-05	00:46:26	-10.8948	142.389	57.11	1224	71	0	13.22
2013-09-05	00:56:15	-10.8948	142.389	57.11	1224	71	0	0
2013-09-05	01:00:33	-10.8941	142.39	127.04	1512	353	0	91.21
2013-09-05	01:07:27	-10.8941	142.39	127.04	1512	353	0	0
2013-09-05	01:09:08	-10.8945	142.389	64.35	4320	234	0	73.87
2013-09-05	01:12:52	-10.8947	142.389	31.14	0	68	0	29.16
2013-09-05	01:15:00	-10.8947	142.389	35.06	7272	96	0	8.08
2013-09-05	01:18:39	-10.8947	142.389	33.79	0	277	0	22.56
2013-09-05	01:20:15	-10.8947	142.389	43.65	2088	100	0	8.07
2013-09-05	01:22:51	-10.8946	142.389	47.97	0	41	0	4.09
2013-09-05	01:24:07	-10.8947	142.389	53.04	0	157	0	10.58
2013-09-05	01:25:35	-10.8947	142.389	44.14	828	103	0	5.26	1
2013-09-05	01:26:45	-10.8947	142.389	41.68	0	67	0	2.22	1
2013-09-05	01:27:59	-10.8947	142.389	67.31	0	291	0	5.09
2013-09-05	01:29:12	-10.8946	142.389	27.8	0	226	0	3.72
2013-09-05	01:31:15	-10.8947	142.389	45.85	0	297	0	4.27
2013-09-05	01:33:07	-10.8947	142.389	40.16	7380	93	0	10.15
2013-09-05	01:35:15	-10.8946	142.389	19.44	2088	109	0	16.48
2013-09-05	01:37:38	-10.8946	142.389	29.97	1440	280	0	13.41
2013-09-05	01:40:23	-10.8945	142.389	6.71	1692	11	0	13.79
2013-09-05	01:42:50	-10.8948	142.389	67.81	0	320	0	53.55
2013-09-05	01:44:56	-10.8946	142.389	24.02	2448	305	0	41.07
2013-09-05	01:46:07	-10.8947	142.389	47.7	0	127	0	5.8
2013-09-05	01:47:16	-10.8946	142.389	38.03	2700	262	0	8.9
2013-09-05	01:48:29	-10.8947	142.389	84.79	0	91	0	14.93
2013-09-05	01:49:44	-10.8946	142.389	55.44	3420	282	0	18.33
2013-09-05	01:51:06	-10.8946	142.389	76.25	0	131	0	15.95
2013-09-05	01:52:18	-10.8946	142.389	37.88	0	35	0	9.19
2013-09-05	01:55:21	-10.8947	142.389	73.23	3564	290	0	14.46
2013-09-05	01:58:09	-10.8945	142.389	14	3600	242	0	25.42
2013-09-05	01:59:36	-10.8946	142.389	69.54	1296	294	0	5.17
2013-09-05	02:01:38	-10.8946	142.389	41.47	1872	261	0	4.56
2013-09-05	02:02:49	-10.8947	142.389	52.53	0	110	0	37.73
2013-09-05	02:04:00	-10.8947	142.389	32.22	5652	287	0	23.3
2013-09-05	02:05:10	-10.8946	142.389	43.08	0	289	0	5.34
2013-09-05	02:06:28	-10.8946	142.389	43.44	6552	299	0	3.28
2013-09-05	02:08:12	-10.8947	142.389	45.46	4428	106	0	10.1
2013-09-05	02:10:05	-10.8944	142.389	9.03	4968	117	0	60.13
2013-09-05	02:11:52	-10.8945	142.389	21.13	0	130	0	57.53
2013-09-05	02:13:09	-10.8945	142.389	50.55	4788	121	0	29.27
2013-09-05	02:15:36	-10.8947	142.389	54.71	2916	307	0	48.95
2013-09-05	02:18:52	-10.8946	142.389	44.06	0	315	0	9.81
2013-09-05	02:21:47	-10.8947	142.389	49.76	180	184	0	5.34
2013-09-05	02:22:53	-10.8947	142.389	53.22	0	295	0	8.44
2013-09-05	02:24:02	-10.8947	142.389	19.23	540	127	0	13.47
2013-09-05	02:25:11	-10.8947	142.389	43.99	0	282	0	2.26
2013-09-05	02:26:23	-10.8946	142.389	45.58	10584	284	0	8.56
2013-09-05	02:27:29	-10.8947	142.389	104.79	2232	284	0	8.28
2013-09-05	02:28:37	-10.8946	142.389	58.28	1872	224	0	9.64
2013-09-05	02:29:45	-10.8947	142.389	50.81	0	209	0	12.24
2013-09-05	02:30:54	-10.8946	142.389	44.42	0	232	0	4.83
2013-09-05	02:32:01	-10.8947	142.389	87.09	0	105	0	14.35
2013-09-05	02:33:09	-10.8947	142.389	36.07	0	98	0	2.42
2013-09-05	02:34:16	-10.8947	142.389	58.45	0	19	0	3.68
2013-09-05	02:35:26	-10.8947	142.389	53.33	2376	240	0	10.29
2013-09-05	02:36:38	-10.8947	142.389	53.33	2376	240	0	0
2013-09-05	02:37:48	-10.8947	142.389	41.3	0	64	0	10
2013-09-05	02:39:15	-10.8947	142.389	10.3	0	96	0	29.01
2013-09-05	02:40:27	-10.8946	142.389	27.42	0	20	0	31.73
2013-09-05	02:41:41	-10.8947	142.389	36.29	0	246	0	4.88
2013-09-05	02:42:58	-10.8946	142.389	4.31	4320	52	0	13.62
2013-09-05	02:44:16	-10.8947	142.389	28.44	2412	223	0	18.01
2013-09-05	02:45:30	-10.8946	142.389	71.08	0	132	0	23.24
2013-09-05	02:46:42	-10.8945	142.389	34.18	0	280	0	5.05
2013-09-05	02:47:53	-10.8947	142.389	31.79	1044	336	0	19.68
2013-09-05	02:49:06	-10.8947	142.389	33.37	0	355	0	6.57
2013-09-05	02:50:19	-10.8946	142.389	35.04	0	231	0	24.27
2013-09-05	02:51:31	-10.8946	142.389	35.04	0	231	0	0
2013-09-05	02:52:53	-10.8945	142.389	79.2	2016	162	0	13.59
2013-09-05	02:54:18	-10.8948	142.389	-106.22	576	226	0	28.96
2013-09-05	02:55:56	-10.8946	142.389	-11.64	720	100	0	18.07
2013-09-05	02:57:30	-10.8947	142.389	35.18	72	323	0	13.66
2013-09-05	02:58:41	-10.8947	142.389	43.7	972	139	0	5.26
2013-09-05	02:59:49	-10.8946	142.389	68.41	180	331	0	6.15
2013-09-05	03:01:00	-10.8946	142.389	43.42	144	332	0	3.42
2013-09-05	03:02:19	-10.8946	142.389	58.71	504	138	0	5.48
2013-09-05	03:03:40	-10.8946	142.389	50.87	1512	316	0	3.54
2013-09-05	03:04:57	-10.8947	142.389	78.19	2664	315	0	12.33
2013-09-05	03:06:32	-10.8948	142.389	6.76	1800	111	0	23.77
2013-09-05	03:07:57	-10.8948	142.389	6.54	864	139	0	13.35
2013-09-05	03:09:11	-10.8948	142.389	6.66	900	135	0	14.95
2013-09-05	03:10:22	-10.8949	142.389	-19.84	0	142	0	8.17
2013-09-05	03:11:32	-10.8948	142.389	20.36	1440	98	0	13.34	1
2013-09-05	03:12:45	-10.895	142.389	-36.17	1116	147	0	21.63	1
2013-09-05	03:13:59	-10.895	142.389	-35.92	468	92	0	9.12
2013-09-05	03:15:09	-10.895	142.389	-43.04	1260	306	0	3.46
2013-09-05	03:16:21	-10.895	142.389	-35.65	216	92	0	12.44
2013-09-05	03:17:33	-10.8948	142.389	-59.01	1260	133	0	18.7
2013-09-05	03:18:46	-10.895	142.389	-32.58	0	317	0	24.06
2013-09-05	03:19:58	-10.8951	142.389	-51.67	0	223	0	16.26
2013-09-05	03:21:10	-10.8949	142.389	-76.33	0	301	0	43.97
2013-09-05	03:22:26	-10.8949	142.389	-0.98	2268	181	0	33.64
2013-09-05	03:23:56	-10.8948	142.389	-70.87	252	222	0	46.69
2013-09-05	03:25:10	-10.8948	142.389	32.52	4572	154	0	31.76	1
2013-09-05	03:26:37	-10.8947	142.389	-70.41	468	209	0	45.2	1
2013-09-05	03:27:54	-10.8947	142.389	-10.94	648	142	0	25.31
2013-09-05	03:29:03	-10.8948	142.389	-35.89	684	301	0	10.24
2013-09-05	03:30:12	-10.8949	142.389	-19.91	0	167	0	29.41
2013-09-05	03:31:19	-10.8949	142.389	7.19	0	119	0	13.33
2013-09-05	03:32:31	-10.8948	142.389	12.79	0	332	0	9.74
2013-09-05	03:34:16	-10.8948	142.389	12.79	0	332	0	0
2013-09-05	03:35:46	-10.8947	142.389	26.09	0	81	0	12.67
2013-09-05	03:37:19	-10.8948	142.389	-5.01	8640	263	0	32.86
2013-09-05	03:38:31	-10.8948	142.389	74.27	0	36	0	40.14
2013-09-05	03:39:46	-10.8947	142.389	19.62	2052	258	0	14.05
2013-09-05	03:40:57	-10.8948	142.389	5.72	0	270	0	26.87
2013-09-05	03:42:30	-10.8948	142.389	2.66	648	261	0	7.56
2013-09-05	03:45:35	-10.8946	142.389	22.86	1980	174	0	14.15
2013-09-05	03:48:38	-10.8947	142.389	32.69	0	98	0	16.36
2013-09-05	03:51:20	-10.8947	142.389	65.43	1728	277	0	18.59
2013-09-05	03:52:34	-10.8948	142.389	30.62	2700	245	0	19.3
2013-09-05	03:54:23	-10.8947	142.389	30.11	0	271	0	30.58
2013-09-05	03:55:32	-10.8948	142.389	31.01	540	274	0	17.61
2013-09-05	03:56:42	-10.8949	142.389	57.64	0	107	0	21.66
2013-09-05	03:57:52	-10.8949	142.389	28.95	0	332	0	25.44
2013-09-05	03:59:11	-10.8949	142.389	43.57	6264	94	0	5.08
2013-09-05	04:00:31	-10.8948	142.389	17.67	3276	134	0	12.99	1
2013-09-05	04:01:54	-10.8948	142.389	62.94	2520	188	0	7.4	1
2013-09-05	04:03:27	-10.8949	142.389	29.4	360	244	0	11.76
2013-09-05	04:04:56	-10.8949	142.389	26.41	0	204	0	3.45
2013-09-05	04:06:33	-10.8948	142.389	16.48	324	347	0	8.75
2013-09-05	04:08:06	-10.8949	142.389	25.19	108	269	0	4.16
2013-09-05	04:09:14	-10.8949	142.389	28.79	108	69	0	4.91
2013-09-05	04:10:22	-10.8949	142.389	24.51	576	101	0	8.31
2013-09-05	04:11:30	-10.8949	142.389	14.59	288	315	0	0.56
2013-09-05	04:12:38	-10.8949	142.389	44.71	900	278	0	11.22
2013-09-05	04:13:45	-10.8949	142.389	25.36	1512	120	0	4.88
2013-09-05	04:14:53	-10.8949	142.389	4.44	432	244	0	10.01
2013-09-05	04:15:59	-10.8951	142.389	40.79	1224	173	0	22.79
2013-09-05	04:17:13	-10.8948	142.389	-11.89	0	249	0	25.41
2013-09-05	04:18:21	-10.8948	142.389	17.86	1548	271	0	8.33
2013-09-05	04:19:28	-10.8948	142.389	-27.06	468	264	0	16.76
2013-09-05	04:20:34	-10.8948	142.389	-82.25	0	292	0	10.37
2013-09-05	04:21:42	-10.8947	142.389	-39.72	0	224	0	43.69
2013-09-05	04:22:50	-10.8949	142.389	-30.9	3240	43	0	36.23
2013-09-05	04:23:58	-10.8948	142.389	0.58	36	198	0	23.79
2013-09-05	04:25:16	-10.8949	142.389	-114.78	0	230	0	46.9
2013-09-05	04:26:24	-10.8947	142.389	67.71	0	60	0	50.1
2013-09-05	04:27:30	-10.8947	142.389	32.45	432	63	0	15
2013-09-05	04:28:40	-10.8947	142.389	35.52	0	338	0	16.81
2013-09-05	04:29:49	-10.8948	142.389	-9.45	1476	292	0	18.08
2013-09-05	04:31:00	-10.8948	142.389	54.49	0	282	0	13.53
2013-09-05	04:32:08	-10.8949	142.389	50.12	3060	118	0	19.62
2013-09-05	04:33:15	-10.8949	142.389	14.41	1548	344	0	26.7
2013-09-05	04:34:27	-10.8949	142.389	48.92	8100	106	0	8.64
2013-09-05	04:35:37	-10.8944	142.389	21.97	360	235	0	53.96
2013-09-05	04:36:49	-10.8949	142.389	26.22	72	0	0	55.36
2013-09-05	04:38:03	-10.895	142.389	41.15	3168	117	0	13.12
2013-09-05	04:39:38	-10.8948	142.389	25.63	1476	184	0	17.33
2013-09-05	04:41:13	-10.8948	142.389	42.45	0	342	0	8.47
2013-09-05	04:42:54	-10.895	142.389	42.53	4140	118	0	22.16
2013-09-05	04:44:23	-10.8948	142.389	17.32	1044	331	0	23.23
2013-09-05	04:45:30	-10.8948	142.389	32.8	720	320	0	14.98
2013-09-05	04:46:42	-10.8948	142.389	46.77	0	10	0	3.46
2013-09-05	04:47:51	-10.8948	142.389	37.3	0	11	0	5.9
2013-09-05	04:49:31	-10.8948	142.389	34.54	1080	125	0	5.03
2013-09-05	04:50:59	-10.8946	142.389	54.95	360	327	0	41.38
2013-09-05	04:52:09	-10.8946	142.389	85.35	6912	38	0	20.73
2013-09-05	04:53:21	-10.8946	142.389	85.35	6912	38	0	0	1
2013-09-05	04:54:35	-10.8944	142.389	34.64	0	262	0	27.23	1
2013-09-05	04:55:50	-10.8944	142.389	14.58	2592	173	0	4.11
2013-09-05	04:56:57	-10.8943	142.389	28.39	0	1	0	43.54
2013-09-05	04:58:09	-10.8948	142.389	-10.01	612	207	0	48.5
2013-09-05	04:59:18	-10.8945	142.389	29.74	0	43	0	30.36
2013-09-05	05:00:25	-10.8948	142.389	51.53	1044	285	0	37.56	1
2013-09-05	05:02:30	-10.8949	142.389	40.82	1224	104	0	8.23	1
2013-09-05	05:05:07	-10.8947	142.389	59.74	0	286	0	29.26
2013-09-05	05:08:19	-10.8948	142.389	33.92	4968	117	0	9.83
2013-09-05	05:11:57	-10.8949	142.389	44.55	2484	299	0	18.59
2013-09-05	05:15:07	-10.8946	142.389	50.1	0	293	0	40.29
2013-09-05	05:18:50	-10.895	142.389	36.42	0	347	0	56.08
2013-09-05	05:22:30	-10.8949	142.389	55.18	2556	355	0	16.38
2013-09-05	05:26:00	-10.8949	142.389	55.18	2556	355	0	0
2013-09-05	05:28:45	-10.895	142.389	45.46	0	0	0	9.36
2013-09-05	05:32:30	-10.8948	142.389	52.68	4860	152	0	21.28
2013-09-05	05:33:42	-10.8947	142.389	40.17	0	351	0	8.9
2013-09-05	05:34:53	-10.8949	142.389	58.23	3024	136	0	16.23
2013-09-05	05:36:16	-10.8946	142.389	-16.53	2520	342	0	34.94
2013-09-05	05:38:25	-10.8949	142.389	67.31	504	16	0	43.27
2013-09-05	05:40:58	-10.8952	142.389	97.84	0	22	0	32.11
2013-09-05	05:43:21	-10.8944	142.389	-5.89	4320	182	0	107.7
2013-09-05	06:33:38	-10.8944	142.389	-5.89	4320	182	0	0
2013-09-05	06:37:06	-10.8947	142.389	24.46	1188	47	0	43.32
2013-09-05	06:38:57	-10.8947	142.389	13.74	2340	282	0	3.99
2013-09-05	06:42:28	-10.8946	142.389	29.52	2052	113	0	20.55
2013-09-05	06:45:26	-10.8947	142.389	31.34	576	114	0	37.14
2013-09-05	06:47:49	-10.8947	142.389	30.53	0	116	0	7.26
2013-09-05	06:49:00	-10.8946	142.389	35.45	0	276	0	32.94
2013-09-05	06:50:12	-10.8946	142.389	46.21	0	273	0	12.99
2013-09-05	06:51:27	-10.8948	142.389	35.76	2808	287	0	41.87
2013-09-05	06:52:44	-10.8948	142.389	51.15	0	103	0	2.89
2013-09-05	06:53:55	-10.8946	142.389	22.64	0	130	0	20.88
2013-09-05	06:55:05	-10.8947	142.389	39.44	0	22	0	16.87
2013-09-05	06:56:17	-10.8947	142.389	6.18	0	92	0	11.69
2013-09-05	06:57:33	-10.8946	142.389	27.37	0	275	0	17.81
2013-09-05	06:58:48	-10.8947	142.389	59.58	180	158	0	18.28
2013-09-05	06:59:58	-10.8947	142.389	57.67	1692	252	0	21.95
2013-09-05	07:01:07	-10.8947	142.389	20.23	0	2	0	30.2
2013-09-05	07:02:21	-10.8949	142.39	-35.22	6084	105	0	95.62
2013-09-05	07:03:43	-10.8947	142.389	-44.36	4320	265	0	57.29
2013-09-05	07:05:04	-10.8947	142.389	21.77	0	264	0	46.97
2013-09-05	07:06:15	-10.8947	142.389	64.95	0	95	0	6.66
2013-09-05	07:07:31	-10.8947	142.389	28.88	540	51	0	16.84
2013-09-05	07:08:42	-10.8947	142.389	44.26	0	298	0	16.6
2013-09-05	07:09:53	-10.8947	142.389	57.56	504	184	0	18.28	1
2013-09-05	07:11:04	-10.8947	142.389	2.3	4104	76	0	5.31	1
2013-09-05	07:12:24	-10.8936	142.389	-50.25	0	167	0	118.65
2013-09-05	07:13:40	-10.8948	142.389	60.89	0	33	0	129.66
2013-09-05	07:15:12	-10.8947	142.389	54.82	7956	47	0	20.6
2013-09-05	07:17:45	-10.8947	142.389	22.76	10044	287	0	7.71
2013-09-05	07:20:12	-10.8946	142.389	18.8	0	105	0	15.91
2013-09-05	07:21:25	-10.8946	142.389	-12.25	0	31	0	9.31
2013-09-05	07:22:32	-10.8945	142.389	67.65	1260	7	0	42.42
2013-09-05	07:23:39	-10.8945	142.389	58.46	1224	54	0	20.17
2013-09-05	07:25:17	-10.8946	142.389	22.82	2988	101	0	5.52
2013-09-05	07:26:47	-10.895	142.389	38.26	3132	202	0	47.79	1
2013-09-05	07:27:52	-10.896	142.389	112.22	0	42	0	115.07	1
2013-09-05	07:29:00	-10.895	142.389	40.73	432	62	0	111.05	1
2013-09-05	07:30:07	-10.8949	142.389	38.66	3024	282	0	46.02	1
2013-09-05	07:31:18	-10.895	142.389	35.11	648	150	0	52.33	1
2013-09-05	07:32:28	-10.895	142.389	23.73	972	108	0	17.1	1
2013-09-05	07:33:36	-10.895	142.389	45.73	612	79	0	5.12
2013-09-05	07:34:44	-10.895	142.389	33.4	72	89	0	3.73
2013-09-05	07:35:54	-10.8951	142.389	42.43	504	46	0	22.41
2013-09-05	07:37:10	-10.895	142.389	27.37	1008	227	0	18.28
2013-09-05	07:38:17	-10.895	142.389	33.63	0	279	0	5.12
2013-09-05	07:39:26	-10.8951	142.389	29.06	1764	114	0	19.04
2013-09-05	07:40:34	-10.895	142.389	31.66	180	317	0	17.65
2013-09-05	07:41:42	-10.895	142.389	39.34	180	189	0	7.58
2013-09-05	07:42:51	-10.895	142.389	40.28	36	119	0	2.42
2013-09-05	07:44:02	-10.8951	142.389	82.82	1980	179	0	16.15
2013-09-05	07:45:11	-10.895	142.389	36.48	1044	171	0	15.12
2013-09-05	07:46:19	-10.895	142.389	35.69	576	82	0	4.64
2013-09-05	07:47:26	-10.8947	142.389	25.83	612	3	0	25.74	1
2013-09-05	07:48:36	-10.8947	142.389	51.03	0	231	0	6.89	1
2013-09-05	07:49:41	-10.8947	142.389	21.97	612	192	0	16.62
2013-09-05	07:50:47	-10.8947	142.389	44.07	1044	320	0	3.28
2013-09-05	07:51:53	-10.8946	142.389	30.29	1224	103	0	15.67
2013-09-05	07:53:01	-10.8947	142.389	34.18	0	315	0	27.17
2013-09-05	07:54:10	-10.8946	142.389	8.54	3348	126	0	31.08
2013-09-05	07:55:21	-10.895	142.389	132.59	0	146	0	48.26
2013-09-05	07:56:29	-10.8947	142.389	38.76	0	131	0	35.33
2013-09-05	07:57:36	-10.8946	142.389	7.86	0	180	0	10.95
2013-09-05	07:58:44	-10.8947	142.389	38.01	792	154	0	22.92
2013-09-05	07:59:50	-10.8948	142.389	49.39	0	139	0	11.2
2013-09-05	08:00:59	-10.8946	142.389	15.42	1008	326	0	21.61
2013-09-05	08:02:43	-10.8945	142.389	1.16	3420	299	0	8.17
2013-09-05	08:04:07	-10.8946	142.389	-1.22	0	298	0	11.27
2013-09-05	08:05:49	-10.8943	142.389	-73.68	432	201	0	39.06
2013-09-05	08:07:15	-10.8957	142.389	266.16	5184	345	0	164.15
2013-09-05	08:08:31	-10.8946	142.389	40.74	5220	174	0	124.24
2013-09-05	08:09:54	-10.8945	142.389	5.64	6768	341	0	24.41
2013-09-05	08:11:20	-10.8943	142.389	-18.69	0	268	0	21.08
2013-09-05	08:12:50	-10.8948	142.389	-25.53	0	188	0	54.94
2013-09-05	08:14:17	-10.8943	142.389	-21.14	0	93	0	47.06
2013-09-05	08:15:36	-10.895	142.389	127.62	0	182	0	85.96
2013-09-05	08:17:44	-10.8947	142.389	53.64	0	179	0	43.84
2013-09-05	08:20:46	-10.8946	142.389	34.62	2016	77	0	10.12
2013-09-05	08:23:40	-10.8943	142.389	-49.6	0	211	0	35.87
2013-09-05	08:24:50	-10.8942	142.389	-83.52	0	290	0	25.29
2013-09-05	08:26:01	-10.8945	142.389	12.62	1620	29	0	35.67
2013-09-05	08:27:12	-10.8946	142.389	-0.66	0	85	0	8.09
2013-09-05	08:28:25	-10.8945	142.389	-22.88	0	149	0	17.24
2013-09-05	08:29:36	-10.8943	142.389	-62.92	0	139	0	17.97
2013-09-05	08:30:47	-10.8943	142.389	-88.64	2628	42	0	6.87
2013-09-05	08:31:58	-10.8943	142.389	-58.96	0	57	0	5.64
2013-09-05	08:33:09	-10.8944	142.389	-20.46	0	44	0	17.42
2013-09-05	08:34:19	-10.8947	142.389	7.48	0	291	0	24.43
2013-09-05	08:35:29	-10.8944	142.389	-64.54	0	59	0	34.08
2013-09-05	08:36:46	-10.8943	142.389	-23.62	0	32	0	9.48
2013-09-05	08:37:56	-10.8942	142.389	-59.03	4212	67	0	12.2
2013-09-05	08:39:09	-10.8946	142.389	7.86	0	176	0	59.96
2013-09-05	08:40:23	-10.8947	142.389	27.06	0	193	0	0.22
2013-09-05	08:42:41	-10.8946	142.389	14.83	8928	45	0	14.57
2013-09-05	08:44:43	-10.8947	142.389	21.43	4140	9	0	16.25
2013-09-05	08:46:46	-10.8945	142.389	3.09	7776	15	0	25.02
2013-09-05	08:48:03	-10.8948	142.389	88.59	0	325	0	48.72
2013-09-05	09:00:47	-10.8948	142.389	88.59	0	325	0	0
2013-09-05	09:04:48	-10.8947	142.389	22.3	3096	297	0	33.15
2013-09-05	09:06:07	-10.8948	142.389	22.99	5292	177	0	19.15
2013-09-05	09:09:31	-10.8948	142.389	69.13	5832	248	0	40.63
2013-09-05	09:10:44	-10.8948	142.389	73.47	864	161	0	20.21
2013-09-05	09:11:53	-10.8948	142.389	77.8	5256	132	0	6.87
2013-09-05	09:12:58	-10.8947	142.389	24.13	7668	30	0	8.67
2013-09-05	09:14:08	-10.8947	142.389	8.39	972	355	0	13.94
2013-09-05	09:15:24	-10.8947	142.389	13.44	1944	216	0	11.79
2013-09-05	09:16:48	-10.8948	142.389	39.3	108	327	0	24.19
2013-09-05	09:17:58	-10.8948	142.389	29.65	144	236	0	4.27
2013-09-05	09:19:08	-10.8948	142.389	23.87	180	72	0	10.13
2013-09-05	09:20:31	-10.8947	142.389	33.4	1980	20	0	8.13
2013-09-05	09:21:43	-10.8948	142.389	13.46	0	41	0	8.86
2013-09-05	09:22:53	-10.8948	142.389	34.22	1692	238	0	5.69
2013-09-05	09:24:01	-10.8947	142.389	36.12	0	218	0	8.41
2013-09-05	09:25:11	-10.8947	142.389	33.27	324	52	0	5.04
2013-09-05	09:26:26	-10.8947	142.389	49.31	1656	277	0	8.62
2013-09-05	09:27:35	-10.8947	142.389	43.92	2340	318	0	5.1
2013-09-05	09:28:49	-10.8947	142.389	81.38	792	185	0	8.65
2013-09-05	09:30:00	-10.8947	142.389	54.49	0	57	0	3.22
2013-09-05	09:31:13	-10.8948	142.389	48.28	0	48	0	18.53
2013-09-05	09:32:24	-10.8944	142.389	83.08	0	88	0	69.56
2013-09-05	09:33:37	-10.8948	142.389	87.06	972	83	0	68.37
2013-09-05	09:35:08	-10.8945	142.389	39.34	11772	33	0	34.93
2013-09-05	09:36:17	-10.8946	142.389	38.54	0	237	0	13.57
2013-09-05	09:37:25	-10.8947	142.389	32.15	0	17	0	12.4
2013-09-05	09:38:35	-10.8946	142.389	-7.84	0	88	0	17.57
2013-09-05	09:41:02	-10.8946	142.389	-7.84	0	88	0	0
2013-09-05	09:42:08	-10.8947	142.389	25.66	0	185	0	14.61
2013-09-05	09:43:17	-10.8948	142.389	31.82	1044	269	0	11.84
2013-09-05	09:44:25	-10.8948	142.389	34.87	1476	191	0	9.87
2013-09-05	09:45:33	-10.8948	142.389	47.44	864	273	0	5.78
2013-09-05	09:46:41	-10.8948	142.389	60.05	216	225	0	11.65
2013-09-05	09:47:49	-10.8948	142.389	7.54	1188	4	0	3.39
2013-09-05	09:49:00	-10.8948	142.389	25.16	0	348	0	2.34
2013-09-05	09:50:08	-10.8947	142.389	57.12	2484	145	0	17.28
2013-09-05	09:51:19	-10.8948	142.389	66.37	0	145	0	15.67
2013-09-05	09:52:28	-10.8947	142.389	33.4	288	45	0	9.21
2013-09-05	09:53:38	-10.8947	142.389	-4.56	8316	39	0	23.13
2013-09-05	09:54:48	-10.8946	142.389	63.24	2736	17	0	4.6
2013-09-05	09:55:59	-10.8947	142.389	7.43	2412	49	0	7.28
2013-09-05	09:57:10	-10.8946	142.389	64.57	3924	312	0	28.87
2013-09-05	09:59:01	-10.8947	142.39	186.73	3168	104	0	75.37
2013-09-05	10:24:04	-10.8947	142.39	186.73	3168	104	0	0
2013-09-05	10:31:20	-10.8947	142.389	37.33	6192	246	0	100.09
2013-09-05	10:32:32	-10.8945	142.389	33.76	11196	59	0	33.39
2013-09-05	10:33:48	-10.8947	142.389	106.38	5040	233	0	31.35
2013-09-05	10:37:05	-10.8947	142.389	75.4	972	273	0	8.44
2013-09-05	10:40:34	-10.8946	142.389	38.67	6408	243	0	17.18
2013-09-05	10:44:24	-10.8945	142.39	236.03	13104	69	0	42.34
2013-09-05	10:49:43	-10.8948	142.389	38.5	4284	67	0	99.56
2013-09-05	10:53:35	-10.8946	142.389	103.35	0	69	0	69.81
2013-09-05	10:54:45	-10.8946	142.389	87.34	1260	248	0	8.33
2013-09-05	10:55:53	-10.8946	142.389	132.82	0	62	0	18.75
2013-09-05	10:57:04	-10.8947	142.389	105.87	0	63	0	41.16
2013-09-05	10:58:13	-10.8947	142.389	37.45	0	113	0	5.02
2013-09-05	10:59:21	-10.8946	142.389	11.16	0	49	0	22.36
2013-09-05	11:00:34	-10.8945	142.39	-6.45	0	10	0	136.11
2013-09-05	11:01:46	-10.8941	142.391	-143.22	0	62	0	44.47
2013-09-05	11:02:59	-10.8942	142.391	258.15	10512	67	0	57.57
2013-09-05	11:04:16	-10.8942	142.391	93.73	5868	231	0	16.95
2013-09-05	11:05:27	-10.8944	142.391	120.5	0	121	0	33.74
2013-09-05	11:06:38	-10.8941	142.392	205.99	0	56	0	116.96
2013-09-05	11:07:51	-10.895	142.39	171.96	34452	267	0	249.29
2013-09-05	11:09:15	-10.8948	142.389	212.05	0	253	0	45.67
2013-09-05	11:10:30	-10.8948	142.389	68.41	2952	267	0	50.34
2013-09-05	11:11:54	-10.8947	142.389	1.66	648	283	0	28.43
2013-09-05	11:13:41	-10.8947	142.389	50.22	8712	252	0	28.4
2013-09-05	11:15:53	-10.8947	142.389	33.38	0	112	0	16.72
2013-09-05	11:17:46	-10.8947	142.389	47.7	0	82	0	14.12
2013-09-05	11:18:57	-10.8946	142.389	36.48	2988	229	0	8.79
2013-09-05	11:20:07	-10.8946	142.389	41.7	1800	18	0	7.5
2013-09-05	11:21:17	-10.8946	142.389	37.54	1260	322	0	15.38
2013-09-05	11:22:28	-10.8947	142.389	39.06	1260	95	0	7.01
2013-09-05	11:23:39	-10.8945	142.389	45.85	684	63	0	26.54
2013-09-05	11:24:52	-10.8944	142.389	32.52	7164	138	0	4.52
2013-09-05	11:26:05	-10.8946	142.389	43.58	0	297	0	21.01
2013-09-05	11:27:56	-10.8947	142.389	44.99	0	154	0	11.79
2013-09-05	11:30:19	-10.8948	142.389	-21.51	4896	311	0	18.76
2013-09-05	11:32:49	-10.8948	142.389	40.92	0	194	0	7.31
2013-09-05	11:36:02	-10.8947	142.389	28.81	0	352	0	15.76
2013-09-05	11:39:47	-10.8947	142.389	16.49	1332	306	0	7.33
2013-09-05	11:43:17	-10.8949	142.389	46.1	0	331	0	17.44
2013-09-05	11:44:28	-10.8951	142.389	113.03	0	155	0	38.04
2013-09-05	11:45:40	-10.8948	142.389	62.35	0	265	0	42.89
2013-09-05	11:46:56	-10.8948	142.389	40.32	4212	54	0	8.86
2013-09-05	11:48:41	-10.8949	142.389	37.19	0	22	0	17.97
2013-09-05	11:50:12	-10.8949	142.389	31.53	0	124	0	20.15
2013-09-05	11:52:23	-10.8948	142.389	55.74	0	301	0	16.86
2013-09-05	11:54:24	-10.8948	142.389	45.23	3168	184	0	10.39
2013-09-05	11:56:13	-10.8952	142.389	-52.96	3060	157	0	51.36
2013-09-05	11:57:58	-10.8951	142.389	-45.18	0	128	0	12.91
2013-09-05	11:59:33	-10.895	142.389	-30.31	4284	189	0	18.46	1
2013-09-05	12:00:52	-10.8952	142.389	-4.63	6984	340	0	28.8	1
2013-09-05	12:02:21	-10.8951	142.389	-90.08	0	133	0	23.15
2013-09-05	12:03:51	-10.8951	142.389	15.3	2988	91	0	26.74
2013-09-05	12:05:10	-10.8952	142.389	-60.16	1008	145	0	22.23
2013-09-05	12:06:21	-10.895	142.389	-28.07	2376	140	0	15.33
2013-09-05	12:07:36	-10.8947	142.389	40.13	4716	351	0	33.8
2013-09-05	12:08:47	-10.8947	142.389	101.8	0	347	0	29.92
2013-09-05	12:10:36	-10.8947	142.389	65.59	6408	192	0	24.11
2013-09-05	12:12:12	-10.8949	142.389	46.55	0	8	0	23.48
2013-09-05	12:13:26	-10.8948	142.389	41.47	0	198	0	14.88
2013-09-05	12:14:44	-10.8949	142.389	48.24	0	74	0	12.91
2013-09-05	12:16:07	-10.8948	142.389	48.57	5976	17	0	11.9
2013-09-05	12:17:26	-10.8945	142.389	54.2	0	15	0	35.75
2013-09-05	12:18:52	-10.8953	142.389	57.23	0	196	0	94.39
2013-09-05	12:20:32	-10.895	142.389	49.31	2880	195	0	38.2	1
2013-09-05	12:22:05	-10.8949	142.389	35.41	0	195	0	12.91	1
2013-09-05	12:23:24	-10.8949	142.389	55.11	0	69	0	12.22
2013-09-05	12:24:46	-10.8949	142.389	49.14	0	28	0	5.04
2013-09-05	12:26:03	-10.8949	142.389	77.72	468	164	0	9.58
2013-09-05	12:27:15	-10.8948	142.389	65.5	0	206	0	7.41
2013-09-05	12:28:30	-10.8949	142.389	42.79	0	190	0	9.12
2013-09-05	12:29:44	-10.8949	142.389	58.69	576	48	0	7.98
2013-09-05	12:31:07	-10.8948	142.389	33.02	4464	196	0	11.41
2013-09-05	12:32:24	-10.8949	142.389	48.2	1260	176	0	7.49
2013-09-05	12:34:06	-10.8946	142.389	48.67	7992	43	0	41.6
2013-09-05	12:35:50	-10.8947	142.389	52.06	1872	124	0	16.75
2013-09-05	12:37:51	-10.895	142.389	-26.88	2880	10	0	41.96
2013-09-05	12:39:38	-10.8944	142.389	47.48	5292	210	0	72.05
2013-09-05	12:41:24	-10.8947	142.389	61.33	4644	49	0	26.57
2013-09-05	12:42:48	-10.8949	142.389	68.69	3960	55	0	33.4
2013-09-05	12:44:20	-10.8949	142.389	35.07	4860	49	0	9.31
2013-09-05	12:45:30	-10.8948	142.389	63.28	0	11	0	14.39
2013-09-05	12:47:03	-10.8949	142.389	60.04	1008	21	0	12.64
2013-09-05	12:48:25	-10.8948	142.389	51.08	576	163	0	5.9
2013-09-05	12:49:34	-10.8949	142.389	61.2	432	52	0	7.11
2013-09-05	12:50:44	-10.8948	142.389	55.19	468	43	0	8.34
2013-09-05	12:51:51	-10.8948	142.389	48.66	0	23	0	8.35
2013-09-05	12:53:00	-10.8948	142.389	58.4	288	76	0	5
2013-09-05	12:54:10	-10.8949	142.389	68	1512	44	0	19.73
2013-09-05	12:55:17	-10.8946	142.389	-1.9	684	354	0	44.26
2013-09-05	12:56:25	-10.8947	142.389	28.44	1872	85	0	10.94
2013-09-05	12:57:34	-10.8949	142.389	56.34	2016	211	0	33.44
2013-09-05	12:58:42	-10.8947	142.389	32.67	936	255	0	31.18
2013-09-05	12:59:51	-10.8948	142.389	46.2	3132	205	0	16.52
2013-09-05	13:00:59	-10.8948	142.389	44.85	1656	212	0	6.51
2013-09-05	13:02:07	-10.8949	142.389	65.53	360	299	0	9
2013-09-05	13:03:16	-10.8948	142.389	49.79	3708	21	0	12.09
2013-09-05	13:04:25	-10.895	142.389	70.12	1080	90	0	23.02
2013-09-05	13:05:37	-10.8945	142.389	17.24	0	27	0	62.44
2013-09-05	13:06:49	-10.8951	142.389	117.87	1008	13	0	71.42
2013-09-05	13:08:02	-10.895	142.389	128.86	0	186	0	6.16
2013-09-05	13:09:14	-10.8948	142.389	22.28	1764	261	0	32.72
2013-09-05	13:10:22	-10.8949	142.389	45.47	936	83	0	15.41
2013-09-05	13:11:30	-10.8948	142.389	39.72	3996	206	0	16.83
2013-09-05	13:12:39	-10.8947	142.389	17.07	3816	2	0	20.82
2013-09-05	13:13:49	-10.8951	142.389	118.98	4860	207	0	63.11
2013-09-05	13:15:26	-10.8946	142.389	123.95	18360	176	0	45.87
2013-09-05	13:16:35	-10.8949	142.389	83.52	0	79	0	27.83
2013-09-05	13:19:02	-10.8949	142.389	83.52	0	79	0	0
2013-09-05	13:20:11	-10.8947	142.389	44.65	252	281	0	28.8
2013-09-05	13:21:21	-10.8947	142.389	29.3	2088	213	0	3.47
2013-09-05	13:22:35	-10.8947	142.389	38.98	0	4	0	8.56
2013-09-05	13:23:56	-10.8942	142.389	23.48	0	246	0	54.92
2013-09-05	13:33:53	-10.8942	142.389	23.48	0	246	0	0
2013-09-05	13:35:14	-10.8948	142.389	42.4	0	102	0	62.8
2013-09-05	13:38:33	-10.8944	142.389	15.79	13248	294	0	84.49
2013-09-05	14:27:05	-10.8944	142.389	15.79	13248	294	0	0
2013-09-05	14:28:33	-10.8943	142.389	7.49	756	286	0	22.36
2013-09-05	14:29:48	-10.8946	142.389	39.86	1728	263	0	39.31
2013-09-05	14:31:00	-10.8946	142.389	9.46	0	314	0	21.72
2013-09-05	14:32:08	-10.8946	142.389	40.68	1368	49	0	5.07
2013-09-05	14:33:20	-10.8947	142.389	-5.79	684	43	0	15.2	1
2013-09-05	14:34:31	-10.8946	142.389	46.05	0	338	0	13.44	1
2013-09-05	14:35:40	-10.8946	142.389	12.35	0	359	0	4.16
2013-09-05	14:36:52	-10.8946	142.389	7.62	0	49	0	6.68
2013-09-05	14:38:02	-10.8947	142.389	9.42	180	183	0	11.91
2013-09-05	14:39:10	-10.8948	142.389	31.54	2520	230	0	15.68
2013-09-05	14:40:18	-10.8946	142.389	33.51	1296	264	0	23.97
2013-09-05	14:41:26	-10.8947	142.389	37.33	2052	105	0	7.95
2013-09-05	14:42:34	-10.8947	142.389	37.93	684	246	0	5.03
2013-09-05	14:43:42	-10.8947	142.389	36.91	3924	254	0	3.93
2013-09-05	14:44:52	-10.8947	142.389	45.07	3168	53	0	9.35
2013-09-05	14:46:00	-10.8946	142.389	43.75	1116	64	0	12.21
2013-09-05	14:47:08	-10.8947	142.389	36.07	1512	198	0	7.89
2013-09-05	14:48:17	-10.8946	142.389	40.07	0	65	0	5.85
2013-09-05	14:49:25	-10.8946	142.389	-11.1	0	19	0	21.25
2013-09-05	14:50:35	-10.8946	142.389	10.76	0	72	0	9.41
2013-09-05	14:51:44	-10.8947	142.389	55.2	684	74	0	19.53
2013-09-05	14:52:53	-10.8946	142.389	44.79	2124	67	0	9.52
2013-09-05	14:54:01	-10.8947	142.389	13.45	612	76	0	13.54
2013-09-05	14:55:09	-10.8947	142.389	17.64	0	257	0	15.1
2013-09-05	14:56:17	-10.8946	142.389	35.32	792	83	0	12.42
2013-09-05	14:57:25	-10.8947	142.389	32.05	396	221	0	10.79
2013-09-05	14:58:33	-10.8947	142.389	42.53	108	45	0	13.54
2013-09-05	14:59:41	-10.8947	142.389	31.39	1008	119	0	7.02
2013-09-05	15:00:50	-10.8947	142.389	42.04	1512	241	0	10.17
2013-09-05	15:02:00	-10.8947	142.389	27.95	2952	73	0	8.41
2013-09-05	15:03:08	-10.8946	142.389	62.3	0	269	0	14.23
2013-09-05	15:04:16	-10.8947	142.389	40.32	0	63	0	21.99
2013-09-05	15:05:26	-10.8947	142.389	41.43	4860	56	0	0.11
2013-09-05	15:06:37	-10.8946	142.389	24.66	0	63	0	28.46
2013-09-05	15:07:46	-10.8946	142.389	25.79	0	78	0	8.59
2013-09-05	15:08:55	-10.8947	142.389	42.69	0	62	0	5.59
2013-09-05	15:10:03	-10.8946	142.389	18.09	864	275	0	6.86
2013-09-05	15:11:14	-10.8948	142.389	56.66	0	182	0	37.35
2013-09-05	15:12:24	-10.8947	142.389	48.96	2052	248	0	10.04
2013-09-05	15:13:32	-10.8947	142.389	8.61	0	55	0	35.49
2013-09-05	15:14:42	-10.8947	142.389	18.44	0	73	0	1.64
2013-09-05	15:15:50	-10.8947	142.389	49.03	108	288	0	20.24
2013-09-05	15:18:17	-10.8947	142.389	49.03	108	288	0	0
2013-09-05	15:19:54	-10.8947	142.389	22.14	0	80	0	12.51
2013-09-05	15:21:11	-10.8947	142.389	22.14	0	80	0	0
2013-09-05	15:22:20	-10.8947	142.389	43.4	2016	63	0	6.71
2013-09-05	15:23:30	-10.8947	142.389	33.34	936	60	0	8.44
2013-09-05	15:24:40	-10.8948	142.389	33.32	1692	227	0	3.52
2013-09-05	15:25:55	-10.8947	142.39	55.14	1008	234	0	42.06
2013-09-05	15:27:07	-10.8945	142.389	-66.07	0	194	0	97.41
2013-09-05	15:28:19	-10.8948	142.389	41.26	0	80	0	68.87
2013-09-05	15:29:31	-10.8947	142.389	-27.22	3024	274	0	59.26
2013-09-05	15:30:40	-10.8946	142.389	-68.33	0	260	0	24.7
2013-09-05	15:31:51	-10.8947	142.389	-16.42	0	48	0	32.48
2013-09-05	15:33:00	-10.8946	142.388	-68.85	0	55	0	36.8
2013-09-05	15:34:08	-10.8948	142.389	21.69	4392	277	0	92.71
2013-09-05	15:35:19	-10.8946	142.389	-3.93	8676	272	0	66.39
2013-09-05	15:36:34	-10.8948	142.389	1.76	9288	246	0	75.5
2013-09-05	15:37:43	-10.8947	142.389	32.46	1764	339	0	20.74
2013-09-05	15:39:00	-10.8947	142.389	32.92	0	30	0	5.56
2013-09-05	15:40:13	-10.8947	142.389	32.92	0	30	0	0
2013-09-05	15:41:41	-10.8948	142.389	13.43	4392	7	0	19.54
2013-09-05	15:43:05	-10.8948	142.389	28.39	1656	177	0	11.79
2013-09-05	15:44:23	-10.8947	142.389	29.3	900	60	0	11.09
2013-09-05	15:45:39	-10.8946	142.389	39.8	0	287	0	6.29
2013-09-05	15:47:57	-10.8948	142.389	27.48	0	348	0	15.31
2013-09-05	15:50:03	-10.8948	142.389	27.48	0	348	0	0
2013-09-05	15:51:19	-10.8946	142.389	17.95	6444	84	0	13.74
2013-09-05	15:52:55	-10.8947	142.389	25.26	0	111	0	13.98
2013-09-05	15:54:13	-10.8947	142.389	41.61	0	53	0	15.08
2013-09-05	15:55:40	-10.8946	142.389	47.76	1296	137	0	8.33
2013-09-05	15:57:10	-10.8946	142.389	37.22	1476	172	0	16.71
2013-09-05	15:59:00	-10.8947	142.389	46.87	3744	195	0	18.21
2013-09-05	16:00:43	-10.8947	142.389	46.87	3744	195	0	0
2013-09-05	16:03:09	-10.8945	142.39	100.98	0	45	0	64.86
2013-09-05	16:05:26	-10.8944	142.39	109.79	0	257	0	3.34
2013-09-05	16:06:38	-10.8944	142.39	127.18	0	39	0	16.99
2013-09-05	16:07:50	-10.8943	142.39	152.01	0	340	0	18.19
2013-09-05	16:09:04	-10.8944	142.39	106.76	0	74	0	44.54
2013-09-05	16:10:13	-10.8944	142.39	145.49	0	199	0	40.41
2013-09-05	16:11:24	-10.8944	142.39	105.91	0	262	0	33.71
2013-09-05	16:12:34	-10.8944	142.39	136.95	0	308	0	30.89
2013-09-05	16:13:44	-10.8944	142.39	106.72	0	251	0	26.36
2013-09-05	16:15:19	-10.8945	142.39	129.75	5004	236	0	6.41
2013-09-05	16:16:34	-10.8946	142.39	80.98	0	48	0	18.59
2013-09-05	16:22:31	-10.8946	142.39	80.98	0	48	0	0
2013-09-05	16:25:15	-10.8944	142.39	143.73	0	281	0	62.44
2013-09-05	16:27:12	-10.8945	142.39	172.12	0	254	0	11.84
2013-09-05	16:30:58	-10.8945	142.39	135.36	0	86	0	14.96
2013-09-05	16:33:43	-10.8943	142.39	136.67	3420	246	0	42.93
2013-09-05	16:34:53	-10.8943	142.39	133.89	0	246	0	3.42
2013-09-05	16:36:11	-10.8943	142.39	127.12	0	82	0	11.94
2013-09-05	16:37:55	-10.8944	142.39	112.88	0	195	0	47.82
[truncated: 1,064 more rows]

## Sheet: Ba_08
Date	Time	Latitude	Longitude	Altitude	Speed	Course	Type	Distance	Essential
2013-09-03	13:02:23	-10.8922	142.388	55.03	180	302	-2	0	1
2013-09-03	13:04:30	-10.8922	142.388	54.96	216	277	0	5.58	1
2013-09-03	13:07:24	-10.8922	142.388	54.9	216	235	0	2.04
2013-09-03	13:09:47	-10.8922	142.388	34.42	648	262	0	5.29
2013-09-03	13:10:52	-10.8922	142.388	39.74	72	223	0	6.72
2013-09-03	13:11:57	-10.8922	142.388	43.26	0	136	0	1.89
2013-09-03	13:13:03	-10.8922	142.387	36.75	0	286	0	3.78
2013-09-03	13:14:07	-10.8922	142.387	43.42	0	310	0	1.83
2013-09-03	13:15:11	-10.8922	142.388	44.75	1980	268	0	8.7
2013-09-03	13:16:16	-10.8922	142.388	48.65	144	269	0	5.51
2013-09-03	13:17:22	-10.8922	142.388	53.83	108	161	0	11.38
2013-09-03	13:18:27	-10.8922	142.388	50.4	504	18	0	11.48
2013-09-03	13:19:32	-10.8922	142.387	20.92	972	142	0	3.13
2013-09-03	13:20:40	-10.8922	142.388	31.52	1764	341	0	3.9
2013-09-03	13:21:50	-10.8923	142.388	-57.5	612	242	0	17.53
2013-09-03	13:23:00	-10.8921	142.388	-20.26	0	329	0	27.4
2013-09-03	13:24:09	-10.8921	142.388	51.72	0	75	0	13.41
2013-09-03	13:25:19	-10.8921	142.388	51.72	0	75	0	0
2013-09-03	13:26:43	-10.896	142.378	55.39	78480	233	0	1113.17	1
2013-09-03	13:29:03	-10.8936	142.352	26.93	34668	6	0	2844.89	1
2013-09-03	13:31:12	-10.8906	142.353	48.03	0	68	0	326.36	1
2013-09-03	13:32:28	-10.8906	142.353	67.13	4896	243	0	5.2
2013-09-03	13:37:13	-10.8904	142.353	47.04	0	0	0	34.27
2013-09-03	13:46:15	-10.8904	142.353	47.04	0	0	0	0
2013-09-03	13:48:02	-10.8906	142.353	45.58	504	130	0	32.52
2013-09-03	13:50:07	-10.8944	142.355	47.07	62028	105	0	472.87	1
2013-09-03	13:53:59	-10.8935	142.387	47.34	14400	80	0	3583.55	1
2013-09-03	13:57:28	-10.8955	142.389	27.52	72	325	0	247.3	1
2013-09-03	14:00:46	-10.8944	142.389	38.89	7488	116	0	126.26	1
2013-09-03	14:03:26	-10.8952	142.39	59.39	11412	146	0	197.21	1
2013-09-03	14:05:44	-10.8938	142.391	50.53	8280	357	0	162.02	1
2013-09-03	14:07:41	-10.8934	142.391	82.61	0	104	0	54.45	1
2013-09-03	14:08:49	-10.8933	142.391	81.54	19260	263	0	26.72
2013-09-03	14:09:55	-10.8933	142.391	81.54	19260	263	0	0
2013-09-03	14:11:07	-10.8925	142.39	10.72	12600	105	0	148.72	1
2013-09-03	14:12:23	-10.8935	142.389	43.25	1656	48	0	115.04	1
2013-09-03	14:13:35	-10.8943	142.389	-5.7	18972	111	0	98.58	1
2013-09-03	14:14:41	-10.8947	142.389	39.48	0	77	0	52.62	1
2013-09-03	14:15:53	-10.8947	142.389	7.89	0	329	0	7.17
2013-09-03	14:17:03	-10.8946	142.389	34.24	0	329	0	12.47
2013-09-03	14:18:22	-10.8941	142.389	20.23	0	102	0	75.44
2013-09-03	14:19:31	-10.8941	142.389	20.23	0	102	0	0
2013-09-03	14:21:09	-10.8934	142.389	20.28	0	65	0	75.11
2013-09-03	14:23:00	-10.8937	142.389	87.86	2016	15	0	31.82
2013-09-03	14:25:07	-10.8944	142.389	-18.68	6804	109	0	102.12
2013-09-03	14:27:11	-10.8948	142.389	33.14	0	31	0	43.77
2013-09-03	14:29:28	-10.8947	142.389	46.06	324	130	0	14.85
2013-09-03	14:31:35	-10.8949	142.389	88.67	828	3	0	27.27
2013-09-03	14:33:59	-10.8949	142.389	48.42	432	2	0	8.75
2013-09-03	14:36:41	-10.8949	142.389	47.98	1044	343	0	5.94
2013-09-03	14:39:06	-10.8947	142.389	59.83	0	304	0	42.76
2013-09-03	14:40:11	-10.8947	142.389	52.22	0	52	0	3.45
2013-09-03	14:41:17	-10.8947	142.389	59.16	4968	95	0	6.45
2013-09-03	14:42:22	-10.8947	142.389	47.02	0	353	0	1.78
2013-09-03	14:43:38	-10.8947	142.389	32.28	720	13	0	5.04
2013-09-03	14:44:56	-10.8947	142.389	36.39	540	31	0	7.13
2013-09-03	14:46:11	-10.8947	142.389	37.38	0	141	0	11.97
2013-09-03	14:47:18	-10.8946	142.389	18.16	0	355	0	12.66
2013-09-03	14:48:21	-10.8947	142.389	19.82	0	113	0	7.91
2013-09-03	14:49:27	-10.8947	142.389	47.8	0	36	0	5.91
2013-09-03	14:50:32	-10.8948	142.389	30.78	0	349	0	11.76
2013-09-03	14:51:39	-10.8947	142.389	38.6	0	143	0	8.96
2013-09-03	14:52:47	-10.8947	142.389	45.8	0	359	0	7.06
2013-09-03	14:53:57	-10.8946	142.389	5.25	0	96	0	5.68
2013-09-03	14:55:35	-10.8943	142.389	-23.27	3600	279	0	41.07
2013-09-03	14:57:01	-10.8948	142.389	60.99	0	50	0	65.09
2013-09-03	14:58:03	-10.8949	142.389	102.76	0	8	0	15.23
2013-09-03	14:59:07	-10.8948	142.389	96.83	2772	134	0	11.08
2013-09-03	15:00:10	-10.8948	142.389	79.61	0	247	0	16.02
2013-09-03	15:01:14	-10.8948	142.389	86.45	468	59	0	3.11
2013-09-03	15:02:16	-10.8948	142.389	71.34	828	59	0	6.55
2013-09-03	15:03:21	-10.8948	142.389	93.3	720	260	0	0.44
2013-09-03	15:04:23	-10.8947	142.389	27.25	1044	93	0	13.43
2013-09-03	15:05:25	-10.8947	142.389	49.16	0	108	0	6.78
2013-09-03	15:06:26	-10.8947	142.389	41.49	612	85	0	8.42
2013-09-03	15:07:30	-10.8948	142.389	63.49	0	32	0	16.43
2013-09-03	15:08:35	-10.8947	142.389	69.5	0	129	0	12.42
2013-09-03	15:09:40	-10.8948	142.389	91.76	6876	283	0	7.49
2013-09-03	15:10:45	-10.8947	142.389	49	0	331	0	9.83
2013-09-03	15:11:54	-10.8947	142.389	61.33	0	45	0	8.01
2013-09-03	15:12:59	-10.8948	142.389	129.73	0	29	0	13.94
2013-09-03	15:14:10	-10.8947	142.389	28.58	936	108	0	22.03
2013-09-03	15:15:13	-10.8947	142.389	65.86	0	263	0	1.64
2013-09-03	15:16:21	-10.8947	142.389	87.32	0	118	0	6.78
2013-09-03	15:17:25	-10.8947	142.389	78.51	216	263	0	3.29
2013-09-03	15:18:32	-10.8947	142.389	50.37	1764	117	0	2.01
2013-09-03	15:19:40	-10.8948	142.389	77.37	0	312	0	17.79
2013-09-03	15:20:42	-10.8947	142.389	33.8	252	71	0	23.92
2013-09-03	15:21:44	-10.8947	142.389	35.04	36	335	0	2.78
2013-09-03	15:22:52	-10.8948	142.389	71.63	2268	332	0	32.28
2013-09-03	15:23:54	-10.8947	142.389	50.06	540	44	0	12.58
2013-09-03	15:24:55	-10.8947	142.389	34.9	2772	248	0	5.33
2013-09-03	15:26:01	-10.8947	142.389	44.24	2736	102	0	11.18
2013-09-03	15:27:03	-10.8947	142.389	31.83	0	63	0	19.56
2013-09-03	15:28:06	-10.8947	142.389	14.17	0	85	0	5.16
2013-09-03	15:29:09	-10.8946	142.389	24.52	0	67	0	8.33
2013-09-03	15:30:11	-10.8946	142.389	4.85	0	145	0	3.41
2013-09-03	15:31:14	-10.8946	142.389	-4.34	0	64	0	26.64
2013-09-03	15:32:18	-10.8948	142.389	10.27	1116	103	0	37.28
2013-09-03	15:33:20	-10.8947	142.389	4.15	0	279	0	23.34
2013-09-03	15:34:23	-10.8945	142.388	-116.96	0	103	0	105.03
2013-09-03	15:35:25	-10.8947	142.39	67.13	0	86	0	165.08
2013-09-03	15:36:28	-10.8947	142.389	34.22	0	97	0	38.4
2013-09-03	15:37:31	-10.8949	142.39	174.87	0	109	0	138.69
2013-09-03	15:38:35	-10.8951	142.392	441.52	0	330	0	141.96
2013-09-03	15:39:37	-10.8954	142.394	665.7	0	140	0	239.51
2013-09-03	15:40:41	-10.8953	142.393	586.4	0	51	0	59.34
2013-09-03	15:41:50	-10.8951	142.393	562.07	1188	105	0	29.52
2013-09-03	15:42:52	-10.8952	142.393	541.84	0	62	0	16
2013-09-03	15:44:37	-10.8948	142.389	44.97	0	128	0	453.58
2013-09-03	15:46:15	-10.8947	142.389	24.83	2196	56	0	14.1
2013-09-03	15:47:48	-10.8948	142.391	241.29	0	99	0	191.97
2013-09-03	15:48:50	-10.8947	142.389	45.61	1080	99	0	190.25
2013-09-03	15:49:52	-10.8947	142.389	-10.3	0	257	0	50.1
2013-09-03	15:50:56	-10.8948	142.389	33.56	1800	289	0	62.52
2013-09-03	15:53:52	-10.8947	142.389	37.46	4500	260	0	29.85
2013-09-03	15:56:15	-10.8945	142.389	19.77	1872	255	0	19.21
2013-09-03	15:57:30	-10.8944	142.389	40.06	11268	282	0	12.05
2013-09-03	15:59:08	-10.8943	142.389	41.52	1008	192	0	26.89
2013-09-03	16:00:07	-10.8944	142.389	42.88	756	336	0	13.73
2013-09-03	16:01:11	-10.8943	142.389	38.74	0	62	0	7.94
2013-09-03	16:02:13	-10.8942	142.389	37.43	0	3	0	8.28
2013-09-03	16:03:16	-10.8943	142.389	38.39	0	143	0	6.03
2013-09-03	16:04:16	-10.8943	142.389	25.25	0	169	0	18.64
2013-09-03	16:05:20	-10.8937	142.389	28.96	6984	344	0	69.27
2013-09-03	16:06:28	-10.8938	142.389	23.94	7236	200	0	17.35
2013-09-03	16:07:43	-10.8943	142.389	47.02	0	128	0	53.35
2013-09-03	16:08:49	-10.8944	142.389	-8.19	0	44	0	9.05
2013-09-03	16:10:21	-10.8945	142.389	36.61	0	262	0	36.21
2013-09-03	16:11:40	-10.8945	142.389	60.17	4140	92	0	17.13
2013-09-03	16:13:01	-10.8947	142.389	89.35	6480	261	0	20.77
2013-09-03	16:14:12	-10.8945	142.389	34.19	0	189	0	31.41
2013-09-03	16:15:17	-10.8946	142.389	44.74	0	55	0	19.48
2013-09-03	16:16:21	-10.8946	142.389	31.68	0	305	0	17.54
2013-09-03	16:17:56	-10.8946	142.389	34.98	0	319	0	12.84
2013-09-03	16:19:14	-10.8947	142.389	30.48	1620	321	0	15.31
2013-09-03	16:20:15	-10.8947	142.389	35.12	360	287	0	1.98
2013-09-03	16:21:16	-10.8946	142.389	43.23	720	136	0	8.61
2013-09-03	16:22:17	-10.8947	142.389	45.8	0	320	0	7.09
2013-09-03	16:23:22	-10.8938	142.389	-0.59	0	159	0	118.06
2013-09-03	16:24:25	-10.8947	142.389	51.79	1332	63	0	117.73
2013-09-03	16:25:27	-10.8947	142.389	21.78	1656	131	0	15.85
2013-09-03	16:26:33	-10.8947	142.389	21.78	1656	131	0	0
2013-09-03	16:27:46	-10.8946	142.389	20.71	3024	126	0	1.89
2013-09-03	16:28:51	-10.8943	142.389	15.13	0	344	0	49.2
2013-09-03	16:29:56	-10.8941	142.389	1.85	936	121	0	26.35
2013-09-03	16:30:58	-10.8947	142.389	40.49	3564	358	0	85.63
2013-09-03	16:32:03	-10.8957	142.39	97.1	3744	317	0	149.66
2013-09-03	16:33:11	-10.8946	142.389	47.49	0	329	0	152.55
2013-09-03	16:34:15	-10.8947	142.389	27.58	0	8	0	3.34
2013-09-03	16:35:19	-10.8947	142.389	38.52	0	84	0	1.77
2013-09-03	16:36:33	-10.8947	142.389	55.54	0	18	0	1.87
2013-09-03	16:41:38	-10.8947	142.389	55.54	0	18	0	0
2013-09-03	16:47:30	-10.8949	142.389	48.66	0	353	0	26.9
2013-09-03	16:53:00	-10.8947	142.389	-31.4	324	279	0	19.13
2013-09-03	16:54:04	-10.8947	142.389	-6.33	0	305	0	1.11
2013-09-03	16:55:09	-10.8947	142.389	99.3	0	83	0	12
2013-09-03	16:56:16	-10.8944	142.389	55.34	6444	1	0	35.46
2013-09-03	16:57:39	-10.8944	142.389	49.67	1908	119	0	5.69
2013-09-03	17:00:15	-10.8944	142.39	31.75	2412	73	0	15.11
2013-09-03	17:02:48	-10.8944	142.389	43.18	7704	221	0	35.17
2013-09-03	17:03:58	-10.8945	142.39	81.95	9360	65	0	42.89
2013-09-03	17:05:12	-10.8947	142.389	51.21	0	115	0	38.96
2013-09-03	17:06:19	-10.8946	142.389	40.9	0	43	0	26.45
2013-09-03	17:07:27	-10.8947	142.389	37.48	7236	62	0	28.88
2013-09-03	17:08:39	-10.8945	142.389	37.38	22896	254	0	29.69
2013-09-03	17:09:54	-10.8943	142.389	37.6	0	39	0	26.45
2013-09-03	17:11:04	-10.8943	142.389	40.49	4572	116	0	31.93
2013-09-03	17:16:09	-10.8943	142.389	40.49	4572	116	0	0
2013-09-03	17:21:36	-10.8953	142.389	1.32	0	157	0	109.4
2013-09-03	17:27:10	-10.8953	142.389	26.53	2088	318	0	46.89
2013-09-03	17:30:59	-10.8948	142.389	37.73	4788	277	0	73.48
2013-09-03	17:34:43	-10.8946	142.389	-5.42	0	338	0	24.84
2013-09-03	17:37:24	-10.8948	142.389	-1.7	0	269	0	25.36
2013-09-03	17:38:33	-10.8948	142.389	-1.7	0	269	0	0
2013-09-03	17:39:42	-10.8947	142.389	44.75	2232	267	0	15.43
2013-09-03	17:40:51	-10.8947	142.389	44.75	2232	267	0	0
2013-09-03	17:42:10	-10.8945	142.39	25.2	8532	79	0	55.43
2013-09-03	17:43:32	-10.8946	142.389	37.33	7416	87	0	32.8
2013-09-03	17:44:51	-10.8953	142.389	-67.99	0	204	0	79.38
2013-09-03	17:46:28	-10.8946	142.389	18.98	4176	250	0	77.14
2013-09-03	17:48:41	-10.8948	142.389	-6.02	1620	85	0	24.7
2013-09-03	17:51:05	-10.8946	142.389	57.97	936	253	0	27.98
2013-09-03	17:53:27	-10.8948	142.389	49.05	0	191	0	19.84
2013-09-03	17:56:13	-10.8947	142.389	29.91	3240	359	0	15.81
2013-09-03	17:58:39	-10.8947	142.389	21.15	0	336	0	3.88
2013-09-03	17:59:44	-10.8948	142.389	36.14	0	305	0	15.32
2013-09-03	18:00:56	-10.8948	142.389	34.54	0	211	0	16.08
2013-09-03	18:02:37	-10.8948	142.389	47.12	8784	41	0	9.35
2013-09-03	18:04:12	-10.8945	142.389	39.27	0	291	0	37.81
2013-09-03	18:05:48	-10.8948	142.389	48.04	4968	217	0	35.62
2013-09-03	18:07:19	-10.8948	142.389	38.67	252	36	0	8.52
2013-09-03	18:10:22	-10.8951	142.389	71.07	0	253	0	26.4
2013-09-03	18:13:13	-10.8948	142.389	54.17	0	335	0	27.31
2013-09-03	18:16:29	-10.8954	142.389	-53.39	0	337	0	68.78
2013-09-03	18:18:51	-10.8942	142.389	-12.74	0	355	0	136.86
2013-09-03	18:22:19	-10.8942	142.389	-12.74	0	355	0	0
2013-09-03	18:23:21	-10.8945	142.389	26.85	0	208	0	36.93
2013-09-03	18:24:29	-10.8947	142.389	38.68	396	189	0	23.45
2013-09-03	18:25:34	-10.8945	142.389	40.43	0	62	0	28.67
2013-09-03	18:26:39	-10.8947	142.389	47.11	0	88	0	21.38
2013-09-03	18:27:50	-10.8947	142.389	15.48	0	151	0	5.23
2013-09-03	18:28:56	-10.8945	142.389	55.05	2916	126	0	31.58
2013-09-03	18:30:02	-10.8952	142.389	-69.24	0	214	0	78.53
2013-09-03	18:31:19	-10.8947	142.389	53.82	6264	284	0	49.85
2013-09-03	18:32:27	-10.8945	142.389	17.09	2880	293	0	25.63
2013-09-03	18:33:49	-10.8945	142.389	-64.79	5364	338	0	40.04
2013-09-03	18:34:58	-10.8946	142.389	27.89	0	103	0	41.9
2013-09-03	18:36:04	-10.8947	142.389	35.21	0	154	0	19.01
2013-09-03	18:37:14	-10.8947	142.389	24.03	7128	293	0	3.89
2013-09-03	18:38:37	-10.8946	142.389	39.64	5832	208	0	8.41
2013-09-03	18:39:57	-10.8948	142.389	-0.22	9216	161	0	29.78
2013-09-03	18:41:59	-10.8947	142.389	24.76	0	300	0	17.44
2013-09-03	18:43:48	-10.8948	142.389	42.1	0	110	0	20.36
2013-09-03	18:48:54	-10.8948	142.389	42.1	0	110	0	0
2013-09-03	18:53:58	-10.8949	142.389	92.71	3600	323	0	13.4
2013-09-03	18:59:02	-10.8947	142.389	-5.99	1404	74	0	33.53
2013-09-03	19:03:58	-10.8946	142.389	16.54	1512	302	0	12.29
2013-09-03	19:08:41	-10.8949	142.389	87.65	0	196	0	28.56
2013-09-03	19:12:27	-10.8941	142.389	-117.97	0	36	0	112.77
2013-09-03	19:16:14	-10.8942	142.39	35.59	936	4	0	170.29
2013-09-03	19:20:45	-10.8942	142.39	26.07	1116	224	0	20.57
2013-09-03	19:24:39	-10.8948	142.389	32.02	0	225	0	117.97
2013-09-03	19:25:43	-10.8946	142.389	17.22	0	77	0	30.4
2013-09-03	19:26:57	-10.895	142.391	-23.77	12888	174	0	155.71	1
2013-09-03	19:28:59	-10.896	142.39	25.74	5832	54	0	115.3	1
2013-09-03	19:30:55	-10.8957	142.391	36.08	432	42	0	37.47	1
2013-09-03	19:35:16	-10.8957	142.391	36.08	432	42	0	0
2013-09-03	19:36:38	-10.8957	142.391	11.9	24804	46	0	10.94
2013-09-03	19:37:39	-10.8955	142.391	180.24	3204	261	0	14.06
2013-09-03	19:38:56	-10.895	142.391	42.02	16596	326	0	65.13	1
2013-09-03	19:40:10	-10.8942	142.389	108.95	8424	102	0	212.87	1
2013-09-03	19:41:21	-10.8935	142.391	154.05	11484	333	0	221.41	1
2013-09-03	19:42:33	-10.8923	142.388	8.81	7632	285	0	275.65	1
2013-09-03	19:43:38	-10.893	142.39	12.4	9252	217	0	195.64	1
2013-09-03	19:44:49	-10.8926	142.388	-8.96	19044	311	0	263.54	1
2013-09-03	19:46:23	-10.8884	142.388	100.93	19764	11	0	467.54	1
2013-09-03	19:47:49	-10.8869	142.389	-0.74	14904	94	0	215.4	1
2013-09-03	19:49:17	-10.8862	142.389	90.18	0	243	0	85.27	1
2013-09-03	19:50:30	-10.886	142.39	79.05	0	359	0	24.82
2013-09-03	19:51:50	-10.886	142.39	170.23	0	18	0	11.89
2013-09-03	19:53:03	-10.8862	142.389	77.41	0	305	0	33.77
2013-09-03	19:54:12	-10.8866	142.39	-255.94	0	253	0	53.71
2013-09-03	19:55:24	-10.8864	142.39	-109.28	864	269	0	23.22
2013-09-03	19:56:35	-10.8862	142.389	31.19	0	97	0	25.31
2013-09-03	19:58:12	-10.8862	142.389	99.77	3420	192	0	6.67
2013-09-03	19:59:43	-10.8868	142.389	59.2	612	59	0	65.96	1
2013-09-03	20:01:22	-10.8871	142.389	-32.91	6228	74	0	90.14	1
2013-09-03	20:03:00	-10.89	142.388	136.61	17244	196	0	340.33	1
2013-09-03	20:04:09	-10.8914	142.388	170.47	0	173	0	162.78	1
2013-09-03	20:05:18	-10.8926	142.387	152.97	6984	186	0	154.53	1
2013-09-03	20:06:29	-10.8938	142.387	79.65	8928	190	0	130.12	1
2013-09-03	20:07:49	-10.8944	142.387	35.18	0	90	0	110.56	1
2013-09-03	20:09:02	-10.8946	142.388	99.57	6048	96	0	113.23	1
2013-09-03	20:10:43	-10.8943	142.39	205.54	0	223	0	136.9	1
2013-09-03	20:12:51	-10.8945	142.389	87.06	144	221	0	32.45
2013-09-03	20:14:47	-10.8949	142.39	139.16	15840	141	0	129.13
2013-09-03	20:15:58	-10.8946	142.389	-1.92	5004	289	0	137.46
2013-09-03	20:17:11	-10.8945	142.389	31.28	0	333	0	16.28
2013-09-03	20:18:18	-10.8943	142.389	161.71	0	289	0	20.08
2013-09-03	20:19:26	-10.8944	142.389	189.2	0	101	0	10.85
2013-09-03	20:20:35	-10.8944	142.389	94.16	0	224	0	12.84
2013-09-03	20:21:48	-10.8946	142.389	11.82	0	315	0	16.26
2013-09-03	20:22:56	-10.8944	142.389	37.3	0	182	0	16.67
2013-09-03	20:24:11	-10.8955	142.391	26.11	9072	171	0	170.56
2013-09-03	20:25:29	-10.8959	142.391	17.12	6264	337	0	44.86
2013-09-03	20:26:39	-10.8959	142.391	-25.56	3168	345	0	6.74
2013-09-03	20:28:14	-10.8954	142.391	157.39	5796	205	0	60.19	1
2013-09-03	20:29:27	-10.8958	142.39	11.71	0	38	0	52.18	1
2013-09-03	20:30:48	-10.8959	142.391	-75.83	0	269	0	20.62
2013-09-03	20:32:07	-10.8955	142.391	62.1	0	322	0	49.89
2013-09-03	20:33:38	-10.8959	142.391	-40.43	3204	145	0	40.69
2013-09-03	20:34:58	-10.8958	142.391	43.79	3024	163	0	9.23
2013-09-03	20:36:25	-10.8958	142.39	16.57	1692	249	0	8.42
2013-09-03	20:38:14	-10.8945	142.389	25.59	972	110	0	205.37
2013-09-03	20:40:54	-10.8946	142.389	-18.95	0	168	0	37.2
2013-09-03	20:43:23	-10.8949	142.389	-81.06	2304	9	0	30.1
2013-09-03	20:45:43	-10.8946	142.389	2.7	0	336	0	31.13
2013-09-03	20:47:30	-10.8948	142.39	-96.97	0	237	0	27.83
2013-09-03	20:49:07	-10.895	142.391	109.91	12600	182	0	100.73
2013-09-03	20:50:53	-10.895	142.391	109.91	12600	182	0	0	1
2013-09-03	20:52:19	-10.8946	142.39	48.57	17604	278	0	92.33	1
2013-09-03	20:54:12	-10.8922	142.387	89.43	26784	19	0	398.41	1
2013-09-03	20:56:18	-10.8868	142.389	29.43	7560	82	0	634.68	1
2013-09-03	20:58:12	-10.8865	142.39	40.84	1980	74	0	86.18	1
2013-09-03	21:00:00	-10.8853	142.393	60.68	19224	81	0	337.78	1
2013-09-03	21:01:12	-10.8837	142.395	53.4	19044	120	0	339.51	1
2013-09-03	21:02:41	-10.887	142.398	65.61	12240	156	0	439.32	1
2013-09-03	21:05:29	-10.8911	142.395	61.59	15552	166	0	554.23	1
2013-09-03	21:08:09	-10.893	142.392	38.43	5364	248	0	318.58	1
2013-09-03	21:10:41	-10.8947	142.391	39.21	6336	107	0	272.59	1
2013-09-03	21:12:38	-10.8957	142.391	45.03	3492	171	0	103.93	1
2013-09-03	21:15:24	-10.8946	142.389	66.02	27972	4	0	178.24	1
2013-09-03	21:17:48	-10.8949	142.389	89.56	5904	283	0	34.48	1
2013-09-03	21:19:52	-10.8946	142.389	45.98	5796	82	0	38.91
2013-09-03	21:21:46	-10.8947	142.389	16.51	3096	266	0	23.2
2013-09-03	21:22:58	-10.8947	142.389	38.31	0	233	0	14.99
2013-09-03	21:24:09	-10.8949	142.391	77.8	0	336	0	126.91
2013-09-03	21:25:34	-10.8947	142.389	31.62	1404	295	0	140.16
2013-09-03	21:27:27	-10.8947	142.389	38.06	936	74	0	1.65
2013-09-03	21:33:54	-10.8947	142.389	38.06	936	74	0	0
2013-09-03	21:35:15	-10.8946	142.389	49.71	0	93	0	19.06
2013-09-03	21:37:38	-10.8946	142.389	49.71	0	93	0	0
2013-09-03	21:39:07	-10.8946	142.389	81.47	2556	183	0	10.17
2013-09-03	21:40:19	-10.8945	142.389	4.43	0	104	0	16.8
2013-09-03	21:41:56	-10.8946	142.389	44.46	0	189	0	19.13
2013-09-03	21:43:21	-10.8946	142.389	41.64	1224	241	0	7.78
2013-09-03	21:44:30	-10.8946	142.389	67.01	2196	150	0	9.01
2013-09-03	21:45:37	-10.8948	142.389	67.42	0	245	0	13.73
2013-09-03	21:46:58	-10.8946	142.389	53.86	216	172	0	20.82
2013-09-03	21:48:53	-10.8946	142.389	28.55	2268	152	0	12.5
2013-09-03	22:40:56	-10.8946	142.389	28.55	2268	152	0	0
2013-09-03	22:43:07	-10.8945	142.389	62.13	1548	37	0	16.36
2013-09-03	22:44:13	-10.8945	142.389	46.1	2124	28	0	1.56
2013-09-03	22:45:19	-10.8945	142.389	58.3	2556	195	0	9.01
2013-09-03	22:46:29	-10.8951	142.389	10.25	1224	4	0	73.96
2013-09-03	22:47:41	-10.8947	142.389	28.22	6948	183	0	51.93
2013-09-03	22:48:53	-10.8946	142.389	38.12	10260	34	0	14.29
2013-09-03	22:50:06	-10.8952	142.389	2.77	6372	100	0	74.14
2013-09-03	23:33:59	-10.8952	142.389	2.77	6372	100	0	0
2013-09-03	23:36:35	-10.8946	142.389	25.91	0	269	0	73.1
2013-09-03	23:37:47	-10.8946	142.389	33.48	324	91	0	5.59
2013-09-03	23:38:58	-10.8946	142.389	4.34	0	285	0	1.67
2013-09-03	23:40:09	-10.8948	142.389	-14.71	0	68	0	23.56
2013-09-03	23:41:18	-10.8945	142.389	51.2	0	246	0	30.93
2013-09-03	23:42:26	-10.8949	142.389	25.45	0	94	0	42.35
2013-09-03	23:43:39	-10.8948	142.389	71.64	2808	145	0	17.74
2013-09-03	23:44:48	-10.8948	142.389	64.19	432	267	0	6.93
2013-09-03	23:45:54	-10.8947	142.389	24.39	3204	248	0	10.82
2013-09-03	23:47:03	-10.8948	142.389	18.25	0	36	0	11.46
2013-09-03	23:48:07	-10.8947	142.389	34.47	1440	173	0	8.09
2013-09-03	23:49:23	-10.8947	142.389	38.9	0	288	0	9.79
2013-09-03	23:50:59	-10.8943	142.389	61.68	6732	309	0	42.76
2013-09-03	23:52:13	-10.8945	142.389	46.79	0	87	0	20.39
2013-09-03	23:53:23	-10.8946	142.389	33.38	0	121	0	18.48
2013-09-03	23:54:31	-10.8945	142.389	38.23	4788	334	0	17.16
2013-09-03	23:55:41	-10.8946	142.39	-3.83	0	51	0	18.84
2013-09-03	23:56:49	-10.8944	142.389	55.26	0	50	0	21.65
2013-09-03	23:58:09	-10.8946	142.389	39.91	0	270	-4	26.22	1
2013-09-04	00:03:19	-10.8946	142.389	39.91	0	270	-2	0	1
2013-09-04	00:04:49	-10.8946	142.389	53.92	2628	99	0	2.26	1
2013-09-04	00:07:04	-10.894	142.389	-55.8	288	55	0	67.34
2013-09-04	00:09:15	-10.8952	142.389	110.85	0	11	0	138.86
2013-09-04	00:10:24	-10.895	142.389	80.68	0	66	0	23.63
2013-09-04	00:11:34	-10.8952	142.389	116.37	0	349	0	19.2
2013-09-04	00:12:42	-10.8952	142.389	107.35	0	17	0	2.26
2013-09-04	00:13:50	-10.8949	142.389	80.47	0	306	0	24.85
2013-09-04	00:15:01	-10.8956	142.389	191.24	0	334	0	73.94
2013-09-04	00:16:10	-10.895	142.389	76.11	0	51	0	62.27
2013-09-04	00:17:20	-10.894	142.389	-60.82	0	3	0	121.17
2013-09-04	00:18:28	-10.8946	142.389	51.65	0	352	0	74.83
2013-09-04	00:19:36	-10.8944	142.389	11.87	3456	151	0	25.78
2013-09-04	00:20:47	-10.895	142.389	86.86	0	300	0	69.91
2013-09-04	00:21:58	-10.8946	142.389	19.91	0	64	0	51.34
2013-09-04	00:23:07	-10.8946	142.389	24.91	0	346	0	2.67
2013-09-04	00:24:18	-10.8946	142.389	18.26	0	329	0	15.09
2013-09-04	00:25:29	-10.8945	142.389	25.74	0	108	0	2.85
2013-09-04	00:26:39	-10.8944	142.389	-2.27	0	334	0	17.44
2013-09-04	00:27:54	-10.8944	142.389	-2.58	0	16	0	10.12
2013-09-04	00:29:04	-10.8945	142.389	16.87	0	24	0	12.91
2013-09-04	00:30:15	-10.8948	142.389	48.6	0	170	0	30.36
2013-09-04	00:31:25	-10.8947	142.389	38.62	0	31	0	15.51
2013-09-04	00:32:34	-10.8944	142.389	2.85	0	278	0	32.97
2013-09-04	00:33:53	-10.8943	142.389	-7.34	0	151	0	16.52
2013-09-04	00:35:24	-10.8948	142.389	39.02	1908	140	0	52.98
2013-09-04	00:36:37	-10.8946	142.389	17.49	1980	52	0	14.33
2013-09-04	00:37:49	-10.8946	142.389	14.08	6408	348	0	10.11
2013-09-04	00:38:58	-10.8946	142.389	48.25	5400	359	0	30.05
2013-09-04	00:40:07	-10.8946	142.389	40.1	0	167	0	30.1
2013-09-04	00:41:37	-10.8946	142.389	17.69	0	124	0	11.73
2013-09-04	00:43:01	-10.8946	142.389	51.4	0	11	0	20.07
2013-09-04	00:44:32	-10.8946	142.389	11.65	0	92	0	20.04
2013-09-04	00:46:03	-10.8945	142.389	40.9	4176	103	0	28.2
2013-09-04	00:47:30	-10.8946	142.389	46.26	4212	244	0	13.35
2013-09-04	00:49:52	-10.8948	142.389	47.94	2772	44	0	35.14
2013-09-04	00:52:07	-10.8945	142.389	-3.87	3708	74	0	35.47
2013-09-04	00:54:18	-10.8946	142.389	39.53	0	236	0	15.21
2013-09-04	00:55:30	-10.8945	142.389	24.58	4932	63	0	9
2013-09-04	00:56:42	-10.8946	142.389	11.15	1980	93	0	15.91
2013-09-04	00:57:54	-10.8948	142.389	55.14	0	198	0	31.35
2013-09-04	00:59:09	-10.8946	142.389	52.86	5436	73	0	32.31
2013-09-04	01:00:19	-10.8945	142.39	21.99	1764	263	0	31.61
2013-09-04	01:01:26	-10.8945	142.389	74.88	1476	228	0	15.96
2013-09-04	01:02:35	-10.8945	142.389	35.76	756	113	0	15.46
2013-09-04	01:03:43	-10.8947	142.389	27.25	6372	53	0	22.05
2013-09-04	01:04:49	-10.8945	142.389	44.03	1836	32	0	23.84
2013-09-04	01:05:59	-10.8947	142.389	22.66	0	7	0	29.8
2013-09-04	01:07:06	-10.8947	142.389	53.94	0	36	0	17.15
2013-09-04	01:08:11	-10.8946	142.389	34.35	0	98	0	5.78
2013-09-04	01:09:18	-10.8947	142.389	23.49	0	116	0	6.77
2013-09-04	01:10:24	-10.8946	142.389	34.99	2052	75	0	3.56
2013-09-04	01:11:32	-10.8946	142.389	60.11	0	94	0	25.29
2013-09-04	01:12:37	-10.8947	142.389	50.14	2484	2	0	24.23
2013-09-04	01:24:42	-10.8947	142.389	50.14	2484	2	0	0
2013-09-04	01:26:03	-10.8948	142.389	12.87	5256	223	0	55.84
2013-09-04	01:27:16	-10.8948	142.389	12.87	5256	223	0	0
2013-09-04	01:28:35	-10.8945	142.389	39.45	6048	327	0	54.94
2013-09-04	01:29:46	-10.8943	142.39	49.7	4356	90	0	64.6
2013-09-04	01:31:02	-10.8947	142.389	14.46	0	256	0	74.94
2013-09-04	01:32:18	-10.8943	142.39	55.62	0	171	0	64.62
2013-09-04	01:34:34	-10.8944	142.389	10.83	2988	31	0	27.41
2013-09-04	01:40:02	-10.8945	142.389	30.36	9828	128	0	6.45
2013-09-04	01:45:09	-10.8954	142.387	-100.34	5040	32	0	258.99
2013-09-04	01:50:18	-10.8954	142.387	-100.34	5040	32	0	0
2013-09-04	01:57:01	-10.8952	142.39	3.78	0	287	0	285.79
2013-09-04	03:42:39	-10.8952	142.39	3.78	0	287	0	0
2013-09-04	03:48:35	-10.8945	142.389	31.38	216	151	0	90.6
2013-09-04	03:49:42	-10.8946	142.389	27.76	0	186	0	8.26
2013-09-04	03:50:50	-10.8946	142.389	29.57	0	117	0	4.6
2013-09-04	03:52:00	-10.8945	142.389	28.21	0	266	0	10.39
2013-09-04	03:53:07	-10.8946	142.389	30.78	0	266	0	6.41
2013-09-04	03:54:15	-10.8946	142.389	34.52	0	135	0	3.62
2013-09-04	03:55:20	-10.8946	142.389	41.92	0	108	0	5.37
2013-09-04	03:56:25	-10.8946	142.389	36.19	2556	225	0	6.69
2013-09-04	03:57:32	-10.8946	142.389	44.21	0	71	0	2.59
2013-09-04	03:58:40	-10.8945	142.389	9.63	0	220	0	10.36
2013-09-04	03:59:47	-10.8945	142.389	40.29	0	203	0	9.51
2013-09-04	04:00:57	-10.8947	142.389	59.02	2520	170	0	18
2013-09-04	04:02:03	-10.8945	142.389	20.26	0	229	0	24.41
2013-09-04	04:03:13	-10.8946	142.389	42.2	0	170	0	14.57
2013-09-04	04:04:21	-10.8945	142.389	16.96	0	276	0	11.59
2013-09-04	04:05:29	-10.8946	142.389	83.76	0	133	0	23.49
2013-09-04	04:06:36	-10.8945	142.389	18.06	0	126	0	18.13
2013-09-04	04:07:43	-10.8946	142.389	57.7	0	171	0	10.49
2013-09-04	04:08:50	-10.8945	142.389	8.63	0	99	0	8
2013-09-04	04:09:58	-10.8945	142.389	-11.44	0	347	0	15.05
2013-09-04	04:11:07	-10.8946	142.389	30.45	0	205	0	17.57
2013-09-04	04:12:19	-10.8946	142.389	24.33	0	11	0	3.38
2013-09-04	04:13:57	-10.8947	142.389	28.03	3564	184	0	6.47
2013-09-04	04:15:05	-10.8945	142.389	38.2	2664	6	0	14.36
2013-09-04	04:16:11	-10.8944	142.389	20.66	0	156	0	12.05
2013-09-04	04:17:17	-10.8945	142.389	20.31	3240	9	0	10.94
2013-09-04	04:18:23	-10.8943	142.389	40.06	3348	8	0	25.25
2013-09-04	04:19:27	-10.8952	142.389	21.5	0	12	0	105.84
2013-09-04	04:20:31	-10.8942	142.389	58.66	4752	15	0	110.87
2013-09-04	04:21:39	-10.8945	142.389	12.78	0	334	0	30.64
2013-09-04	04:22:42	-10.8949	142.389	-44.31	0	7	0	47.07
2013-09-04	04:23:49	-10.8944	142.389	20.6	1692	19	0	50.7
2013-09-04	04:24:55	-10.8947	142.389	38.33	0	5	0	33.08
2013-09-04	04:26:00	-10.8944	142.389	61.36	0	16	0	33.84
2013-09-04	04:27:06	-10.8945	142.389	37.89	0	3	0	12.12
2013-09-04	04:28:10	-10.8944	142.389	36.07	0	229	0	11.68
2013-09-04	04:29:17	-10.8945	142.389	30.25	0	326	0	13.85
2013-09-04	04:30:22	-10.8944	142.389	30.82	0	156	0	13.11
2013-09-04	04:31:28	-10.8943	142.389	58.72	0	18	0	4.78
2013-09-04	04:32:35	-10.8945	142.389	20.54	0	14	0	21.61
2013-09-04	04:33:42	-10.8944	142.389	43.21	0	73	0	16.67
2013-09-04	04:34:50	-10.8944	142.389	63.65	4608	9	0	5.3
2013-09-04	04:35:58	-10.8944	142.389	28.36	0	181	0	5.11
2013-09-04	04:37:06	-10.8946	142.389	9.25	0	22	0	28.67
2013-09-04	04:38:13	-10.8947	142.389	23.61	0	258	0	4.74
2013-09-04	04:39:22	-10.8944	142.389	47.63	0	11	0	29.52
2013-09-04	04:40:29	-10.8946	142.389	15.36	3276	7	0	27.79
2013-09-04	04:41:34	-10.8945	142.389	35.36	0	168	0	16.45
2013-09-04	04:42:42	-10.8945	142.389	23.02	0	20	0	3.53
2013-09-04	04:43:52	-10.8943	142.389	192.24	0	37	0	27.68
2013-09-04	04:44:59	-10.8946	142.389	43.52	0	10	0	32.72
2013-09-04	04:46:07	-10.8945	142.389	32.04	0	208	0	4.31
2013-09-04	04:47:14	-10.8944	142.389	53.08	0	13	0	18.09
2013-09-04	04:48:18	-10.8943	142.389	60.34	0	192	0	16.91
2013-09-04	04:49:27	-10.8946	142.389	15.04	0	262	0	40.04
2013-09-04	04:50:34	-10.8947	142.389	17.24	0	20	0	6.89
2013-09-04	04:51:42	-10.8946	142.389	34.83	0	12	0	9.45
2013-09-04	04:52:53	-10.8947	142.389	27.45	0	19	0	9.67
2013-09-04	04:54:01	-10.8946	142.389	29.03	0	22	0	5.2
2013-09-04	04:55:11	-10.8945	142.389	35.79	0	203	0	7.76
2013-09-04	04:56:19	-10.8945	142.389	31.45	0	169	0	5.93
2013-09-04	04:57:24	-10.8947	142.389	9.45	5076	205	0	21.07
2013-09-04	04:58:31	-10.8947	142.389	5.18	0	202	0	0.78
2013-09-04	04:59:39	-10.8946	142.389	19.53	0	242	0	8.9
2013-09-04	05:00:46	-10.8942	142.389	83.1	0	355	0	45.68
2013-09-04	05:01:53	-10.8946	142.389	38.17	0	190	0	39.01
2013-09-04	05:02:57	-10.8946	142.389	27.8	0	63	0	3.39
2013-09-04	05:04:05	-10.8945	142.389	40.72	0	27	0	5.68
2013-09-04	05:05:13	-10.8947	142.389	9.73	0	197	0	21.21
2013-09-04	05:06:21	-10.8946	142.389	42.02	2376	16	0	13.02
2013-09-04	05:07:33	-10.8943	142.389	47.78	5364	20	0	39.14
2013-09-04	05:09:24	-10.8946	142.389	37.07	0	27	0	35.24
2013-09-04	05:10:45	-10.8945	142.389	37.93	0	31	0	6.78
2013-09-04	05:11:52	-10.8944	142.389	59.97	3888	209	0	10.85
2013-09-04	05:12:59	-10.8946	142.389	27.16	0	27	0	22.28
2013-09-04	05:14:05	-10.8947	142.389	10.29	0	205	0	11.61
2013-09-04	05:15:14	-10.8947	142.389	15.11	0	23	0	2.11
2013-09-04	05:16:26	-10.8949	142.389	-3.2	0	187	0	22.82
2013-09-04	05:17:34	-10.8945	142.389	47.95	0	341	0	39.33
2013-09-04	05:18:41	-10.8947	142.389	3.76	0	312	0	20.15
2013-09-04	05:19:49	-10.8944	142.389	42.81	0	29	0	38.81
2013-09-04	05:21:00	-10.8945	142.389	41.87	0	203	0	13.06
2013-09-04	05:22:12	-10.8945	142.389	31.9	0	47	0	5.5
2013-09-04	05:23:19	-10.8947	142.389	43.54	0	33	0	22
2013-09-04	05:24:26	-10.8948	142.389	16.95	0	206	0	7.13
2013-09-04	05:25:33	-10.8945	142.389	53.1	0	67	0	40.42
2013-09-04	05:26:42	-10.8949	142.389	-7.97	0	205	0	48.05
2013-09-04	05:27:49	-10.8943	142.389	61.52	0	219	0	60.48
2013-09-04	05:28:56	-10.8945	142.389	50.31	0	228	0	21.62
2013-09-04	05:30:03	-10.895	142.389	-2.71	0	9	0	60.85
2013-09-04	05:31:12	-10.8945	142.389	24.76	1332	65	0	62.79
2013-09-04	05:32:19	-10.8949	142.389	-29.06	1476	37	0	47.8
2013-09-04	05:33:27	-10.8955	142.389	-86.06	0	70	0	66.24
2013-09-04	05:34:35	-10.8958	142.389	-83.19	792	196	0	43.83
2013-09-04	05:35:42	-10.8945	142.389	34.07	0	203	0	157.72
2013-09-04	05:36:49	-10.8942	142.389	65.7	0	194	0	38.92
2013-09-04	05:37:59	-10.8949	142.389	13.95	0	200	0	79.54
2013-09-04	05:39:08	-10.8943	142.389	44.18	0	1	0	62.16
2013-09-04	05:40:15	-10.8948	142.389	14.07	0	205	0	56.49
2013-09-04	05:41:24	-10.8947	142.389	24.31	0	19	0	16.12
2013-09-04	05:42:34	-10.8944	142.389	47.54	0	2	0	27.24
2013-09-04	05:43:42	-10.8946	142.389	27.83	3024	7	0	16.8
2013-09-04	05:44:53	-10.8947	142.389	37.02	0	24	0	16.55
2013-09-04	05:46:02	-10.8946	142.389	21.59	0	199	0	14.62
2013-09-04	05:47:10	-10.8947	142.389	26.78	0	44	0	7.44
2013-09-04	05:48:19	-10.8945	142.389	30.38	0	192	0	15.1
2013-09-04	05:49:29	-10.8946	142.389	40.95	2916	18	0	7.52
2013-09-04	05:50:36	-10.8947	142.389	22	0	37	0	13.25
2013-09-04	05:51:43	-10.8947	142.389	17.33	0	335	0	0.33
2013-09-04	05:52:53	-10.8947	142.389	45.78	0	103	0	10.52
2013-09-04	05:54:04	-10.8947	142.389	48.09	0	183	0	9.01
2013-09-04	05:55:14	-10.8947	142.389	49.01	0	204	0	9.52
2013-09-04	05:56:25	-10.8945	142.389	9.7	1224	10	0	13.33
2013-09-04	05:57:40	-10.8945	142.389	55.35	1296	166	0	11.6
2013-09-04	05:58:52	-10.8945	142.389	23.35	0	259	0	10.22
2013-09-04	06:00:05	-10.8947	142.389	15.57	0	66	0	19.45
2013-09-04	06:01:20	-10.8945	142.389	30.68	0	74	0	20.24
2013-09-04	06:02:31	-10.8944	142.389	80.79	0	263	0	20.4
2013-09-04	06:03:42	-10.8944	142.389	16.36	4392	8	0	16.92
2013-09-04	06:05:04	-10.8946	142.389	88.62	6408	29	0	25.11
2013-09-04	06:07:09	-10.8947	142.389	35.02	2160	253	0	19.04
2013-09-04	06:09:09	-10.8945	142.389	69.79	2484	52	0	30.88
2013-09-04	06:10:57	-10.8945	142.389	-8.3	0	105	0	25.64
2013-09-04	06:12:12	-10.8944	142.389	66.19	648	64	0	24.56
2013-09-04	06:13:48	-10.8945	142.389	1.03	0	333	0	19.89
2013-09-04	06:15:13	-10.8945	142.389	1.03	0	333	0	0
2013-09-04	06:17:28	-10.8945	142.389	52.59	0	335	0	20.9
2013-09-04	06:19:47	-10.8947	142.389	134.34	3492	169	0	25.25
2013-09-04	06:21:01	-10.8945	142.389	27.19	0	28	0	29.61
2013-09-04	06:23:05	-10.8947	142.39	116.62	18216	161	0	39.08
2013-09-04	06:25:02	-10.8944	142.389	-0.31	0	233	0	41.32
2013-09-04	06:26:41	-10.8945	142.389	58.12	0	286	0	15.72
2013-09-04	06:28:42	-10.8945	142.389	25.47	0	301	0	8.04
2013-09-04	06:30:35	-10.8945	142.389	68.97	0	211	0	16.85
2013-09-04	06:31:40	-10.8946	142.389	57.52	0	323	0	12
2013-09-04	06:32:49	-10.8946	142.389	24.22	2520	148	0	9.99
2013-09-04	06:34:02	-10.8949	142.389	1.76	1152	12	0	41.03	1
2013-09-04	06:35:35	-10.8951	142.389	39.38	612	229	0	43.75	1
2013-09-04	06:37:08	-10.895	142.389	14.01	0	332	0	20.99
2013-09-04	06:38:37	-10.895	142.389	14.01	0	332	0	0
2013-09-04	06:41:00	-10.8947	142.389	46.68	0	337	0	38
2013-09-04	06:46:29	-10.8943	142.39	78.02	0	175	0	62.33
2013-09-04	06:51:40	-10.8948	142.389	88.34	5616	312	0	92.32
2013-09-04	06:52:53	-10.8949	142.389	18.77	20412	132	0	16.37
2013-09-04	07:04:21	-10.8949	142.389	18.77	20412	132	0	0
2013-09-04	07:07:07	-10.8947	142.389	20.97	8820	185	0	50.93
2013-09-04	07:10:21	-10.8946	142.389	33.44	1476	21	0	8
2013-09-04	07:14:40	-10.8946	142.389	33.44	1476	21	0	0
2013-09-04	07:17:26	-10.895	142.389	107.05	3780	338	0	54.15
2013-09-04	07:22:16	-10.8948	142.389	-9.56	0	319	0	42.7
2013-09-04	07:27:24	-10.8949	142.389	32.69	13392	328	0	16.35	1
2013-09-04	07:32:07	-10.8946	142.389	33.03	8496	185	0	28.85	1
2013-09-04	07:37:13	-10.8946	142.389	33.5	684	175	0	18.42
2013-09-04	07:41:40	-10.8946	142.389	17.21	0	295	0	38.36
2013-09-04	07:45:09	-10.8945	142.389	56.97	1980	61	0	15.01
2013-09-04	07:46:19	-10.8944	142.389	134.79	0	94	0	11.9
2013-09-04	07:47:30	-10.8946	142.389	28.96	1224	147	0	22.95
2013-09-04	07:48:40	-10.8946	142.389	-4.43	0	302	0	25.06
2013-09-04	07:49:47	-10.8945	142.389	34.46	0	212	0	11.62
2013-09-04	07:50:57	-10.8946	142.389	2.72	0	307	0	4.84
2013-09-04	07:52:04	-10.8945	142.389	27.66	0	321	0	5.49
2013-09-04	07:53:12	-10.8946	142.389	18.83	0	304	0	5.85
2013-09-04	07:54:20	-10.8945	142.389	48.98	0	190	0	4.84
2013-09-04	07:55:29	-10.8945	142.389	47.99	0	209	0	16.02
2013-09-04	07:56:40	-10.8945	142.389	57.24	0	310	0	4.16
2013-09-04	07:57:53	-10.8946	142.389	33.48	0	161	0	16.44
2013-09-04	07:59:01	-10.8945	142.389	26.99	0	336	0	7.7
2013-09-04	08:01:26	-10.8945	142.389	26.99	0	336	0	0
2013-09-04	08:03:35	-10.8946	142.389	48.82	504	9	0	9.05
2013-09-04	08:05:16	-10.8944	142.389	13.99	0	67	0	17.09
2013-09-04	08:06:23	-10.8945	142.389	32.51	0	189	0	12.45
2013-09-04	08:07:30	-10.8944	142.389	23.76	0	108	0	8.96
2013-09-04	08:08:38	-10.8945	142.389	15.92	0	55	0	11.8
2013-09-04	08:09:46	-10.8943	142.389	-24.7	0	352	0	26.31
2013-09-04	08:10:53	-10.8947	142.389	78.39	0	194	0	49.55
2013-09-04	08:12:01	-10.8949	142.389	111.99	0	238	0	25.57
2013-09-04	08:13:08	-10.8948	142.39	129.05	0	234	0	11.48
2013-09-04	08:14:19	-10.8945	142.389	44.13	0	240	0	44.86
2013-09-04	08:15:34	-10.8945	142.389	41.29	0	53	0	6.56
2013-09-04	08:16:44	-10.8942	142.389	-36.43	0	229	0	38.79
2013-09-04	08:17:55	-10.8944	142.389	15.49	0	28	0	30.48
2013-09-04	08:19:05	-10.8946	142.389	61.84	0	246	0	24.74
2013-09-04	08:20:12	-10.8946	142.389	50.71	0	78	0	5.51
2013-09-04	08:21:23	-10.8947	142.389	88.23	0	239	0	22.48
2013-09-04	08:22:31	-10.8947	142.389	78.25	0	251	0	7.49
2013-09-04	08:23:42	-10.8945	142.389	49.26	0	178	0	26.4
2013-09-04	08:24:50	-10.8946	142.389	50.74	0	41	0	8.45
2013-09-04	08:25:59	-10.8946	142.389	44.44	0	92	0	3.01
2013-09-04	08:27:09	-10.8946	142.389	63.72	0	348	0	9.21
2013-09-04	08:28:17	-10.8945	142.389	36.54	0	11	0	19.91
2013-09-04	08:29:25	-10.8945	142.389	29.68	0	283	0	7.43
2013-09-04	08:30:33	-10.8947	142.389	51.84	0	288	0	24.69
2013-09-04	08:31:41	-10.8944	142.389	10.31	0	323	0	43.7
2013-09-04	08:32:49	-10.8946	142.389	55.61	0	329	0	31.38
2013-09-04	08:33:57	-10.8948	142.39	107.59	0	12	0	39.82
2013-09-04	08:35:05	-10.8946	142.389	61.2	0	296	0	34.03
2013-09-04	08:36:16	-10.8943	142.389	-27.32	0	300	0	57.71
2013-09-04	08:37:27	-10.8943	142.389	-38.14	0	155	0	9.95
2013-09-04	08:38:40	-10.8943	142.389	-29.68	0	227	0	4.3
2013-09-04	08:39:52	-10.8942	142.389	-43.63	0	98	0	22.68
2013-09-04	08:41:04	-10.8938	142.389	-121.53	0	48	0	53.98
2013-09-04	08:42:17	-10.8937	142.388	-150.91	0	308	0	29.75
2013-09-04	08:43:29	-10.8938	142.388	-128.12	0	316	0	21.65
2013-09-04	08:44:43	-10.8937	142.388	-151.06	0	343	0	23.31
2013-09-04	08:46:04	-10.8936	142.388	-174.81	5472	338	0	38.4
2013-09-04	08:47:17	-10.894	142.389	-88.88	0	145	0	95.44
2013-09-04	08:49:02	-10.8941	142.388	-114.9	612	216	0	28.48	1
2013-09-04	08:50:34	-10.8939	142.388	-102.25	2304	324	0	23.01	1
2013-09-04	08:51:47	-10.8939	142.388	-110.87	1836	78	0	2.13
2013-09-04	08:53:06	-10.894	142.388	-105.78	0	131	0	19.84
2013-09-04	08:54:40	-10.894	142.388	-122.2	0	98	0	9.81
2013-09-04	08:56:03	-10.8941	142.388	-98.27	0	335	0	17.21
2013-09-04	08:57:13	-10.894	142.388	-102.9	0	242	0	19.34
2013-09-04	08:59:04	-10.8944	142.389	46.16	0	176	0	112.27
2013-09-04	09:00:52	-10.8944	142.389	64.16	0	327	0	14.96
2013-09-04	09:02:05	-10.894	142.389	1.79	0	290	0	54.15
2013-09-04	09:03:24	-10.8936	142.388	-45.91	1476	30	0	58.63
2013-09-04	09:05:58	-10.8938	142.388	-79.49	0	237	0	39.44
2013-09-04	09:08:21	-10.8945	142.389	54.1	0	84	0	159.56
2013-09-04	09:09:38	-10.8945	142.389	45.3	3600	207	0	3.77
2013-09-04	09:11:57	-10.8946	142.389	31.02	0	24	0	18.25
2013-09-04	09:14:06	-10.8946	142.389	32.03	0	94	0	10.99
2013-09-04	09:15:16	-10.8944	142.389	20.56	0	10	0	14.93
2013-09-04	09:16:24	-10.8946	142.389	28.67	0	15	0	16.9
2013-09-04	09:17:34	-10.8946	142.389	46.4	0	3	0	1.56
2013-09-04	09:18:43	-10.8946	142.389	39.95	0	4	0	4.09
2013-09-04	09:19:53	-10.8945	142.389	34.67	0	6	0	8.96
2013-09-04	09:21:02	-10.8947	142.389	49.39	4104	5	0	24.63
2013-09-04	09:22:34	-10.8947	142.389	44.65	0	202	0	4.74
2013-09-04	09:23:42	-10.8946	142.389	34.64	0	14	0	14.33
2013-09-04	09:24:54	-10.8946	142.389	41.64	216	157	0	5.27
2013-09-04	09:26:07	-10.8947	142.389	44.48	6588	10	0	13.44
2013-09-04	09:27:17	-10.8946	142.389	44.9	0	13	0	11.02
2013-09-04	09:28:25	-10.8946	142.389	47.97	0	185	0	11.33
2013-09-04	09:30:14	-10.8945	142.389	30.56	756	85	0	10.22	1
2013-09-04	09:32:05	-10.8945	142.389	27.51	0	59	0	10.21	1
2013-09-04	09:33:54	-10.8946	142.389	33.49	2952	40	0	4.34
2013-09-04	09:35:00	-10.8945	142.389	10.58	0	17	0	9.5
2013-09-04	09:36:08	-10.8946	142.389	106.46	612	71	0	13.8
2013-09-04	09:37:16	-10.8948	142.389	90.73	6336	55	0	19.61
2013-09-04	09:38:24	-10.8947	142.389	27.63	0	1	0	12.99
2013-09-04	09:39:33	-10.8946	142.389	25.35	5004	287	0	14.14
2013-09-04	09:40:41	-10.8947	142.389	72.42	864	326	0	27.28
2013-09-04	09:41:48	-10.8947	142.389	86.51	1764	22	0	5.14
2013-09-04	09:42:56	-10.8947	142.389	18.07	576	62	0	21.8
2013-09-04	09:44:03	-10.8946	142.389	40.93	0	202	0	21.07
2013-09-04	09:45:10	-10.8948	142.389	60.07	0	199	0	18.93
2013-09-04	09:46:42	-10.895	142.389	46.41	2160	122	0	32.11
2013-09-04	09:48:20	-10.8948	142.389	59.68	4248	184	0	17.33
2013-09-04	09:50:04	-10.8944	142.389	18.99	3132	179	0	52.47
2013-09-04	09:51:44	-10.8949	142.389	72.01	3276	199	0	59.23
2013-09-04	09:53:13	-10.8948	142.389	42.74	0	154	0	16.46
2013-09-04	09:54:22	-10.8947	142.389	53.08	7524	23	0	11.5
2013-09-04	09:55:35	-10.8948	142.389	41.5	2232	173	0	11.48
2013-09-04	09:56:50	-10.8946	142.389	13.97	3996	27	0	16.28
2013-09-04	09:58:03	-10.8953	142.389	64.25	0	210	0	83.3
2013-09-04	09:59:31	-10.8947	142.389	-10.11	0	350	0	65.28
2013-09-04	10:00:56	-10.8941	142.389	23.26	16668	24	0	81.25
2013-09-04	10:02:16	-10.8947	142.389	63.02	0	91	0	67.64
2013-09-04	10:03:27	-10.8942	142.389	17.45	0	10	0	51.82
2013-09-04	10:04:36	-10.8946	142.389	73.26	5040	190	0	40.81
2013-09-04	10:05:46	-10.8946	142.389	11.21	17064	300	0	18.78
2013-09-04	10:06:49	-10.8944	142.39	26.7	8316	242	0	32.1
2013-09-04	10:08:11	-10.8946	142.389	64.54	7164	4	0	51.42
2013-09-04	10:11:02	-10.8948	142.389	61.09	864	145	0	16.67
2013-09-04	10:17:34	-10.8948	142.389	61.09	864	145	0	0
2013-09-04	10:23:54	-10.8947	142.389	46.83	144	86	0	9.35
2013-09-04	10:32:39	-10.8948	142.389	54.27	1152	314	0	7.63
2013-09-04	10:50:08	-10.8948	142.389	54.27	1152	314	0	0
2013-09-04	10:51:44	-10.8948	142.389	98.8	1116	325	0	2.5
2013-09-04	10:52:52	-10.8946	142.389	-10.67	5436	68	0	24.28
2013-09-04	12:16:10	-10.8946	142.389	-10.67	5436	68	0	0
2013-09-04	12:21:20	-10.894	142.39	-55.87	0	0	0	106.35
2013-09-04	13:57:28	-10.894	142.39	-55.87	0	0	0	0
2013-09-04	14:00:29	-10.8944	142.389	99.54	252	204	0	77.64
2013-09-04	14:01:42	-10.8938	142.39	203.52	1224	119	0	89.11	1
2013-09-04	14:02:57	-10.8932	142.39	303.72	0	198	0	76.48	1
2013-09-04	14:04:48	-10.8931	142.39	307.79	0	206	0	18.77
2013-09-04	14:05:56	-10.8935	142.39	245.92	0	203	0	46.73
2013-09-04	14:07:04	-10.8934	142.39	243.49	0	139	0	9.15
2013-09-04	14:08:14	-10.8933	142.39	255.15	0	96	0	19.52
2013-09-04	14:09:19	-10.8937	142.39	177.66	0	288	0	45.01
2013-09-04	14:10:27	-10.8946	142.389	41.75	0	52	0	130.02
2013-09-04	14:11:37	-10.8954	142.389	-76.92	0	206	0	100.2
2013-09-04	14:12:56	-10.8957	142.389	-112.73	2556	70	0	34.69
2013-09-04	14:21:15	-10.8957	142.389	-112.73	2556	70	0	0
2013-09-04	14:22:35	-10.8958	142.388	-56.06	0	238	0	27.88
2013-09-04	14:23:49	-10.8949	142.389	19.03	6552	269	0	108.28
2013-09-04	14:28:05	-10.8948	142.389	48.95	0	113	0	48.99
2013-09-04	14:32:14	-10.8946	142.389	55.23	0	48	0	29.97
2013-09-04	14:36:03	-10.8946	142.389	35.48	108	33	0	3.63	1
2013-09-04	14:37:07	-10.8947	142.389	30.4	468	4	0	11.4	1
2013-09-04	14:38:14	-10.8947	142.389	24.06	828	9	0	17.81
2013-09-04	14:39:23	-10.8946	142.389	40.19	180	69	0	13.73
2013-09-04	14:40:31	-10.8947	142.389	35.33	180	50	0	7.19
2013-09-04	14:41:36	-10.8946	142.389	70.64	0	239	0	11.27
2013-09-04	14:42:39	-10.8954	142.389	-93.38	0	225	0	106.16
2013-09-04	14:43:44	-10.8946	142.389	47.41	0	221	0	114.42
2013-09-04	14:44:56	-10.8947	142.389	28.57	2736	84	0	16.73
2013-09-04	14:46:06	-10.8948	142.389	38.73	0	268	0	29.22
2013-09-04	14:47:15	-10.8947	142.389	36.91	0	225	0	21.7
2013-09-04	14:48:25	-10.8947	142.389	35.86	0	299	0	10.05
2013-09-04	14:49:34	-10.8947	142.389	-6.98	2412	235	0	28.53
2013-09-04	14:51:00	-10.8945	142.389	1.65	3924	266	0	20.46
2013-09-04	14:52:30	-10.8947	142.389	17.86	0	162	0	30.18
2013-09-04	14:53:51	-10.8947	142.389	46.81	0	100	0	8.39
2013-09-04	14:54:58	-10.8947	142.389	42.44	1800	49	0	14.7
2013-09-04	14:56:05	-10.8947	142.389	42.3	1008	276	0	2.45
2013-09-04	14:57:14	-10.8946	142.389	38.3	0	100	0	19.27
2013-09-04	14:58:22	-10.8947	142.389	36.85	0	282	0	14.09
2013-09-04	14:59:29	-10.8947	142.389	52.07	0	262	0	10.08
2013-09-04	15:00:38	-10.8947	142.389	20.52	0	95	0	16.94
2013-09-04	15:01:48	-10.8946	142.389	34.88	5256	293	0	16.61
2013-09-04	15:02:56	-10.8947	142.389	38.5	216	100	0	11.93
2013-09-04	15:04:05	-10.8947	142.389	29.15	0	32	0	11.77
2013-09-04	15:05:12	-10.8947	142.389	35.05	2016	290	0	7.01
2013-09-04	15:06:19	-10.8947	142.389	30.94	468	72	0	2.94
2013-09-04	15:07:28	-10.8947	142.389	38.53	1476	70	0	6.71
2013-09-04	15:08:37	-10.8947	142.389	46.14	0	73	0	0.78
2013-09-04	15:09:47	-10.8947	142.389	17.98	3168	86	0	5.37
2013-09-04	15:10:56	-10.8947	142.389	46.81	0	82	0	6
2013-09-04	15:13:30	-10.8947	142.389	35.14	10260	151	0	3.19
2013-09-04	15:15:40	-10.8948	142.389	41.93	0	131	0	32.93
2013-09-04	15:18:41	-10.895	142.389	9.55	3204	145	0	24.28
2013-09-04	15:21:07	-10.895	142.39	102.08	0	128	0	19.42
2013-09-04	15:25:01	-10.8947	142.389	55.46	8928	348	0	43.45
2013-09-04	15:30:25	-10.8948	142.389	10.3	0	100	0	10.85
2013-09-04	15:35:36	-10.8947	142.389	15.13	1872	147	0	14.93
2013-09-04	15:36:44	-10.8947	142.389	36.94	2304	133	0	12.29
2013-09-04	15:37:54	-10.8947	142.389	54.87	0	333	0	4.45
2013-09-04	15:39:01	-10.8947	142.389	0.32	0	323	0	18.03
2013-09-04	15:40:19	-10.8946	142.389	117.39	3204	198	0	17.18
2013-09-04	15:42:02	-10.8947	142.389	18.57	576	326	0	14.27
2013-09-04	15:43:09	-10.8946	142.389	-25.93	2124	301	0	12.18
2013-09-04	15:44:16	-10.8947	142.389	18.69	0	327	0	17.68
2013-09-04	15:45:22	-10.8947	142.389	44.3	0	129	0	3.9
2013-09-04	15:46:31	-10.8948	142.389	32.28	0	319	0	7.09
2013-09-04	15:47:42	-10.8948	142.389	54.43	0	108	0	6.13
2013-09-04	15:48:51	-10.8946	142.389	31.75	5940	132	0	26.93
2013-09-04	15:49:55	-10.8947	142.389	-29.74	5184	273	0	16.66
2013-09-04	15:51:07	-10.8948	142.389	-15.01	13392	289	0	15.6
2013-09-04	15:52:20	-10.8946	142.389	-59.3	0	17	0	25.22
2013-09-04	15:53:38	-10.8948	142.389	-37.75	0	129	0	32.18
2013-09-04	15:54:50	-10.8948	142.389	-37.75	0	129	0	0
2013-09-04	15:56:07	-10.8946	142.389	-23.39	6804	355	0	34.06	1
2013-09-04	15:57:21	-10.8943	142.389	-2.75	6444	326	0	26.71	1
2013-09-04	15:58:34	-10.8947	142.389	-23.93	2124	232	0	39.29
2013-09-04	15:59:48	-10.8945	142.389	-1.47	5832	142	0	21.19
2013-09-04	16:02:20	-10.8946	142.389	61.31	0	294	0	42.93
2013-09-04	16:05:15	-10.8947	142.389	35.37	0	262	0	10.31
2013-09-04	16:08:01	-10.8947	142.389	17.82	0	57	0	25.12
2013-09-04	16:09:12	-10.8947	142.389	24.65	0	260	0	6.75
2013-09-04	16:10:25	-10.8947	142.389	26.1	0	253	0	16.78
2013-09-04	16:11:58	-10.8948	142.389	42.6	0	17	0	10.69
2013-09-04	16:13:07	-10.8947	142.389	24.08	0	129	0	9.05
2013-09-04	16:14:22	-10.8948	142.389	8.81	0	305	0	27.09
2013-09-04	16:16:23	-10.8948	142.389	19.17	0	21	0	6.34
2013-09-04	16:18:02	-10.8945	142.389	56.3	0	2	0	36.71
2013-09-04	16:19:14	-10.8948	142.389	45.78	0	258	0	30.43
2013-09-04	16:20:22	-10.8947	142.389	40.21	4788	338	0	5.8
2013-09-04	16:21:29	-10.8948	142.389	35.14	0	35	0	12.02
2013-09-04	16:22:42	-10.8945	142.389	78.92	0	210	0	46
2013-09-04	16:23:54	-10.8947	142.389	14.43	0	186	0	38.42
2013-09-04	16:25:05	-10.8946	142.389	49.62	612	218	0	12.64
2013-09-04	16:26:17	-10.8946	142.389	49.62	612	218	0	0	1
2013-09-04	16:27:34	-10.8948	142.389	2.89	2196	160	0	17.45	1
2013-09-04	16:28:52	-10.8948	142.389	5.46	2412	147	0	10.55
2013-09-04	16:30:13	-10.8948	142.389	-2.65	0	317	0	10.18
2013-09-04	16:31:35	-10.8947	142.389	34.69	0	135	0	9.83
2013-09-04	16:32:57	-10.8949	142.389	-9.54	0	59	0	20.61
2013-09-04	16:34:13	-10.8948	142.389	-2.5	3996	118	0	7.04
2013-09-04	16:35:30	-10.8946	142.389	21.54	900	327	0	29.96	1
2013-09-04	16:36:56	-10.895	142.39	-73.3	7560	327	0	57.51	1
2013-09-04	16:38:39	-10.8945	142.389	-73.69	72	98	0	58.91	1
2013-09-04	16:40:13	-10.8955	142.39	-124.2	5940	107	0	112.5
2013-09-04	16:41:43	-10.8948	142.389	-28.4	900	350	0	80.83	1
2013-09-04	16:43:37	-10.8949	142.389	-28.69	2664	148	0	7.65	1
2013-09-04	16:45:25	-10.8949	142.389	-28.69	2664	148	0	0
2013-09-04	16:47:17	-10.8952	142.39	-53.4	1368	72	0	46.49	1
2013-09-04	16:58:53	-10.8952	142.39	-53.4	1368	72	0	0
2013-09-04	17:00:07	-10.8952	142.389	59.22	0	258	0	68.48	1
2013-09-04	17:02:09	-10.8954	142.389	50.13	2592	136	0	24.33
2013-09-04	17:07:03	-10.8946	142.389	77.86	0	155	0	85.27
2013-09-04	17:12:54	-10.8943	142.389	-29.27	2988	203	0	56.29
2013-09-04	17:18:14	-10.8947	142.389	48.12	0	134	0	50.59
2013-09-04	17:23:13	-10.896	142.391	-62.91	6156	142	0	216.05
2013-09-04	17:26:51	-10.8947	142.389	66.93	1512	345	0	211.7
2013-09-04	17:28:00	-10.8947	142.389	55.19	0	62	0	7.31
2013-09-04	17:29:06	-10.8944	142.389	51.7	1080	111	0	26.81
2013-09-04	17:30:18	-10.8943	142.389	51.49	4860	329	0	33.67
2013-09-04	17:31:25	-10.8942	142.389	42.39	0	128	0	13.56
2013-09-04	17:32:32	-10.8944	142.389	41.58	756	80	0	43.34
2013-09-04	17:33:38	-10.8946	142.389	34.46	6552	146	0	25.14
2013-09-04	17:35:15	-10.8948	142.389	29.03	2484	212	0	23.14
2013-09-04	17:36:21	-10.8949	142.389	66.81	0	312	0	13.73
2013-09-04	17:38:03	-10.8952	142.39	3.07	6480	295	0	92.92
2013-09-04	17:39:48	-10.8944	142.389	20.08	0	169	0	119.97
2013-09-04	17:41:41	-10.8947	142.389	51.53	28296	146	0	32.62
2013-09-04	17:43:10	-10.8947	142.389	49.61	0	311	0	4.74
2013-09-04	17:44:23	-10.8947	142.389	24.05	0	290	0	6.72
2013-09-04	17:45:41	-10.8945	142.389	65.14	1224	15	0	35.5
2013-09-04	17:47:28	-10.8945	142.389	65.25	468	295	0	5.09
2013-09-04	17:49:01	-10.8946	142.389	46.35	36	7	0	6.95
2013-09-04	17:50:06	-10.8946	142.389	15.57	972	350	0	11.09	1
2013-09-04	17:51:16	-10.8946	142.389	67.93	576	91	0	14.16	1
2013-09-04	17:52:22	-10.8945	142.389	57.94	1512	121	0	3.68
2013-09-04	17:53:29	-10.8946	142.389	59.2	792	242	0	6.69
2013-09-04	17:54:36	-10.8946	142.389	41.3	504	101	0	9.91
2013-09-04	17:55:40	-10.8945	142.389	70.36	1764	112	0	20.05
2013-09-04	17:56:48	-10.8946	142.389	34.99	684	69	0	16.36
2013-09-04	17:57:56	-10.8946	142.389	48.38	720	231	0	10.05
2013-09-04	17:59:07	-10.8946	142.389	56.84	0	16	0	12.04
2013-09-04	18:00:30	-10.8947	142.389	72.06	3132	312	0	12.23
2013-09-04	18:01:44	-10.8946	142.389	58.47	0	245	0	16.75
2013-09-04	18:02:55	-10.8947	142.389	-17.2	0	204	0	26.39
2013-09-04	18:04:03	-10.8946	142.389	31.06	0	341	0	18.31
2013-09-04	18:05:12	-10.8947	142.389	62.92	5724	207	0	17.14
2013-09-04	18:06:27	-10.8947	142.389	53.62	0	295	0	41.9
2013-09-04	18:07:36	-10.8946	142.389	-3.02	2952	329	0	20.74
2013-09-04	18:08:44	-10.8947	142.389	80.08	0	272	0	17.66
2013-09-04	18:09:55	-10.8949	142.389	14.74	0	102	0	23.64
2013-09-04	18:11:09	-10.8948	142.389	23.73	0	188	0	9.38
2013-09-04	18:12:20	-10.8947	142.389	51.22	0	279	0	26.89
2013-09-04	18:13:28	-10.8948	142.389	48.74	936	125	0	3.04
2013-09-04	18:14:31	-10.8947	142.389	70.75	0	110	0	18.57
2013-09-04	18:15:34	-10.8948	142.389	-43.58	0	77	0	43.21
2013-09-04	18:16:38	-10.8947	142.389	52.31	0	78	0	27.27
2013-09-04	18:17:41	-10.8948	142.389	-13.94	4104	273	0	27.09	1
2013-09-04	18:18:47	-10.8948	142.389	22.13	0	235	0	17.44	1
2013-09-04	18:19:54	-10.8948	142.389	35.31	756	111	0	3.32
2013-09-04	18:20:58	-10.8948	142.389	54.09	0	273	0	7.01
2013-09-04	18:22:05	-10.8948	142.389	45.67	0	87	0	3.43
2013-09-04	18:23:09	-10.8948	142.389	23.81	0	85	0	6.13
2013-09-04	18:24:15	-10.8948	142.389	54.72	0	102	0	6.29
2013-09-04	18:25:18	-10.8948	142.389	15.57	1116	103	0	10.08
2013-09-04	18:26:23	-10.8948	142.389	24.92	720	94	0	12.21
2013-09-04	18:27:29	-10.8948	142.389	38.47	396	72	0	5.04
2013-09-04	18:28:35	-10.8948	142.389	37.9	0	74	0	3.73
2013-09-04	18:29:42	-10.8947	142.389	40.8	0	303	0	6.23
2013-09-04	18:30:46	-10.8947	142.389	58.99	684	285	0	3.47
2013-09-04	18:31:50	-10.8948	142.389	44.43	0	70	0	10.08
2013-09-04	18:32:55	-10.8948	142.389	24.98	0	47	0	7.1
2013-09-04	18:34:03	-10.8948	142.389	44.51	0	94	0	8.41
2013-09-04	18:35:09	-10.8948	142.389	33.84	540	355	0	13.32
2013-09-04	18:36:13	-10.8948	142.389	55.38	1980	319	0	21.8
2013-09-04	18:37:19	-10.8948	142.389	55.01	252	51	0	9.47
2013-09-04	18:38:24	-10.8949	142.389	19.9	0	71	0	10.93
2013-09-04	18:39:30	-10.8948	142.389	29.67	216	121	0	8
2013-09-04	18:40:34	-10.8948	142.389	49.53	288	216	0	8.41
2013-09-04	18:41:38	-10.8948	142.389	-12.61	5220	274	0	12.18
2013-09-04	18:42:41	-10.8949	142.389	109.37	0	330	0	13.14
2013-09-04	18:43:48	-10.8948	142.389	19.08	0	204	0	6.67
2013-09-04	18:45:07	-10.8948	142.389	-12.69	0	103	0	14.97
2013-09-04	18:46:24	-10.895	142.389	26.76	0	174	0	21.62
2013-09-04	18:47:32	-10.8948	142.389	47.61	432	82	0	22.47
2013-09-04	18:48:37	-10.8948	142.389	12.45	2448	99	0	7.02
2013-09-04	18:49:48	-10.8949	142.389	29.96	0	65	0	32.06
2013-09-04	18:50:57	-10.8946	142.389	33.71	2196	328	0	32.4
2013-09-04	18:53:21	-10.8946	142.389	33.71	2196	328	0	0
2013-09-04	18:54:29	-10.8946	142.389	44.31	0	77	0	8.53
2013-09-04	18:55:41	-10.8946	142.389	44.31	0	77	0	0
2013-09-04	18:57:09	-10.8946	142.389	41.43	0	245	0	15.43
2013-09-04	18:58:16	-10.8947	142.389	14.63	0	234	0	12.49
[truncated: 1,118 more rows]

## Sheet: Ba_10
Date	Time	Latitude	Longitude	Altitude	Speed	Course	Type	Distance	Essential
[truncated: 1,121 more rows]

[truncated: 42 more sheets: Ba_12, Ba_13, Ba_14, Ba_16, Ba_17, Ba_18, Ba_19, Ba_20, Ba_53, In_01, In_05, In_11, In_15, In_40, In_45, NM_33, NM_34, NM_35, NM_43, NM_44 …]
