# Supplementary material for: Development of a Novel Rabies Simulation Model for Application in a Non-endemic Environment
Source: PLoS Negl Trop Dis. 2015 Jun 26;9(6):e0003876. doi: 10.1371/journal.pntd.0003876 (PMC4482682; doi:10.1371/journal.pntd.0003876)
Supplement: S6 Table — (XLSX) [file pntd.0003876.s019.xlsx]

## Sheet: Ga_01
Date	Time	Latitude	Longitude	Altitude	Speed	Course	Type	Distance	Essential
2013-11-12	13:38:33	-12.0234	135.577	-43.75	180	20	-2	0	1
2013-11-12	13:39:52	-12.0236	135.577	-7.06	20952	212	0	31.16	1
2013-11-12	13:42:02	-12.0216	135.577	149.05	0	97	0	229.74
2013-11-12	13:44:03	-12.0211	135.577	-243.35	1008	323	0	58.42
2013-11-12	13:45:54	-12.0216	135.577	2.48	0	120	0	50.92
2013-11-12	13:47:31	-12.0208	135.577	-55.48	16236	9	0	81.19
2013-11-12	13:49:18	-12.0217	135.577	42.28	0	280	0	96.13
2013-11-12	13:51:26	-12.02	135.575	21.42	28692	276	0	299.64	1
2013-11-12	13:53:53	-12.0235	135.569	84.2	4104	288	0	752.72	1
2013-11-12	13:55:58	-12.0234	135.569	99.04	4104	229	0	24.73	1
2013-11-12	13:57:07	-12.0232	135.569	-7.04	1836	109	0	23.14
2013-11-12	13:58:17	-12.0232	135.569	97.13	0	131	0	16.47
2013-11-12	13:59:24	-12.0229	135.569	-20.82	29592	186	0	38.48
2013-11-12	14:00:29	-12.0237	135.569	150.09	0	139	0	94.55
2013-11-12	14:01:33	-12.0235	135.569	63.57	3600	215	0	31.71
2013-11-12	14:06:14	-12.0235	135.569	63.57	3600	215	0	0
2013-11-12	14:08:26	-12.0297	135.568	31.15	0	31	0	693.47
2013-11-12	14:09:35	-12.0295	135.568	10.95	4068	197	0	14.46
2013-11-12	14:10:47	-12.0297	135.568	37.15	0	70	0	16.56
2013-11-12	14:12:30	-12.0301	135.568	-108.09	2700	341	0	47.08
2013-11-12	14:14:28	-12.0295	135.568	115.63	2700	338	0	69.55
2013-11-12	14:18:27	-12.0298	135.568	-78.52	0	297	0	40.81
2013-11-12	14:23:25	-12.0257	135.568	-57.31	3240	76	0	466.7
2013-11-12	14:31:47	-12.0257	135.568	-57.31	3240	76	0	0	1
2013-11-12	14:33:09	-12.0242	135.566	147.86	2628	314	0	232.47	1
2013-11-12	14:34:18	-12.0241	135.565	43.56	0	215	0	78.12	1
2013-11-12	14:35:24	-12.0242	135.565	20.9	2052	323	0	19.49
2013-11-12	14:36:34	-12.0241	135.565	6.38	0	159	0	28.1
2013-11-12	14:37:44	-12.0241	135.565	54.01	4104	302	0	41.51
2013-11-12	14:38:55	-12.0241	135.565	85.84	0	172	0	18.66
2013-11-12	14:40:06	-12.0213	135.566	82.8	27648	5	0	318.65	1
2013-11-12	14:41:25	-12.0211	135.566	34.61	2664	22	0	25.45	1
2013-11-12	14:42:38	-12.0211	135.566	42.69	4212	35	0	6.87
2013-11-12	14:43:48	-12.0211	135.566	42.69	4212	35	0	0
2013-11-12	14:45:20	-12.0202	135.576	22.54	18720	95	0	1073.15	1
2013-11-12	14:46:38	-12.0232	135.578	54.14	23220	211	0	380.78	1
2013-11-12	14:47:43	-12.0234	135.577	78.62	2592	22	0	30.27	1
2013-11-12	14:48:47	-12.0236	135.579	169.56	2268	292	0	139.02
2013-11-12	14:49:53	-12.0234	135.578	23.98	900	35	0	95.95
2013-11-12	14:50:59	-12.0234	135.578	25.15	1548	204	0	9.25
2013-11-12	14:52:03	-12.0234	135.577	36.58	0	280	0	36.56
2013-11-12	14:53:14	-12.0234	135.577	36.58	0	280	0	0
2013-11-12	14:54:27	-12.02	135.574	34.09	27180	278	0	515.1	1
2013-11-12	14:58:05	-12.0292	135.565	86.66	32580	188	0	1437.02	1
2013-11-12	15:01:07	-12.0296	135.568	-4.21	4212	22	0	366.35	1
2013-11-12	15:02:16	-12.0301	135.568	92.19	0	186	0	60.1	1
2013-11-12	15:03:21	-12.0305	135.568	-69.34	1296	49	0	50.68
2013-11-12	15:04:35	-12.0312	135.568	-337.58	0	23	0	77.9
2013-11-12	15:05:59	-12.0299	135.568	-4.78	0	1	0	154.16
2013-11-12	15:07:05	-12.0307	135.568	-104.1	0	210	0	93.64
2013-11-12	15:08:09	-12.03	135.568	-62.72	0	28	0	88.26
2013-11-12	15:09:14	-12.0299	135.568	-31.68	5976	195	0	4.78
2013-11-12	15:10:21	-12.0301	135.568	-51.72	0	224	0	21.55
2013-11-12	15:11:27	-12.03	135.568	3.16	1260	19	0	16.19
2013-11-12	15:12:35	-12.0307	135.568	-98.38	576	15	0	88.14
2013-11-12	15:13:41	-12.0302	135.568	-2.38	648	125	0	64.79
2013-11-12	15:14:50	-12.0302	135.568	6.51	0	10	0	12.42
2013-11-12	15:15:56	-12.0302	135.568	18.66	936	5	0	13.53
2013-11-12	15:17:03	-12.0296	135.568	28.24	576	261	0	68.77	1
2013-11-12	15:19:35	-12.0304	135.566	31.33	21168	183	0	220.42	1
2013-11-12	15:21:36	-12.0312	135.566	64.61	0	144	0	122.69	1
2013-11-12	15:22:41	-12.0338	135.562	-239.24	4680	67	0	482.16
2013-11-12	15:23:48	-12.0313	135.565	24.16	0	58	0	454.39
2013-11-12	15:24:54	-12.0315	135.565	13.11	5724	52	0	17.04
2013-11-12	15:26:00	-12.0313	135.565	23.82	900	62	0	17.54
2013-11-12	15:27:06	-12.0315	135.565	2.36	1296	13	0	18.87
2013-11-12	15:28:14	-12.0314	135.565	14.4	0	146	0	9.81
2013-11-12	15:29:22	-12.0311	135.566	58.02	6516	28	0	37.81
2013-11-12	15:30:33	-12.0312	135.565	40.21	4608	195	0	14.21
2013-11-12	15:31:44	-12.0312	135.565	40.21	4608	195	0	0
2013-11-12	15:32:55	-12.0267	135.565	44.67	16776	32	0	497.44
2013-11-12	15:34:12	-12.0274	135.566	-1.95	5616	194	0	113.81	1
2013-11-12	15:35:24	-12.0269	135.566	9.23	2484	14	0	57.59	1
2013-11-12	15:36:43	-12.0241	135.567	200.13	4932	202	0	317.46	1
2013-11-12	15:37:57	-12.0246	135.566	50.9	13824	14	0	180.52	1
2013-11-12	15:39:01	-12.025	135.565	4.24	7488	33	0	54.12	1
2013-11-12	15:40:07	-12.0244	135.566	60.74	0	87	0	73.82	1
2013-11-12	15:41:16	-12.0245	135.566	49.92	0	71	0	9.2
2013-11-12	15:42:27	-12.022	135.566	28.47	43272	5	0	275.98	1
2013-11-12	15:43:36	-12.0209	135.566	58.11	0	192	0	129.51	1
2013-11-12	15:44:42	-12.0208	135.566	82.96	1260	89	0	16.17
2013-11-12	15:45:51	-12.0209	135.566	51.53	0	75	0	16.7
2013-11-12	15:47:15	-12.0226	135.566	70.11	29880	194	0	191.88
2013-11-12	15:48:24	-12.0238	135.566	-6.05	43668	12	0	141.37
2013-11-12	15:49:40	-12.0225	135.567	11.38	0	284	0	144.44
2013-11-12	15:50:49	-12.0226	135.566	31.77	0	321	0	32.57
2013-11-12	15:51:59	-12.0224	135.567	98.59	0	357	0	51.88
2013-11-12	15:53:08	-12.023	135.567	72.04	3024	215	0	67.05
2013-11-12	15:54:14	-12.0217	135.567	177.02	2880	218	0	150.14	1
2013-11-12	15:55:49	-12.0223	135.567	30.83	900	23	0	77.52	1
2013-11-12	15:57:36	-12.0218	135.569	276.02	12564	112	0	200.73	1
2013-11-12	15:59:20	-12.0233	135.569	91.92	0	287	0	166.74	1
2013-11-12	16:00:28	-12.0233	135.569	87.35	252	288	0	7.73
2013-11-12	16:01:37	-12.0234	135.569	67.36	684	50	0	7.43
2013-11-12	16:02:46	-12.0238	135.569	5.45	0	185	0	53.38
2013-11-12	16:03:53	-12.0236	135.568	4.6	0	126	0	30.08
2013-11-12	16:04:57	-12.0239	135.569	-24.88	3096	347	0	49.28
2013-11-12	16:06:01	-12.0234	135.569	61.93	3168	342	0	60.83
2013-11-12	16:07:07	-12.0231	135.569	98.66	252	103	0	33.24
2013-11-12	16:08:25	-12.0235	135.569	55.3	10620	152	0	49.95
2013-11-12	16:09:39	-12.0218	135.569	85.74	26676	161	0	201.06
2013-11-12	16:10:47	-12.0231	135.569	115.77	1620	32	0	159.95
2013-11-12	16:12:06	-12.0231	135.568	88.59	12060	342	0	139.67
2013-11-12	16:13:13	-12.0217	135.568	64.54	0	113	0	160.88
2013-11-12	16:14:28	-12.0237	135.569	8.02	21276	92	0	230.93	1
2013-11-12	16:15:38	-12.0219	135.57	17.18	7452	13	0	250.16	1
2013-11-12	16:16:46	-12.0203	135.571	79.31	16992	67	0	188.48	1
2013-11-12	16:17:55	-12.0202	135.574	-6.88	18936	97	0	401.73	1
2013-11-12	16:19:02	-12.0199	135.575	64.94	4032	160	0	95.39	1
2013-11-12	16:20:12	-12.0204	135.577	30.39	19584	172	0	194.29	1
2013-11-12	16:21:19	-12.0228	135.576	37.28	0	303	0	272.81	1
2013-11-12	16:22:28	-12.0229	135.577	55.27	0	160	0	38.59
2013-11-12	16:23:37	-12.0231	135.577	-63.58	0	127	0	27.24
2013-11-12	16:25:20	-12.0238	135.577	38.35	10440	63	0	83.81	1
2013-11-12	16:26:49	-12.0205	135.577	7.32	9216	350	0	374.61	1
2013-11-12	16:29:33	-12.0205	135.577	7.32	9216	350	0	0	1
2013-11-12	16:30:41	-12.0209	135.566	83.59	4680	217	0	1131.08	1
2013-11-12	16:31:50	-12.021	135.566	69.36	7776	33	0	13.38	1
2013-11-12	16:33:01	-12.021	135.566	69.36	7776	33	0	0
2013-11-12	16:34:35	-12.027	135.565	73.65	53568	186	0	675.69	1
2013-11-12	16:36:52	-12.03	135.568	21.9	0	117	0	476.84	1
2013-11-12	16:39:16	-12.03	135.568	21.44	864	58	0	13.28
2013-11-12	16:41:36	-12.0304	135.568	-11.44	0	67	0	47.59
2013-11-12	16:43:29	-12.0302	135.568	-64.51	1332	342	0	37.54
2013-11-12	16:44:56	-12.03	135.568	27.89	0	92	0	35.48
2013-11-12	16:47:08	-12.03	135.568	52.08	0	115	0	13.56
2013-11-12	16:49:37	-12.0296	135.567	21.27	20376	295	0	124.1
2013-11-12	16:52:54	-12.03	135.568	82.24	0	298	0	149.89
2013-11-12	16:55:46	-12.0301	135.568	-8.46	0	163	0	27.89
2013-11-12	16:59:20	-12.0301	135.568	-8.46	0	163	0	0
2013-11-12	17:00:35	-12.02	135.567	23.86	0	158	0	1125.33
2013-11-12	17:01:46	-12.0201	135.568	47.32	0	135	0	8.58
2013-11-12	17:02:57	-12.02	135.568	73.12	1080	84	0	13.04
2013-11-12	17:04:13	-12.0204	135.568	36.72	0	262	0	42
2013-11-12	17:05:21	-12.0202	135.567	31.83	1692	332	0	16	1
2013-11-12	17:06:33	-12.0201	135.568	45.08	4356	289	0	19.72	1
2013-11-12	17:07:44	-12.0201	135.568	45.08	4356	289	0	0
2013-11-12	17:08:56	-12.0199	135.575	48.16	16704	100	0	823.28
2013-11-12	17:10:07	-12.0199	135.575	48.16	16704	100	0	0	1
2013-11-12	17:11:14	-12.0215	135.577	83.15	0	239	0	261.42	1
2013-11-12	17:12:27	-12.0214	135.577	11.86	0	328	0	37.51
2013-11-12	17:13:49	-12.0213	135.577	92.52	10656	98	0	47.29
2013-11-12	17:15:01	-12.0212	135.576	102.6	0	224	0	54.7
2013-11-12	17:17:13	-12.021	135.576	40.31	684	322	0	63.88
2013-11-12	17:22:30	-12.0215	135.578	33.68	0	0	0	209.62
2013-11-12	17:30:58	-12.0215	135.578	33.68	0	0	0	0
2013-11-12	17:35:27	-12.0213	135.576	43.06	1332	98	0	146.87
2013-11-12	17:36:46	-12.0212	135.576	46.53	0	116	0	7.67
2013-11-12	17:41:44	-12.0212	135.576	46.53	0	116	0	0
2013-11-12	17:42:53	-12.0213	135.576	32.84	0	253	0	10.45
2013-11-12	17:44:32	-12.0212	135.577	40.53	5040	70	0	7.98
2013-11-12	17:46:35	-12.021	135.577	13.31	5868	67	0	32.89
2013-11-12	17:47:59	-12.0212	135.577	13.52	7956	107	0	25.04
2013-11-12	17:53:11	-12.0213	135.576	-3.21	0	38	0	17.09
2013-11-12	17:58:07	-12.0219	135.577	18.66	0	90	0	69.67
2013-11-12	18:00:28	-12.0219	135.577	18.66	0	90	0	0
2013-11-12	18:01:34	-12.0213	135.577	3.38	4176	235	0	64.46
2013-11-12	18:05:50	-12.0213	135.577	3.38	4176	235	0	0
2013-11-12	18:09:24	-12.0213	135.576	16.34	0	222	0	10.69
2013-11-12	18:13:23	-12.0212	135.577	43.71	6120	248	0	38.19
2013-11-12	18:15:55	-12.0212	135.577	34.86	4680	249	0	9.09
2013-11-12	18:18:25	-12.0212	135.577	20.58	1476	4	0	6.14
2013-11-12	18:20:18	-12.0214	135.576	21.85	972	307	0	35.56
2013-11-12	18:21:44	-12.0211	135.577	34.08	3276	244	0	56.48
2013-11-12	18:24:40	-12.0213	135.577	32.5	1224	243	0	37.27
2013-11-12	18:42:16	-12.0213	135.577	32.5	1224	243	0	0
2013-11-12	18:45:24	-12.0211	135.576	37.22	0	4	0	20.26
2013-11-12	18:46:48	-12.0211	135.576	31.42	0	81	0	12.67
2013-11-12	18:52:27	-12.0213	135.577	36	17856	169	0	48.77
2013-11-12	18:56:14	-12.0213	135.577	36	17856	169	0	0
2013-11-12	19:00:21	-12.021	135.577	72.75	6264	39	0	29.23
2013-11-12	19:07:05	-12.0213	135.576	10.77	0	231	0	54.39
2013-11-12	19:13:27	-12.0213	135.576	10.77	0	231	0	0
2013-11-12	19:15:48	-12.0213	135.576	33.19	5616	100	0	14.19
2013-11-12	19:20:18	-12.0213	135.576	25.38	0	296	0	2.11
2013-11-12	19:21:26	-12.0213	135.577	32.31	0	289	0	7.56
2013-11-12	19:22:43	-12.0213	135.576	1.85	0	285	0	23.27
2013-11-12	19:25:43	-12.0213	135.576	-2.79	0	302	0	3.52
2013-11-12	19:28:27	-12.0213	135.577	31.14	0	264	0	20.1
2013-11-12	19:29:58	-12.0214	135.576	30.18	0	49	0	22.76
2013-11-12	19:31:42	-12.0212	135.576	10.47	0	109	0	28.07
2013-11-12	19:32:54	-12.0213	135.576	1.07	0	319	0	16.81
2013-11-12	19:34:05	-12.0214	135.576	-1.63	5652	241	0	12.6
2013-11-12	19:35:17	-12.0213	135.576	9.63	0	291	0	7.9
2013-11-12	19:36:27	-12.0213	135.577	33.35	0	10	0	36.44
2013-11-12	19:37:55	-12.0213	135.577	33.78	1800	105	0	8.73
2013-11-12	19:39:15	-12.0211	135.577	38.15	3384	38	0	24.81
2013-11-12	19:40:37	-12.0213	135.576	13.54	1728	122	0	31.23
2013-11-12	19:41:50	-12.0214	135.576	10.34	8604	261	0	16.71
2013-11-12	19:43:01	-12.0214	135.577	26.64	0	10	0	19.3
2013-11-12	19:44:12	-12.0213	135.577	33.27	10296	61	0	15.46
2013-11-12	19:46:27	-12.0213	135.577	33.27	10296	61	0	0
2013-11-12	19:48:29	-12.0212	135.577	31.27	8136	199	0	9.68
2013-11-12	19:53:38	-12.0212	135.577	31.27	8136	199	0	0	1
2013-11-12	19:58:57	-12.0214	135.576	21.25	0	4	0	35.38	1
2013-11-12	20:25:59	-12.0214	135.576	21.25	0	4	0	0
2013-11-12	20:27:54	-12.0211	135.576	25.85	0	283	0	34.46
2013-11-12	20:29:02	-12.0211	135.576	29.62	0	0	0	2.89
2013-11-12	20:30:10	-12.0211	135.576	52.97	0	287	0	0.11
2013-11-12	20:31:18	-12.0211	135.577	45.27	0	53	0	15.72
2013-11-12	20:32:29	-12.0211	135.576	23.2	0	284	0	25.09
2013-11-12	20:33:34	-12.0212	135.576	19.01	0	35	0	14.47
2013-11-12	20:34:56	-12.0211	135.577	-9.61	0	26	0	9.18
2013-11-12	20:36:08	-12.0211	135.577	-9.61	0	26	0	0
2013-11-12	20:37:17	-12.0211	135.576	23.69	5040	265	0	11.81
2013-11-12	20:38:25	-12.0211	135.576	23.82	0	285	0	10.02
2013-11-12	20:39:35	-12.0211	135.576	28.05	0	330	0	9.65
2013-11-12	20:40:42	-12.0212	135.576	42.17	0	244	0	5.35
2013-11-12	20:41:50	-12.0211	135.576	47.49	0	52	0	11.24
2013-11-12	20:42:59	-12.0211	135.576	22.75	0	10	0	2.76
2013-11-12	20:44:04	-12.0212	135.576	-9.45	0	254	0	10.12
2013-11-12	20:45:11	-12.0211	135.576	16.54	0	315	0	5.52
2013-11-12	20:46:18	-12.0211	135.576	28.99	0	302	0	7.48
2013-11-12	20:47:25	-12.0211	135.576	38.03	0	297	0	8.31
2013-11-12	20:48:34	-12.0212	135.576	22.3	0	4	0	7.33
2013-11-12	20:49:41	-12.0211	135.576	21.51	0	285	0	5.43
2013-11-12	20:50:48	-12.0211	135.576	27.28	0	308	0	1.97
2013-11-12	20:51:58	-12.0212	135.576	45.26	0	114	0	3.71
2013-11-12	20:53:09	-12.0211	135.576	33.93	0	308	0	2.65
2013-11-12	20:54:17	-12.0211	135.576	40.45	0	26	0	4.04
2013-11-12	20:55:25	-12.0212	135.576	28.84	0	6	0	9.33
2013-11-12	20:56:35	-12.0211	135.577	40.1	0	223	0	8.95
2013-11-12	20:57:43	-12.0213	135.576	25.54	0	112	0	21.4
2013-11-12	20:59:05	-12.0213	135.577	27.88	0	152	0	5.08
2013-11-12	21:00:14	-12.0211	135.577	36.53	0	232	0	27.72
2013-11-12	21:01:23	-12.0213	135.577	27.6	0	191	0	18.5
2013-11-12	21:02:32	-12.0212	135.577	19.26	0	242	0	5.79
2013-11-12	21:03:43	-12.0211	135.577	18.68	360	285	0	11.99
2013-11-12	21:04:53	-12.0212	135.576	33.49	0	25	0	14.76
2013-11-12	21:06:01	-12.0211	135.577	26.1	1512	56	0	16.71
2013-11-12	21:07:11	-12.0212	135.576	25.81	1008	243	0	13.99
2013-11-12	21:08:23	-12.0211	135.577	29.28	7812	316	0	28.57
2013-11-12	21:09:39	-12.0214	135.577	34.37	6660	128	0	31.88
2013-11-12	21:10:55	-12.0212	135.577	21.63	5976	268	0	41.21
2013-11-12	21:13:18	-12.0212	135.577	43.9	9252	59	0	4.67
2013-11-12	21:15:37	-12.0211	135.577	17.51	4500	21	0	16.68
2013-11-12	22:28:07	-12.0211	135.577	17.51	4500	21	-4	0	1
2013-11-12	22:32:54	-12.0213	135.576	20.13	0	130	-2	0	1
2013-11-12	22:34:41	-12.0211	135.576	34.39	0	259	0	15.32	1
2013-11-12	22:37:59	-12.0212	135.576	17.4	0	338	0	9.01
2013-11-12	22:39:07	-12.0213	135.576	22.15	0	155	0	9.16
2013-11-12	22:40:13	-12.0212	135.576	20.88	0	14	0	7.41
2013-11-12	22:41:24	-12.0213	135.577	35.04	0	351	0	13.43
2013-11-12	22:42:31	-12.0213	135.577	25.6	0	225	0	2.67
2013-11-12	22:43:40	-12.0213	135.577	41.7	0	179	0	1.63
2013-11-12	22:45:23	-12.0213	135.576	47.03	0	221	0	5.89
2013-11-12	22:46:50	-12.0213	135.577	41.44	0	20	0	1.83
2013-11-12	22:47:54	-12.0214	135.577	50.17	0	340	0	5.34
2013-11-12	22:49:01	-12.0213	135.576	26.24	0	24	0	10.69
2013-11-12	22:50:08	-12.0213	135.577	27.11	720	207	0	12.17
2013-11-12	22:51:55	-12.0213	135.576	-50.71	1944	145	0	18.42
2013-11-12	22:53:23	-12.0214	135.576	69.71	0	57	0	8.31
2013-11-12	22:54:31	-12.0213	135.576	21.4	3924	284	0	17.75
2013-11-12	22:55:37	-12.0212	135.576	30.05	0	323	0	14.85
2013-11-12	22:56:43	-12.0213	135.576	47.09	0	27	0	9.67
2013-11-12	22:57:52	-12.0213	135.577	54.9	0	203	0	8.8
2013-11-12	22:58:59	-12.0213	135.576	32.5	0	43	0	12.95
2013-11-12	23:00:05	-12.0213	135.576	22.64	0	331	0	5.03
2013-11-12	23:01:30	-12.0212	135.577	16.88	900	212	0	15.71
2013-11-12	23:02:37	-12.0209	135.576	-72.95	0	206	0	29.22
2013-11-12	23:03:43	-12.0213	135.576	31.53	4932	324	0	40.61
2013-11-12	23:04:52	-12.0214	135.577	61.36	0	201	0	18.74
2013-11-12	23:06:02	-12.0213	135.577	36.7	0	124	0	10.03
2013-11-12	23:07:18	-12.0213	135.576	33.91	1728	9	0	6.96
2013-11-12	23:09:09	-12.0213	135.577	60.68	252	355	0	8.38
2013-11-12	23:10:45	-12.0213	135.577	63.58	0	207	0	5.47
2013-11-12	23:12:35	-12.0213	135.576	60.43	288	359	0	10.74
2013-11-12	23:14:24	-12.0212	135.576	-1.67	0	206	0	14.8
2013-11-12	23:15:34	-12.0213	135.576	24.87	0	351	0	5.94
2013-11-12	23:16:44	-12.0212	135.576	52.81	0	358	0	5.92
2013-11-12	23:18:11	-12.0213	135.577	60.69	216	338	0	11.8
2013-11-12	23:19:57	-12.0213	135.576	60.79	576	6	0	2.19
2013-11-12	23:22:01	-12.0214	135.576	60.47	180	352	0	10.62
2013-11-12	23:24:03	-12.0212	135.577	25.59	360	294	0	18.23
2013-11-12	23:25:50	-12.0212	135.576	14.42	0	124	0	6.65
2013-11-12	23:26:56	-12.0213	135.576	13.39	0	10	0	3.81
2013-11-12	23:28:01	-12.0212	135.577	54.62	0	317	0	13.42
2013-11-12	23:29:07	-12.0212	135.577	62.27	0	316	0	11.7
2013-11-12	23:30:13	-12.0213	135.577	56.97	0	271	0	11.89
2013-11-12	23:31:21	-12.0213	135.576	11.34	0	306	0	9.94
2013-11-12	23:32:29	-12.0213	135.576	25.44	324	161	0	2.34
2013-11-12	23:33:35	-12.0213	135.576	37.67	0	311	0	7.16
2013-11-12	23:34:41	-12.0213	135.576	34.56	2232	330	0	3.31
2013-11-12	23:35:50	-12.0213	135.576	28.21	0	80	0	3.29
2013-11-12	23:36:57	-12.0212	135.576	16.83	0	282	0	14.19
2013-11-12	23:38:03	-12.0213	135.576	17.07	0	260	0	9.88
2013-11-12	23:39:10	-12.0213	135.577	53.08	0	329	0	10.25
2013-11-12	23:40:17	-12.0213	135.576	31.67	0	19	0	7.69
2013-11-12	23:41:23	-12.0213	135.576	29.01	0	137	0	1.22
2013-11-12	23:42:31	-12.0212	135.576	25.58	0	355	0	13.68
2013-11-12	23:43:37	-12.0212	135.576	45.29	0	347	0	10.59
2013-11-12	23:44:44	-12.0213	135.577	37.05	0	304	0	3.57
2013-11-12	23:45:51	-12.0212	135.576	37.82	0	149	0	3.47
2013-11-12	23:46:57	-12.0213	135.576	15.25	0	319	0	5.97
2013-11-12	23:48:00	-12.0212	135.577	70.02	0	34	0	18.73
2013-11-12	23:49:07	-12.0213	135.576	56.92	0	54	0	17.21
2013-11-12	23:50:14	-12.0212	135.576	34.83	0	108	0	5.58
2013-11-12	23:51:21	-12.0212	135.576	38.32	0	13	0	0.56
2013-11-12	23:52:26	-12.0213	135.576	30.88	0	4	0	5.79
2013-11-12	23:53:36	-12.0212	135.577	48.82	1044	12	0	5.61
2013-11-12	23:54:45	-12.0211	135.576	31.9	0	325	0	21.82
2013-11-12	23:55:53	-12.0212	135.576	55.8	0	155	0	11.39
2013-11-12	23:57:02	-12.0212	135.576	53.48	0	318	0	3.34
2013-11-12	23:58:08	-12.0213	135.576	10.91	0	352	0	11.01
2013-11-12	23:59:14	-12.0212	135.577	30.32	0	324	0	10.74
2013-11-13	00:00:24	-12.0213	135.576	20.64	0	315	0	12.54
2013-11-13	00:01:32	-12.0211	135.576	33.72	0	323	0	19.84
2013-11-13	00:02:37	-12.0213	135.576	32.34	0	330	0	20.64
2013-11-13	00:04:10	-12.0212	135.576	45	0	325	0	11.57
2013-11-13	00:05:47	-12.0213	135.577	30.25	1944	142	0	18.05
2013-11-13	00:07:17	-12.0213	135.577	49.73	0	261	0	4.43
2013-11-13	00:08:21	-12.0215	135.577	24.55	0	352	0	23.21
2013-11-13	00:09:25	-12.0214	135.577	29.97	0	248	0	14.21
2013-11-13	00:10:29	-12.0214	135.577	43.67	0	133	0	4.01
2013-11-13	00:11:35	-12.0213	135.576	6.78	0	313	0	10.28
2013-11-13	00:12:39	-12.0214	135.577	46.33	0	215	0	9.44
2013-11-13	00:13:45	-12.0213	135.577	27.88	0	95	0	4.67
2013-11-13	00:14:52	-12.0212	135.576	32.05	0	271	0	18.13
2013-11-13	00:15:57	-12.0213	135.576	71.37	0	341	0	13.39
2013-11-13	00:17:00	-12.0214	135.577	34.4	0	354	0	8.8
2013-11-13	00:18:06	-12.0213	135.576	44.28	0	331	0	4.51
2013-11-13	00:19:11	-12.0213	135.577	46.48	0	356	0	5.01
2013-11-13	00:20:21	-12.0212	135.576	25.31	0	307	0	29.85
2013-11-13	00:21:42	-12.0213	135.577	150.6	0	331	0	30.03
2013-11-13	00:23:08	-12.0214	135.577	39.59	864	95	0	11.38
2013-11-13	00:24:29	-12.0213	135.577	43.13	0	85	0	3.51
2013-11-13	00:25:46	-12.0213	135.577	-23.02	504	324	0	5.76
2013-11-13	00:28:13	-12.0213	135.576	-110.43	0	217	0	41.64
2013-11-13	00:33:17	-12.0212	135.577	49.06	0	125	0	36.59
2013-11-13	00:39:12	-12.0212	135.577	49.06	0	125	0	0
2013-11-13	00:40:49	-12.0212	135.576	-29.8	1332	17	0	8.87
2013-11-13	00:43:41	-12.0213	135.577	95.15	3492	300	0	22.38
2013-11-13	00:44:52	-12.0213	135.577	95.15	3492	300	0	0
2013-11-13	00:47:01	-12.0212	135.577	30.31	6624	120	0	14.38
2013-11-13	00:52:18	-12.0215	135.577	93.91	2340	23	0	37.14
2013-11-13	00:58:00	-12.0213	135.576	-56.44	4896	70	0	60.25
2013-11-13	03:24:04	-12.0213	135.576	-56.44	4896	70	0	0
2013-11-13	03:26:07	-12.0214	135.577	86.33	0	166	0	61.31
2013-11-13	03:27:15	-12.0213	135.577	77.82	0	306	0	11.48
2013-11-13	03:28:26	-12.0215	135.577	233.27	5112	349	0	55.08	1
2013-11-13	03:29:36	-12.0217	135.577	301.61	0	169	0	41.75	1
2013-11-13	03:30:48	-12.0217	135.577	301.61	0	169	0	0
2013-11-13	03:33:18	-12.0221	135.578	354.29	576	357	0	53.32
2013-11-13	03:36:51	-12.0221	135.578	354.29	576	357	0	0	1
2013-11-13	03:38:50	-12.0225	135.578	353.9	6156	178	0	36.84	1
2013-11-13	03:41:03	-12.0225	135.578	353.9	6156	178	0	0
2013-11-13	03:43:08	-12.0216	135.577	88.67	0	145	0	143.43
2013-11-13	03:45:27	-12.0216	135.577	79.86	0	343	0	14.84
2013-11-13	03:46:33	-12.0217	135.577	104.84	2016	171	0	23.64	1
2013-11-13	03:47:39	-12.021	135.576	13.25	0	66	0	89.76	1
2013-11-13	03:48:46	-12.0215	135.577	38.84	2340	320	0	57.78
2013-11-13	03:49:53	-12.0209	135.576	10.12	0	1	0	66.86
2013-11-13	03:51:02	-12.0213	135.576	20.44	0	122	0	42.59
2013-11-13	03:52:06	-12.0213	135.576	-3.59	4176	174	0	13.36	1
2013-11-13	03:53:13	-12.0213	135.577	44.98	0	106	0	20.92	1
2013-11-13	03:54:20	-12.0213	135.576	14.04	0	349	0	13.32
2013-11-13	03:55:30	-12.0213	135.577	54.37	0	96	0	15.5
2013-11-13	03:56:37	-12.0217	135.577	14.66	648	48	0	45.09
2013-11-13	03:57:45	-12.0213	135.577	6.81	0	357	0	50.84
2013-11-13	03:58:52	-12.0214	135.577	55.98	0	71	0	17.87
2013-11-13	04:00:01	-12.0212	135.576	5.95	0	340	0	41.31
2013-11-13	04:01:57	-12.0212	135.576	33.24	180	195	0	14.7
2013-11-13	04:03:23	-12.0213	135.576	6.84	2376	34	0	10.86
2013-11-13	04:04:27	-12.0209	135.577	81.83	0	12	0	48.06
2013-11-13	04:05:33	-12.0212	135.576	30.53	144	151	0	39.11
2013-11-13	04:06:38	-12.0212	135.576	15.38	2484	105	0	5.97
2013-11-13	04:07:42	-12.0214	135.576	13.22	4140	67	0	16.92
2013-11-13	04:08:50	-12.0213	135.577	29.24	0	146	0	6.79
2013-11-13	04:09:56	-12.0214	135.576	-15.25	0	88	0	20.47
2013-11-13	04:10:59	-12.0211	135.577	133.18	5868	37	0	53.6
2013-11-13	04:12:04	-12.0214	135.576	-2.16	1908	24	0	50.6
2013-11-13	04:13:07	-12.0214	135.577	-14.51	432	134	0	15.65
2013-11-13	04:14:11	-12.0215	135.576	-54.78	2772	359	0	21.09
2013-11-13	04:15:14	-12.0215	135.576	-136.77	288	62	0	16.36
2013-11-13	04:16:18	-12.0212	135.577	37.53	1224	99	0	46.96
2013-11-13	04:17:22	-12.0214	135.577	22.87	4572	269	0	18.2
2013-11-13	04:18:25	-12.0209	135.576	59.59	1404	100	0	52.04
2013-11-13	04:19:29	-12.0211	135.577	109.36	1836	226	0	21.75
2013-11-13	04:20:33	-12.0215	135.577	51.77	2556	202	0	41.45
2013-11-13	04:21:38	-12.0216	135.576	-64.63	3492	275	0	40.99
2013-11-13	04:22:46	-12.0212	135.576	-57.99	72	137	0	37.35
2013-11-13	04:23:51	-12.0211	135.577	82.94	1332	128	0	47.15
2013-11-13	04:24:56	-12.0212	135.576	28.43	0	114	0	16.15
2013-11-13	04:26:01	-12.0214	135.577	34.82	0	332	0	15.6
2013-11-13	04:27:06	-12.0213	135.577	38.77	0	234	0	8.56
2013-11-13	04:28:13	-12.0213	135.577	46.76	0	126	0	1.56
2013-11-13	04:29:20	-12.0214	135.576	-67.43	0	199	0	22.71
2013-11-13	04:30:27	-12.0212	135.577	105.18	0	215	0	46.61
2013-11-13	04:31:34	-12.0213	135.576	-14.12	0	82	0	29.9
2013-11-13	04:33:24	-12.0215	135.576	-111.88	5472	165	0	27.48
2013-11-13	04:36:27	-12.0221	135.576	-42.54	4932	339	0	62.15
2013-11-13	04:40:14	-12.021	135.576	-21.79	21168	182	0	119.28
2013-11-13	04:44:44	-12.0215	135.576	-21.55	10116	181	0	61.38
2013-11-13	04:48:28	-12.0209	135.576	-35.49	11916	2	0	69.88
2013-11-13	04:52:07	-12.0212	135.576	48.02	0	219	0	36.72
2013-11-13	04:55:56	-12.0207	135.576	-10.89	15048	356	0	53.96
2013-11-13	04:59:27	-12.0213	135.576	31.05	0	114	0	62.06
2013-11-13	05:00:34	-12.0213	135.576	50.26	0	103	0	8.05
2013-11-13	05:01:43	-12.0213	135.576	54.39	0	32	0	11.89
2013-11-13	05:02:50	-12.0213	135.576	48.07	0	96	0	7.03
2013-11-13	05:03:59	-12.0214	135.576	60.22	0	82	0	5.43
2013-11-13	05:05:09	-12.0214	135.576	72.07	0	250	0	1.86
2013-11-13	05:06:19	-12.0213	135.576	34.27	0	275	0	10.16
2013-11-13	05:07:29	-12.0213	135.576	17.02	0	239	0	17.73
2013-11-13	05:08:46	-12.0214	135.576	52.16	0	276	0	9.54
2013-11-13	05:09:56	-12.0215	135.576	168.54	0	205	0	34.42
2013-11-13	05:11:06	-12.0217	135.576	273.27	0	264	0	20.87
2013-11-13	05:12:20	-12.0216	135.576	197.46	0	148	0	12.05
2013-11-13	05:13:40	-12.0214	135.576	82.79	468	243	0	30.41
2013-11-13	05:14:51	-12.022	135.576	363.27	0	270	0	78.19
2013-11-13	05:16:01	-12.0211	135.577	-98.46	0	197	0	120.82
2013-11-13	05:17:11	-12.0211	135.577	-80.47	0	171	0	11.81
2013-11-13	05:18:45	-12.0213	135.576	36.76	2088	103	0	43.97
2013-11-13	05:20:10	-12.0214	135.576	67.27	0	154	0	7.11
2013-11-13	05:22:04	-12.0213	135.576	40.07	1944	296	0	8.8
2013-11-13	05:23:47	-12.0211	135.576	-25.4	0	305	0	19.76
2013-11-13	05:25:12	-12.0213	135.577	32.04	252	57	0	24.28
2013-11-13	05:27:07	-12.0213	135.576	26.44	0	288	0	18.73
2013-11-13	05:28:56	-12.0213	135.576	33.74	0	272	0	10.48
2013-11-13	05:30:10	-12.0212	135.576	14.31	0	138	0	6.11
2013-11-13	05:31:37	-12.0215	135.577	65.05	0	296	0	26.49
2013-11-13	05:33:05	-12.0213	135.576	22.83	504	156	0	27.74
2013-11-13	05:34:30	-12.0198	135.577	-68.89	5580	49	0	204.25
2013-11-13	05:35:52	-12.0213	135.576	23.17	0	255	0	213.76
2013-11-13	05:38:10	-12.0214	135.577	43.8	0	142	0	31.85
2013-11-13	05:41:00	-12.0213	135.576	30.92	5040	156	0	16.68
2013-11-13	05:45:14	-12.0212	135.576	11.18	0	129	0	13.32
2013-11-13	05:50:28	-12.0212	135.577	33.01	0	232	0	51.51
2013-11-13	05:57:01	-12.0213	135.576	7.33	4932	69	0	41.76
2013-11-13	06:19:20	-12.0213	135.576	7.33	4932	69	0	0
2013-11-13	06:21:42	-12.0214	135.577	21.42	0	133	0	17.38
2013-11-13	06:22:55	-12.0209	135.577	50.81	0	220	0	58.68
2013-11-13	06:25:35	-12.0215	135.577	7.48	0	161	0	71.43
2013-11-13	06:28:08	-12.0216	135.576	-17.75	0	349	0	18.51
2013-11-13	06:30:20	-12.0214	135.577	14.39	0	346	0	25.86
2013-11-13	06:32:06	-12.0213	135.576	25.05	0	171	0	20.61
2013-11-13	06:33:25	-12.0214	135.576	2.87	0	182	0	20.09
2013-11-13	06:35:30	-12.0213	135.576	-0.29	0	6	0	19.98
2013-11-13	06:38:04	-12.0213	135.576	43.52	432	8	0	6.81
2013-11-13	06:40:22	-12.0213	135.576	14.9	0	146	0	6.27
2013-11-13	06:41:33	-12.0212	135.577	42.48	0	108	0	14.06
2013-11-13	06:42:44	-12.0213	135.576	75.37	0	88	0	10.48
2013-11-13	06:43:54	-12.0207	135.576	97.96	0	328	0	69.5
2013-11-13	06:45:06	-12.0213	135.576	14.09	1944	226	0	71.1
2013-11-13	06:46:14	-12.0212	135.577	55.58	0	157	0	31.46
2013-11-13	06:48:05	-12.0212	135.577	55.58	0	157	0	0
2013-11-13	06:49:37	-12.0211	135.577	80.48	4608	181	0	11.16
2013-11-13	06:50:47	-12.0212	135.577	37.56	0	286	0	13.49
2013-11-13	06:54:03	-12.0213	135.576	-5.87	2520	41	0	19.5
2013-11-13	07:04:31	-12.0213	135.576	-5.87	2520	41	0	0
2013-11-13	07:06:33	-12.0212	135.576	-13.86	828	288	0	16.26
2013-11-13	07:07:47	-12.0208	135.576	-39.78	5508	248	0	43.86
2013-11-13	07:09:02	-12.0208	135.576	-39.93	2772	6	0	10.11
2013-11-13	08:35:25	-12.0208	135.576	-39.93	2772	6	0	0
2013-11-13	08:37:05	-12.0212	135.577	47.02	0	190	0	43.27
2013-11-13	08:38:17	-12.0213	135.576	14.56	0	191	0	12.8
2013-11-13	08:39:29	-12.0212	135.577	41.51	0	29	0	17.62
2013-11-13	08:40:43	-12.0213	135.576	-4.15	0	104	0	26.31
2013-11-13	08:42:25	-12.0212	135.577	94.2	432	45	0	25.54
2013-11-13	08:46:24	-12.0212	135.577	94.2	432	45	0	0
2013-11-13	08:47:37	-12.0214	135.577	43.49	0	58	0	23.48
2013-11-13	08:48:47	-12.0212	135.577	60.08	0	248	0	30.29
2013-11-13	08:51:36	-12.0212	135.577	-17.18	0	0	0	23.42
2013-11-13	09:05:09	-12.0212	135.577	-17.18	0	0	0	0
2013-11-13	09:07:14	-12.0196	135.578	431.07	7056	5	0	254.83
2013-11-13	09:08:32	-12.0213	135.576	4.01	3096	5	0	301.81
2013-11-13	09:10:32	-12.0207	135.577	102.93	5364	63	0	120.62
2013-11-13	09:12:23	-12.0211	135.577	64.66	0	314	0	51.73
2013-11-13	09:14:52	-12.0203	135.578	265.48	3420	166	0	148.98
2013-11-13	09:18:05	-12.0215	135.577	3.69	0	72	0	187.38
2013-11-13	09:21:21	-12.0215	135.576	128.06	0	41	0	18.64
2013-11-13	09:24:48	-12.0212	135.576	177.55	4788	158	0	35.12
2013-11-13	09:27:58	-12.0215	135.577	-142.46	0	70	0	41.59
2013-11-13	09:31:42	-12.0214	135.576	177.99	720	16	0	16.26
2013-11-13	09:35:05	-12.0214	135.576	177.96	216	69	0	6.96
2013-11-13	09:38:30	-12.0214	135.576	178.55	1368	98	0	5.27
2013-11-13	09:41:27	-12.0214	135.576	72.89	1908	136	0	14.99
2013-11-13	09:47:21	-12.0214	135.576	72.89	1908	136	0	0
2013-11-13	09:48:46	-12.0213	135.577	234.23	1188	31	0	4.51
2013-11-13	09:50:14	-12.0214	135.576	-55.4	0	41	0	15.33
2013-11-13	09:52:10	-12.0214	135.577	176.76	1332	141	0	16.84
2013-11-13	09:54:42	-12.0214	135.576	177.13	1044	172	0	50.18
2013-11-13	10:14:06	-12.0214	135.576	177.13	1044	172	0	0
2013-11-13	10:15:58	-12.0214	135.576	-15.23	7632	49	0	31.43
2013-11-13	10:17:09	-12.0214	135.576	-64.93	0	340	0	16.76
2013-11-13	10:20:39	-12.0216	135.576	-85.6	0	351	0	25.96
2013-11-13	10:21:46	-12.0215	135.576	-46.13	0	7	0	9.25
2013-11-13	10:32:21	-12.0215	135.576	-46.13	0	7	0	0
2013-11-13	10:33:59	-12.0215	135.576	-34.73	0	250	0	15.85
2013-11-13	10:37:28	-12.0216	135.577	-52.47	3924	300	0	30.71
2013-11-13	10:40:58	-12.0214	135.576	42.98	3456	312	0	20.97
2013-11-13	10:46:45	-12.0217	135.577	-14.63	9144	1	0	27.57
2013-11-13	10:54:00	-12.0215	135.577	-28.78	6480	354	0	18.16
2013-11-13	11:00:48	-12.0215	135.577	-28.78	6480	354	0	0
2013-11-13	11:02:36	-12.0212	135.576	-14.98	2304	6	0	36.3
2013-11-13	11:07:14	-12.0219	135.576	58.62	1296	175	0	76.05
2013-11-13	11:16:26	-12.0219	135.576	58.62	1296	175	0	0
2013-11-13	11:22:12	-12.0216	135.577	2.72	4788	25	0	31.25
2013-11-13	11:23:17	-12.0216	135.576	24.38	6624	11	0	10.14
2013-11-13	11:24:27	-12.0213	135.576	-42.16	0	104	0	33.95
2013-11-13	11:25:34	-12.0215	135.576	-63.64	6408	343	0	26.28
2013-11-13	11:26:46	-12.0213	135.577	-113.78	3528	2	0	26.43
2013-11-13	11:28:45	-12.0212	135.576	-96.69	5004	334	0	18.32
2013-11-13	11:32:04	-12.0215	135.576	-103.88	1080	275	0	35.36
2013-11-13	11:35:05	-12.0214	135.576	21.53	0	359	0	13.44
2013-11-13	11:36:09	-12.0213	135.576	-1.64	0	359	0	9.18
2013-11-13	11:37:16	-12.0213	135.576	-160.48	0	15	0	14.91
2013-11-13	11:40:42	-12.0213	135.576	-160.48	0	15	0	0
2013-11-13	11:42:17	-12.0212	135.576	-67.89	6696	179	0	20.13
2013-11-13	11:43:26	-12.0212	135.576	-67.89	6696	179	0	0
2013-11-13	11:47:13	-12.0217	135.577	29.96	13896	162	0	72.09
2013-11-13	11:50:31	-12.0214	135.576	-25.26	684	69	0	65.32
2013-11-13	11:51:35	-12.0215	135.576	-4.39	3024	8	0	14.32
2013-11-13	11:52:39	-12.0214	135.576	-8.89	5328	331	0	8.66
2013-11-13	11:53:46	-12.0216	135.576	-46.83	5472	169	0	23.1
2013-11-13	11:54:50	-12.0215	135.576	-25.19	0	349	0	21.75
2013-11-13	11:56:09	-12.0214	135.577	-7.81	3492	315	0	10.4
2013-11-13	11:57:54	-12.0208	135.576	-52.75	8136	137	0	94.24
2013-11-13	11:59:42	-12.0213	135.576	-17.39	0	152	0	77.33
2013-11-13	12:00:53	-12.0213	135.577	-5.49	0	13	0	16.66
2013-11-13	12:02:00	-12.0207	135.576	-83.49	864	307	0	116.37
2013-11-13	12:03:11	-12.0212	135.576	-51.54	0	150	0	92.26
2013-11-13	12:04:17	-12.0213	135.576	37.03	180	6	0	20.16
2013-11-13	12:05:25	-12.0216	135.577	16.15	3276	175	0	40.19
2013-11-13	12:07:21	-12.0211	135.576	-35.46	2844	273	0	62.45
2013-11-13	12:09:02	-12.0213	135.577	10.97	4608	114	0	35.87
2013-11-13	12:10:12	-12.0215	135.577	-4.54	18648	123	0	28.7
2013-11-13	12:11:29	-12.0214	135.576	-32.91	7200	136	0	16.08
2013-11-13	12:12:55	-12.0212	135.576	-41.22	3672	306	0	32.67
2013-11-13	12:14:19	-12.0215	135.577	-10.83	6840	318	0	45.83
2013-11-13	12:16:53	-12.0211	135.576	-30.33	4104	283	0	44.04
2013-11-13	12:19:09	-12.0213	135.577	32.19	0	103	0	19.06
2013-11-13	12:20:17	-12.0213	135.576	-10.77	0	21	0	10.66
2013-11-13	12:21:52	-12.0212	135.576	-13.93	1080	9	0	16.15
2013-11-13	12:23:50	-12.0212	135.576	-115.1	10008	127	0	21.58
2013-11-13	12:25:58	-12.0213	135.576	5.03	1296	205	0	36.46
2013-11-13	12:27:53	-12.0214	135.577	39.66	3060	239	0	22.96
2013-11-13	12:28:59	-12.0216	135.577	46.97	6552	350	0	22.36
2013-11-13	12:30:03	-12.0213	135.576	-8.89	1404	63	0	40
2013-11-13	12:31:10	-12.0214	135.577	34.92	11160	320	0	14.32
2013-11-13	12:32:21	-12.0215	135.576	-4.2	1440	322	0	17.38
2013-11-13	12:33:34	-12.0213	135.576	30.69	0	102	0	13.97
2013-11-13	12:34:43	-12.0215	135.576	14.74	5508	20	0	14.66
2013-11-13	12:35:50	-12.0214	135.576	38.92	0	192	0	13.36
2013-11-13	12:36:56	-12.0212	135.577	20.37	4464	62	0	30.65
2013-11-13	12:38:08	-12.0213	135.576	55.6	0	144	0	24.66
2013-11-13	12:39:15	-12.0216	135.577	-10.34	2304	156	0	41.49
2013-11-13	12:40:22	-12.0215	135.576	60.59	3132	341	0	24.86
2013-11-13	12:41:29	-12.0213	135.577	58.04	1080	231	0	21.86
2013-11-13	12:42:35	-12.0214	135.577	-1.46	4284	136	0	13.95
2013-11-13	12:43:41	-12.0212	135.577	49.1	0	349	0	19.53
2013-11-13	12:45:19	-12.0214	135.576	32.8	1044	66	0	29.83
2013-11-13	14:20:05	-12.0214	135.576	32.8	1044	66	0	0
2013-11-13	14:21:35	-12.0213	135.576	21.27	0	267	0	20.61
2013-11-13	14:22:38	-12.0213	135.576	33.57	0	328	0	14.66
2013-11-13	14:23:44	-12.0213	135.576	74.15	0	56	0	5.47
2013-11-13	14:24:51	-12.0214	135.576	127.65	2952	50	0	25.99
2013-11-13	14:28:17	-12.0214	135.576	127.65	2952	50	0	0
2013-11-13	14:29:22	-12.0212	135.576	61.89	1404	12	0	24.89
2013-11-13	14:45:42	-12.0212	135.576	61.89	1404	12	0	0
2013-11-13	14:47:06	-12.0214	135.576	-0.67	0	210	0	26.4
2013-11-13	14:48:12	-12.0209	135.577	206.15	0	251	0	60.73
2013-11-13	14:49:22	-12.0211	135.576	204.79	1908	145	0	34.83
2013-11-13	14:50:29	-12.0212	135.577	135.86	0	359	0	19.94
2013-11-13	14:51:38	-12.0212	135.576	87.42	8568	347	0	7
2013-11-13	14:52:54	-12.021	135.576	199.9	720	179	0	23.94
2013-11-13	14:56:04	-12.021	135.576	199.9	720	179	0	0
2013-11-13	14:57:23	-12.0208	135.577	91.66	4140	187	0	47.58
2013-11-13	15:02:39	-12.0213	135.577	142.47	0	0	0	60.09
2013-11-13	15:15:23	-12.0213	135.577	142.47	0	0	0	0
2013-11-13	15:17:22	-12.0215	135.576	48.14	22644	192	0	36.55	1
2013-11-13	15:18:30	-12.0206	135.576	-35.1	0	164	0	104.64	1
2013-11-13	15:19:37	-12.0206	135.577	-30.53	0	9	0	10.62
2013-11-13	15:20:50	-12.0206	135.577	-37.63	6408	35	0	6.77
2013-11-13	15:22:32	-12.0199	135.577	-81.31	8244	189	0	77.44
2013-11-13	15:24:05	-12.0202	135.576	-70.3	0	242	0	36.52
2013-11-13	15:25:21	-12.0202	135.576	-70.21	5220	155	0	0.56
2013-11-13	15:26:36	-12.0202	135.576	-70.21	5220	155	0	0
2013-11-13	15:27:43	-12.0207	135.576	-35.02	6516	0	0	58.14
2013-11-13	15:28:54	-12.0203	135.577	-59.37	0	278	0	53.3
2013-11-13	15:29:59	-12.0207	135.577	-75.08	0	24	0	45.95
2013-11-13	15:32:21	-12.0205	135.576	55.36	10872	345	0	21.39
2013-11-13	15:35:30	-12.0205	135.576	55.36	10872	345	0	0
2013-11-13	15:36:46	-12.0212	135.577	3.33	5040	0	0	76.35
2013-11-13	15:38:23	-12.0211	135.576	14.87	0	355	0	9.48
2013-11-13	15:39:43	-12.0215	135.576	66.03	9396	189	0	41.67
2013-11-13	15:41:11	-12.0212	135.576	29.57	1548	350	0	31.98
2013-11-13	15:43:26	-12.0212	135.576	8.3	1368	329	0	4.01
2013-11-13	15:45:47	-12.0213	135.577	29.12	2772	85	0	23.9
2013-11-13	15:47:35	-12.0213	135.577	32.21	0	104	0	8.83
2013-11-13	15:48:43	-12.0212	135.576	34.44	3168	306	0	19.66	1
2013-11-13	15:49:48	-12.0213	135.577	-4.53	0	157	0	19.87	1
2013-11-13	15:50:52	-12.0212	135.577	9.44	0	151	0	11.81
2013-11-13	16:03:26	-12.0212	135.577	9.44	0	151	0	0
2013-11-13	16:04:53	-12.0212	135.576	37.34	1620	14	0	14.43
2013-11-13	16:05:57	-12.0211	135.576	27.1	5616	128	0	15.09
2013-11-13	16:07:04	-12.0213	135.577	31.48	3024	149	0	25.72
2013-11-13	16:08:08	-12.0214	135.577	27.14	4032	23	0	16.97
2013-11-13	16:09:36	-12.0211	135.577	49.13	12636	101	0	36.77
2013-11-13	16:11:28	-12.021	135.577	52.52	0	300	0	17.47
2013-11-13	16:36:11	-12.021	135.577	52.52	0	300	0	0
2013-11-13	16:37:38	-12.021	135.577	51.63	0	190	0	13.51
2013-11-13	16:38:41	-12.0211	135.577	41.53	6336	121	0	8.34
2013-11-13	16:39:47	-12.0211	135.576	35.7	2880	323	0	16.53
2013-11-13	16:57:16	-12.0211	135.576	35.7	2880	323	0	0
2013-11-13	16:59:33	-12.0207	135.576	-125.84	0	143	0	59.24
2013-11-13	17:01:50	-12.0207	135.576	-125.84	0	143	0	0
2013-11-13	17:03:07	-12.0213	135.577	69.59	1944	315	0	92.5
2013-11-13	17:04:54	-12.0206	135.576	-203.9	1296	117	0	100.29
2013-11-13	17:07:35	-12.0206	135.576	-203.9	1296	117	0	0
2013-11-13	17:11:27	-12.0206	135.576	-366.77	0	0	0	38.23
2013-11-13	20:13:00	-12.0206	135.576	-366.77	0	0	0	0
2013-11-13	20:15:28	-12.0214	135.577	67.39	540	162	0	139.7
2013-11-13	20:17:51	-12.0214	135.577	-6.85	6876	159	0	13.87
2013-11-13	20:21:49	-12.0212	135.577	-2.94	972	108	0	37.01
2013-11-13	20:25:05	-12.0211	135.577	18.65	0	151	0	11.13
2013-11-13	20:26:13	-12.0211	135.577	19.01	1368	284	0	15.1
2013-11-13	20:27:26	-12.0211	135.577	33.65	0	131	0	21.58
2013-11-13	20:29:43	-12.0211	135.577	-2.45	0	100	0	6.79
2013-11-13	20:32:42	-12.021	135.577	75.01	360	68	0	26.66
2013-11-13	20:35:43	-12.0212	135.577	26.39	3492	137	0	24.22
2013-11-13	20:38:25	-12.0212	135.577	42.26	5076	123	0	0.56
2013-11-13	20:40:24	-12.0212	135.577	42.26	5076	123	0	0
2013-11-13	20:43:43	-12.0214	135.577	10.3	1152	230	0	27.4
2013-11-13	20:47:07	-12.0212	135.577	39.85	0	137	0	26.77
2013-11-13	20:52:42	-12.0212	135.577	39.85	0	137	0	0
2013-11-13	20:54:26	-12.0212	135.577	14.8	0	109	0	2.11
2013-11-13	21:08:17	-12.0212	135.577	14.8	0	109	0	0
2013-11-13	21:10:07	-12.0212	135.577	28.27	0	230	0	1.22
2013-11-13	21:11:28	-12.0213	135.577	46.88	8712	206	0	11.84
2013-11-13	21:14:22	-12.0211	135.576	49.4	2628	269	0	30.8
2013-11-13	21:16:54	-12.0207	135.577	21	26784	16	0	62.47
2013-11-13	21:18:26	-12.0211	135.577	67.22	10692	264	0	45.44
2013-11-13	21:20:41	-12.0212	135.577	32.73	0	208	0	38.07
2013-11-13	21:23:01	-12.0212	135.577	35.21	6228	91	0	10.69
2013-11-13	21:26:36	-12.0213	135.576	24.46	0	65	0	27.66
2013-11-13	21:29:43	-12.0212	135.577	38.92	3888	133	0	36.86
2013-11-13	21:32:39	-12.0212	135.577	38.92	3888	133	0	0
2013-11-13	21:34:19	-12.0213	135.577	-28.62	0	70	0	43.48
2013-11-13	21:36:52	-12.0211	135.577	40.38	0	292	0	57.22
2013-11-13	21:45:02	-12.0211	135.577	40.38	0	292	0	0
2013-11-13	21:46:33	-12.0211	135.577	39.47	1404	63	0	6.66
2013-11-13	21:48:03	-12.0211	135.577	32.97	1368	71	0	8.37
2013-11-13	21:50:35	-12.0212	135.577	17.66	0	225	0	10.86
2013-11-13	21:53:23	-12.021	135.577	36.69	2448	239	0	18.35
2013-11-13	21:55:56	-12.0212	135.577	38.49	1188	57	0	22.03
2013-11-13	21:57:04	-12.0212	135.577	16.01	4680	100	0	8.38
2013-11-13	22:01:03	-12.0212	135.577	49.23	2232	46	0	7.33
2013-11-13	22:05:02	-12.0212	135.577	36.78	0	216	0	6.64
2013-11-13	22:06:08	-12.0211	135.576	14.16	0	140	0	20.91
2013-11-13	22:07:15	-12.0211	135.576	39.67	2520	102	0	5.21
2013-11-13	22:08:22	-12.0212	135.577	38.67	0	20	0	13.82
2013-11-13	22:09:32	-12.0212	135.576	34.19	0	111	0	8.4
2013-11-13	22:10:40	-12.0212	135.577	33.49	0	34	0	39.94
2013-11-13	22:11:48	-12.0212	135.577	20.98	0	116	0	21.67
2013-11-13	22:12:55	-12.0212	135.577	9.48	0	273	0	5.15
2013-11-13	22:13:59	-12.0212	135.577	23.95	900	88	0	13.32
2013-11-13	22:15:07	-12.0211	135.577	46.51	432	87	0	12.06
2013-11-13	22:16:14	-12.0212	135.577	3.26	0	77	0	1
2013-11-13	22:17:20	-12.0212	135.577	25.83	828	22	0	6.66
2013-11-13	22:18:30	-12.0212	135.577	19.24	0	303	0	3.28
2013-11-13	22:19:36	-12.0212	135.577	38.57	0	243	0	8.41
2013-11-13	22:20:43	-12.0211	135.577	23.82	0	337	0	7.33
2013-11-13	22:21:51	-12.0212	135.577	52.56	0	136	0	4.82
2013-11-13	22:22:59	-12.0211	135.577	35.95	0	113	0	7.19
2013-11-13	22:24:06	-12.0212	135.577	45.23	468	157	0	1
2013-11-13	22:25:16	-12.0212	135.577	50.53	612	275	0	6.67
2013-11-13	22:26:23	-12.0211	135.577	15.19	0	182	0	12.1
2013-11-13	22:27:32	-12.0211	135.577	33.63	0	65	0	11.81
2013-11-13	22:28:45	-12.0212	135.577	52.41	324	272	-4	17.79	1
2013-11-13	22:30:05	-12.0212	135.577	39.38	1152	257	-2	0	1
2013-11-13	22:31:14	-12.0211	135.577	3.25	0	94	0	7.73	1
2013-11-13	22:32:23	-12.0211	135.577	44.19	900	89	0	2.04
2013-11-13	22:33:32	-12.0211	135.577	19.63	828	70	0	3.42
2013-11-13	22:34:40	-12.0211	135.577	55.79	0	69	0	6.62
2013-11-13	22:35:47	-12.0211	135.577	35.44	0	132	0	3.81
2013-11-13	22:37:12	-12.0211	135.577	76.11	612	71	0	1.74
2013-11-13	22:38:40	-12.0212	135.577	76.46	684	145	0	8.36
2013-11-13	22:40:19	-12.0212	135.577	76.57	648	69	0	4.43
2013-11-13	22:42:07	-12.0211	135.577	54.12	540	25	0	8.7
2013-11-13	22:44:02	-12.0211	135.577	77.02	540	74	0	5.01
2013-11-13	22:46:00	-12.0211	135.577	77.03	504	66	0	5.23
2013-11-13	22:47:58	-12.0212	135.577	77.44	504	66	0	17.47
2013-11-13	22:49:44	-12.0212	135.577	40.83	0	107	0	7.19
2013-11-13	22:51:10	-12.0211	135.577	77.43	504	74	0	12.28
2013-11-13	22:53:05	-12.0211	135.577	77.31	468	60	0	6.96
2013-11-13	22:55:12	-12.0211	135.577	77.36	468	56	0	5.08
2013-11-13	22:57:27	-12.0211	135.577	47.53	936	207	0	18.5
2013-11-13	22:59:27	-12.0211	135.577	30.18	0	63	0	1.63
2013-11-13	23:00:31	-12.0212	135.577	30.82	0	58	0	6.69
2013-11-13	23:01:35	-12.0212	135.576	5.66	0	58	0	10.13
2013-11-13	23:02:41	-12.0211	135.577	4.99	0	153	0	8.73
2013-11-13	23:03:46	-12.0211	135.577	28.66	0	232	0	7.48
2013-11-13	23:04:52	-12.0211	135.577	26.55	0	51	0	8.79
2013-11-13	23:05:58	-12.0212	135.577	24.17	3564	73	0	28.48
2013-11-13	23:07:05	-12.0212	135.577	24.33	0	66	0	29.8
2013-11-13	23:08:10	-12.0212	135.576	12.3	0	246	0	10.25
2013-11-13	23:09:15	-12.0212	135.577	48.53	0	109	0	31.57
2013-11-13	23:10:20	-12.0213	135.576	-29.95	0	141	0	49.14
2013-11-13	23:11:26	-12.0212	135.577	46.49	2556	69	0	41.12
2013-11-13	23:12:35	-12.0212	135.577	20.78	0	67	0	5.05
2013-11-13	23:13:39	-12.0211	135.577	15.01	0	279	0	7.99
2013-11-13	23:14:45	-12.0212	135.577	-5.35	0	56	0	4.15
2013-11-13	23:15:51	-12.0211	135.577	28.65	0	245	0	12.61
2013-11-13	23:16:57	-12.0211	135.577	25.87	0	136	0	8.7
2013-11-13	23:18:02	-12.0212	135.577	23.51	0	264	0	20.23
2013-11-13	23:19:08	-12.0212	135.576	15.55	0	42	0	3.38
2013-11-13	23:20:13	-12.0212	135.576	-5.51	0	289	0	26.93
2013-11-13	23:21:21	-12.0211	135.577	43.98	0	109	0	48.99
2013-11-13	23:22:27	-12.0211	135.577	35.32	0	100	0	11.85
2013-11-13	23:23:36	-12.0211	135.576	14.16	0	127	0	14.93
2013-11-13	23:24:43	-12.0211	135.577	47.59	0	94	0	24.8
2013-11-13	23:25:51	-12.0211	135.577	23.35	0	64	0	14.91
2013-11-13	23:26:55	-12.0212	135.576	10.65	0	219	0	9.55
2013-11-13	23:28:00	-12.0212	135.577	26.01	0	44	0	7.93
2013-11-13	23:29:04	-12.0212	135.576	16.57	0	50	0	11.89
2013-11-13	23:30:35	-12.0212	135.577	8.36	0	45	0	12.14
2013-11-13	23:31:40	-12.0211	135.577	42.19	3996	66	0	24.85
2013-11-13	23:32:46	-12.0212	135.577	16.72	0	235	0	19.06
2013-11-13	23:33:54	-12.0212	135.577	32.61	0	314	0	16.54
2013-11-13	23:35:01	-12.021	135.577	57.29	0	263	0	14.01
2013-11-13	23:36:10	-12.021	135.577	65.16	0	50	0	0.78
2013-11-13	23:37:16	-12.0211	135.577	27.67	0	281	0	17.64
2013-11-13	23:38:25	-12.0213	135.576	0.51	0	244	0	25.9
2013-11-13	23:39:33	-12.0212	135.577	14.68	0	163	0	20.23
2013-11-13	23:40:39	-12.0211	135.577	39.25	0	31	0	6.92
2013-11-13	23:41:44	-12.021	135.577	72	0	65	0	27.7
2013-11-13	23:42:50	-12.0211	135.577	40.31	0	277	0	22.17
2013-11-13	23:44:02	-12.0211	135.577	54.76	540	55	0	3.32
2013-11-13	23:45:09	-12.0211	135.577	54.64	0	51	0	4.67
2013-11-13	23:46:14	-12.0211	135.577	57.43	6840	62	0	7
2013-11-13	23:47:18	-12.0209	135.577	98.72	0	288	0	30.77
2013-11-13	23:48:25	-12.0211	135.577	25.43	0	245	0	53.84
2013-11-13	23:49:32	-12.0211	135.577	44.82	0	26	0	8.83
2013-11-13	23:50:44	-12.0211	135.577	43.47	0	226	0	6.96
2013-11-13	23:52:15	-12.0212	135.577	8.36	900	229	0	18.86
2013-11-13	23:53:21	-12.021	135.577	45.18	0	236	0	26.86
2013-11-13	23:54:29	-12.0211	135.577	48.14	0	343	0	9.7
2013-11-13	23:55:39	-12.0211	135.577	30.74	0	75	0	13.49
2013-11-13	23:56:50	-12.0211	135.577	51.08	0	67	0	8.59
2013-11-13	23:58:01	-12.021	135.577	106.55	0	44	0	27
2013-11-13	23:59:11	-12.0208	135.577	147.14	0	36	0	34.3
2013-11-14	00:00:49	-12.0212	135.576	28.35	612	253	0	89.4
2013-11-14	00:02:13	-12.0212	135.577	48.22	0	89	0	18.89
2013-11-14	00:03:27	-12.021	135.577	78.87	1296	61	0	30.99
2013-11-14	00:04:36	-12.021	135.577	97.34	0	319	0	11.51
2013-11-14	00:06:05	-12.0211	135.577	44.85	72	41	0	21.81
2013-11-14	00:07:22	-12.0211	135.577	15.13	0	66	0	7.07
2013-11-14	00:08:30	-12.0211	135.577	40.02	5148	30	0	5.52
2013-11-14	00:09:36	-12.0212	135.577	4.4	0	78	0	6.9
2013-11-14	00:10:41	-12.0211	135.577	49.81	0	170	0	2.85
2013-11-14	00:11:46	-12.0211	135.577	41.1	2196	214	0	3.42
2013-11-14	00:12:53	-12.021	135.577	49.03	0	117	0	15.93
2013-11-14	00:14:00	-12.0213	135.577	-6.55	0	177	0	34.66
2013-11-14	00:15:09	-12.0211	135.577	52	0	346	0	27.39
2013-11-14	00:16:18	-12.0213	135.576	4.12	0	357	0	36.47
2013-11-14	00:17:27	-12.0212	135.577	47.55	0	192	0	24.07
2013-11-14	00:18:34	-12.0211	135.577	58.23	0	37	0	11.14
2013-11-14	00:19:41	-12.021	135.577	66.66	0	155	0	16.97
2013-11-14	00:20:50	-12.0215	135.577	-41.03	0	119	0	60.71
2013-11-14	00:21:57	-12.0212	135.577	-0.79	0	183	0	28.34
2013-11-14	00:23:06	-12.0215	135.576	-50.33	0	203	0	32.62
2013-11-14	00:24:17	-12.0211	135.577	-1.55	0	195	0	41.86
2013-11-14	00:25:27	-12.0217	135.576	-110.66	0	13	0	73.58
2013-11-14	00:26:35	-12.0212	135.577	6.02	2160	29	0	68.59
2013-11-14	00:27:43	-12.0204	135.577	214.21	0	142	0	92.02
2013-11-14	00:28:51	-12.0206	135.577	207.23	0	140	0	14.6
2013-11-14	00:30:10	-12.0206	135.577	166.86	1008	1	0	26.09	1
2013-11-14	00:31:24	-12.0206	135.577	156.82	2448	148	0	16.21	1
2013-11-14	00:32:33	-12.0202	135.577	206.56	0	331	0	39.72
2013-11-14	00:33:42	-12.0202	135.577	250.95	576	62	0	15.08
2013-11-14	00:34:49	-12.0204	135.577	229.28	0	75	0	19.62
2013-11-14	00:35:57	-12.0201	135.577	270.19	0	152	0	27.82
2013-11-14	00:37:12	-12.0204	135.577	274.62	288	209	0	29.55
2013-11-14	00:38:57	-12.0212	135.577	38.99	360	109	0	98.48
2013-11-14	00:40:32	-12.0212	135.577	24.13	0	291	0	13.31
2013-11-14	00:41:42	-12.021	135.576	-6.05	0	3	0	32.71
2013-11-14	00:42:49	-12.0212	135.577	67.53	216	74	0	29.91
2013-11-14	00:43:55	-12.0211	135.577	-4.52	2016	26	0	15.23	1
2013-11-14	00:45:03	-12.0211	135.577	34.82	756	58	0	3.62	1
2013-11-14	00:46:09	-12.0211	135.577	25.32	0	315	0	6.77
2013-11-14	00:47:18	-12.0212	135.577	19.47	0	222	0	5.99
2013-11-14	00:48:26	-12.0211	135.577	9.74	0	66	0	13.82
2013-11-14	01:06:12	-12.0211	135.577	9.74	0	66	0	0
2013-11-14	01:07:27	-12.0212	135.577	19.17	1152	255	0	12.66
2013-11-14	01:08:33	-12.0211	135.576	-9.01	2052	291	0	16.73
2013-11-14	01:09:39	-12.0211	135.576	-10.6	0	143	0	6.66
2013-11-14	01:10:47	-12.0211	135.577	35.64	2988	71	0	28.87
2013-11-14	01:33:18	-12.0211	135.577	35.64	2988	71	0	0
2013-11-14	01:35:05	-12.0212	135.577	96.74	3168	173	0	11.13
2013-11-14	01:36:50	-12.021	135.577	67.82	720	12	0	14.77
2013-11-14	01:39:00	-12.0211	135.577	21.9	4608	38	0	17.24
2013-11-14	01:41:34	-12.0211	135.577	37.57	6156	35	0	5.67
2013-11-14	01:44:37	-12.0211	135.577	37.43	9000	35	0	10.99
2013-11-14	01:48:14	-12.0215	135.576	37.15	8460	210	0	62.52
2013-11-14	01:51:21	-12.0211	135.577	90.95	0	247	0	72.41
2013-11-14	01:53:18	-12.0212	135.577	157.19	3096	190	0	27.65
2013-11-14	01:57:01	-12.0213	135.577	99.83	3708	30	0	36.21
2013-11-14	02:01:41	-12.0212	135.577	13.83	1656	118	0	22.54
2013-11-14	02:05:37	-12.0211	135.577	16.86	0	356	0	12.69
2013-11-14	02:09:10	-12.0212	135.577	53.26	504	120	0	22.9
2013-11-14	02:11:47	-12.0212	135.577	81.43	0	260	0	16.66
2013-11-14	02:12:56	-12.0212	135.577	64.21	0	23	0	18.28
2013-11-14	02:14:05	-12.0213	135.577	117.74	2484	14	0	16.81
2013-11-14	02:15:50	-12.0209	135.577	15.06	6444	177	0	52.28
2013-11-14	02:17:47	-12.0211	135.577	27.69	1368	29	0	23.37
2013-11-14	02:18:52	-12.0212	135.577	21.6	936	325	0	9.73
2013-11-14	02:19:58	-12.0213	135.577	19.05	0	176	0	12.19
2013-11-14	02:21:04	-12.0213	135.577	30.64	0	153	0	8.24
2013-11-14	02:22:10	-12.0212	135.577	28.61	576	51	0	8.17
2013-11-14	02:23:16	-12.0211	135.577	70.7	396	168	0	16.75
2013-11-14	02:24:22	-12.0213	135.577	0.25	3780	332	0	25.17
2013-11-14	02:25:28	-12.0213	135.577	19.32	0	59	0	3.52
2013-11-14	02:26:34	-12.0212	135.577	21.86	0	73	0	11.79
2013-11-14	02:27:42	-12.0212	135.577	0.73	0	243	0	5.16
2013-11-14	02:28:50	-12.0211	135.577	36.32	0	315	0	4.83
2013-11-14	02:29:57	-12.0212	135.577	29	0	352	0	5.47
2013-11-14	02:31:04	-12.0213	135.577	-3.43	0	75	0	13.11
2013-11-14	02:32:11	-12.0212	135.576	23.66	1296	151	0	15.16
2013-11-14	02:33:18	-12.0212	135.577	-2.9	0	5	0	28.33
2013-11-14	02:34:26	-12.0212	135.577	38.73	0	339	0	8.46
2013-11-14	02:35:34	-12.0213	135.576	-7.47	0	195	0	21.76
2013-11-14	02:36:40	-12.0214	135.576	20.44	2808	158	0	16.35
2013-11-14	02:37:48	-12.021	135.577	11.17	0	91	0	42.07
2013-11-14	02:39:03	-12.0208	135.577	-4.16	3456	7	0	28.6
2013-11-14	02:40:10	-12.0211	135.577	21.11	864	83	0	38.16
2013-11-14	02:41:19	-12.0212	135.577	30.66	0	60	0	6.93
2013-11-14	02:42:29	-12.0206	135.577	-77.88	0	346	0	70.07
2013-11-14	02:43:37	-12.021	135.577	-7.18	468	194	0	54.63
2013-11-14	02:44:44	-12.0213	135.577	77.37	2592	167	0	35.93
2013-11-14	02:45:52	-12.0209	135.577	1.93	0	67	0	50.95
2013-11-14	02:47:05	-12.0212	135.577	79.81	0	47	0	41.25
2013-11-14	02:48:13	-12.021	135.577	50.8	0	36	0	26.35
2013-11-14	02:49:25	-12.021	135.577	37.35	2016	84	0	13.96
2013-11-14	02:50:31	-12.021	135.577	10.28	0	221	0	18.3
2013-11-14	02:51:38	-12.0212	135.577	40.62	0	54	0	21.4
2013-11-14	02:52:50	-12.021	135.577	51.09	0	227	0	26.31
2013-11-14	02:53:59	-12.0211	135.576	-15.53	4176	227	0	33.3
2013-11-14	02:55:07	-12.0211	135.577	30.4	0	55	0	20.14
2013-11-14	02:56:16	-12.0212	135.576	11.41	0	70	0	22.11
2013-11-14	02:57:25	-12.0211	135.577	-3.9	0	32	0	17.67
2013-11-14	02:58:36	-12.0211	135.577	-6.6	3348	41	0	7.87
2013-11-14	03:00:27	-12.0211	135.577	28.5	648	225	0	6.01
2013-11-14	03:01:52	-12.0211	135.577	14.77	0	304	0	8.96
2013-11-14	03:03:00	-12.0213	135.577	65.57	0	253	0	23.56
2013-11-14	03:04:11	-12.0212	135.577	60.31	0	261	0	14.9
2013-11-14	03:05:22	-12.0209	135.577	-25.98	4356	224	0	37.73
2013-11-14	03:06:33	-12.0211	135.577	33.75	0	211	0	24.53
2013-11-14	03:07:44	-12.0212	135.577	55.7	2052	205	0	15.29
2013-11-14	03:08:54	-12.021	135.576	-22.22	0	270	0	30.56
2013-11-14	03:10:02	-12.0211	135.577	29.17	0	53	0	28.28
2013-11-14	03:11:09	-12.0213	135.577	51.53	0	74	0	22.23
2013-11-14	03:12:22	-12.0211	135.577	52.82	792	254	0	16.8
2013-11-14	03:13:30	-12.0212	135.577	68.27	0	30	0	16.25
2013-11-14	03:14:44	-12.0213	135.577	87.42	0	35	0	17.31
2013-11-14	03:15:54	-12.021	135.577	-1.4	0	264	0	45.65
2013-11-14	03:17:00	-12.021	135.576	-150	0	92	0	69.88
2013-11-14	03:18:58	-12.0212	135.577	30.14	3420	36	0	65.46
2013-11-14	03:21:08	-12.021	135.577	81.67	7812	47	0	40.31
2013-11-14	03:24:00	-12.0213	135.576	30.16	2952	40	0	57.3
2013-11-14	03:26:32	-12.0212	135.576	8.98	8496	230	0	15.68
2013-11-14	03:28:45	-12.0211	135.577	65.35	0	224	0	51.19
2013-11-14	03:30:35	-12.0212	135.577	30.52	324	244	0	33.26
2013-11-14	03:36:24	-12.0212	135.577	30.52	324	244	0	0
2013-11-14	03:40:39	-12.0215	135.576	30.55	24012	49	0	69.11
2013-11-14	03:46:39	-12.0215	135.576	30.55	24012	49	0	0
2013-11-14	03:49:39	-12.0211	135.577	30.25	9540	59	0	99.2
2013-11-14	03:54:25	-12.0211	135.577	30.25	9540	59	0	0
2013-11-14	03:56:42	-12.0211	135.577	116.56	252	218	0	13.2
2013-11-14	03:57:53	-12.0212	135.576	32.11	0	1	0	53.16
2013-11-14	03:59:05	-12.0211	135.576	-20.49	0	131	0	6.65
2013-11-14	04:00:21	-12.0211	135.577	74.11	936	287	0	21.65
2013-11-14	04:01:58	-12.0212	135.577	37.95	1008	342	0	5.85
2013-11-14	04:03:28	-12.0211	135.577	31.3	0	329	0	10.55
2013-11-14	04:05:01	-12.0211	135.576	21.22	3780	285	0	14.26
2013-11-14	04:07:25	-12.0212	135.577	21.67	1944	148	0	12.47
2013-11-14	04:10:05	-12.0212	135.577	29.98	1764	262	0	7.64
2013-11-14	04:12:22	-12.0211	135.577	48.43	0	259	0	12.9
2013-11-14	04:14:10	-12.0212	135.576	24.3	0	40	0	22.54
2013-11-14	04:15:23	-12.0211	135.576	-61.71	0	6	0	24.93
2013-11-14	04:16:49	-12.0211	135.576	-35.25	0	242	0	8.51
2013-11-14	04:18:00	-12.0212	135.577	88.34	0	303	0	46.66
2013-11-14	04:19:09	-12.0211	135.576	-4.81	0	297	0	29.61
2013-11-14	04:20:17	-12.0213	135.577	141.51	0	323	0	45.87
2013-11-14	04:21:30	-12.0212	135.577	135.64	0	238	0	18.94
2013-11-14	04:22:52	-12.0214	135.577	211.05	0	218	0	25.04
2013-11-14	04:25:38	-12.0209	135.577	80.36	4680	231	0	53.35
2013-11-14	04:28:43	-12.0212	135.576	20.74	0	290	0	86.8
2013-11-14	04:31:43	-12.0211	135.577	42.75	4716	252	0	27.37
2013-11-14	04:32:53	-12.0211	135.576	-14.51	1080	267	0	24.96
2013-11-14	04:34:03	-12.0209	135.576	17.56	1080	40	0	20.45
2013-11-14	04:35:16	-12.0211	135.576	16.51	0	102	0	26.13
2013-11-14	04:37:39	-12.0211	135.577	33.15	0	245	0	33.37
2013-11-14	04:39:56	-12.0211	135.577	68.28	1512	117	0	11.83
2013-11-14	04:41:07	-12.0204	135.578	233.99	0	44	0	185.26
2013-11-14	04:42:31	-12.0211	135.577	71.13	2124	31	0	184.99
2013-11-14	04:44:10	-12.0212	135.576	-37.98	1116	320	0	46.82
2013-11-14	04:45:40	-12.0213	135.577	75.26	0	347	0	36.01
2013-11-14	04:46:51	-12.0211	135.577	39.67	468	257	0	13.44
2013-11-14	04:48:08	-12.021	135.576	-35.46	0	320	0	24.66
2013-11-14	04:49:32	-12.021	135.576	-16.1	2736	257	0	29.91
2013-11-14	04:50:45	-12.0209	135.577	74.82	6336	63	0	87.02
2013-11-14	04:52:00	-12.0212	135.577	23.4	0	105	0	51.43
2013-11-14	04:54:02	-12.0212	135.577	113.89	0	171	0	3.11
2013-11-14	04:56:26	-12.0212	135.577	-63.7	1044	234	0	3.92
2013-11-14	04:59:48	-12.0212	135.576	40.83	0	215	0	6.64
2013-11-14	05:02:50	-12.0211	135.577	17.05	0	219	0	17.25
2013-11-14	05:06:00	-12.0212	135.577	55.2	936	331	0	23.07
2013-11-14	05:08:37	-12.0211	135.576	23.45	0	298	0	37.86
2013-11-14	05:11:17	-12.0212	135.577	11.63	0	294	0	2.82
2013-11-14	05:13:27	-12.0211	135.577	24.99	0	128	0	10.63
2013-11-14	05:14:37	-12.0209	135.576	-34.43	0	53	0	54.82
2013-11-14	05:15:46	-12.0212	135.576	40.09	0	248	0	49.19
2013-11-14	05:18:36	-12.0212	135.577	42.46	0	302	0	21.76
2013-11-14	05:21:27	-12.0211	135.576	8.81	0	271	0	36.32
2013-11-14	05:24:09	-12.021	135.577	15.9	936	251	0	20.79
2013-11-14	05:25:15	-12.0213	135.576	30.9	3384	263	0	29.54
2013-11-14	05:26:20	-12.0211	135.577	27.78	432	301	0	15.29
2013-11-14	05:27:25	-12.0211	135.577	50.65	648	291	0	16.15
2013-11-14	05:28:29	-12.0211	135.577	17.17	1296	286	0	5.89
2013-11-14	05:29:35	-12.0211	135.577	26.94	3600	40	0	3.37
2013-11-14	05:30:41	-12.0212	135.577	47.5	0	268	0	11.56
2013-11-14	05:31:47	-12.0212	135.577	63.74	72	51	0	7
2013-11-14	05:32:52	-12.0211	135.577	29.43	2304	122	0	14.01
2013-11-14	05:33:59	-12.0211	135.576	15.66	4896	7	0	15.1
2013-11-14	05:35:07	-12.0213	135.576	37.29	13680	49	0	30.45
2013-11-14	05:36:13	-12.0211	135.577	25.64	1584	289	0	41.36
2013-11-14	05:37:22	-12.0212	135.577	34.72	0	69	0	11.91
2013-11-14	05:38:30	-12.0212	135.577	33.4	1620	208	0	2.11
2013-11-14	05:39:38	-12.0211	135.577	22	792	217	0	6.01
2013-11-14	05:40:47	-12.0211	135.577	22.04	0	40	0	7.19
2013-11-14	05:41:57	-12.0212	135.577	40.35	0	166	0	10.01
2013-11-14	05:43:04	-12.0211	135.577	50.74	2052	266	0	10.23
2013-11-14	05:44:11	-12.0211	135.577	40.49	1404	239	0	10.66
2013-11-14	05:45:21	-12.0211	135.577	33.08	4176	6	0	12.8
2013-11-14	05:46:33	-12.022	135.576	-14.71	6048	20	0	145.28
2013-11-14	05:48:23	-12.0215	135.576	-8.55	2304	44	0	98.3
2013-11-14	05:49:52	-12.0214	135.576	-6.78	0	229	0	25.47
2013-11-14	05:51:01	-12.0212	135.577	21.3	0	278	0	53.93
2013-11-14	05:52:10	-12.0212	135.576	38.27	3996	63	0	4.04
2013-11-14	05:53:21	-12.0212	135.577	20.42	4320	253	0	19.9
2013-11-14	05:54:27	-12.0212	135.576	32.39	1980	258	0	28.22
2013-11-14	05:55:34	-12.0212	135.576	-5.45	1152	201	0	10.14
2013-11-14	05:56:42	-12.0209	135.577	22.32	12348	42	0	59.91
2013-11-14	05:58:27	-12.021	135.577	28.54	2304	77	0	42.19
2013-11-14	05:59:51	-12.0211	135.576	16.45	0	258	0	23.57
2013-11-14	06:00:58	-12.0213	135.576	-1.79	4104	78	0	22.58
2013-11-14	06:02:06	-12.0211	135.577	13.46	0	262	0	40.48
2013-11-14	06:03:14	-12.0211	135.577	11.8	4464	337	0	15.22
2013-11-14	06:04:23	-12.0212	135.576	6.83	14220	49	0	20.61
2013-11-14	06:05:34	-12.0212	135.577	-16.4	4032	256	0	30.16
2013-11-14	06:06:48	-12.0219	135.576	-73.78	0	243	0	132.64
2013-11-14	06:07:58	-12.0212	135.577	21.54	2196	65	0	123.29
2013-11-14	06:09:09	-12.0212	135.576	16.92	3060	54	0	16.87
2013-11-14	06:10:18	-12.0208	135.577	94.68	4968	225	0	74.62
2013-11-14	06:11:27	-12.0212	135.576	13.2	0	260	0	86.63
2013-11-14	06:12:35	-12.0217	135.576	-69.28	0	354	0	60
2013-11-14	06:13:49	-12.0211	135.577	26.14	0	225	0	92.39
2013-11-14	06:14:58	-12.022	135.575	-142.77	0	295	0	165.98
2013-11-14	06:16:30	-12.0223	135.575	-158.12	0	87	0	35.79
2013-11-14	06:17:47	-12.0216	135.576	-46.82	6588	71	0	110.87
2013-11-14	06:19:23	-12.022	135.576	-61.9	0	358	0	43.14
2013-11-14	06:20:50	-12.0223	135.576	-98.44	1296	255	0	39.96
2013-11-14	06:22:24	-12.0213	135.577	40.98	0	104	0	166.58
2013-11-14	08:00:11	-12.0213	135.577	40.98	0	104	0	0
2013-11-14	08:02:04	-12.0213	135.576	25.31	108	339	0	49.89
2013-11-14	08:03:12	-12.0213	135.577	30.96	1656	351	0	6.64
2013-11-14	08:04:21	-12.0213	135.576	24.07	468	37	0	6.48
2013-11-14	08:05:28	-12.0212	135.577	-129.35	0	16	0	35.46
2013-11-14	08:06:33	-12.0213	135.576	29.73	144	235	0	35.26
2013-11-14	08:07:41	-12.0213	135.576	35.44	0	46	0	5.39
2013-11-14	08:08:47	-12.0213	135.576	133.93	0	357	0	23.24
2013-11-14	08:09:51	-12.0216	135.577	-96.17	5760	190	0	68.16
2013-11-14	08:24:31	-12.0216	135.577	-96.17	5760	190	0	0
2013-11-14	08:25:46	-12.0213	135.577	9.26	396	32	0	39.51
2013-11-14	08:26:54	-12.0213	135.577	12.4	144	3	0	9.5
2013-11-14	08:28:02	-12.0213	135.577	28.41	2376	317	0	3.38
2013-11-14	08:29:10	-12.0213	135.576	17.88	1512	91	0	8.76
2013-11-14	08:30:16	-12.0216	135.576	64.74	0	356	0	34.95
2013-11-14	08:31:34	-12.0214	135.576	108	0	217	0	45.23
2013-11-14	08:32:42	-12.0212	135.577	39.85	3996	7	0	55.54
2013-11-14	08:52:12	-12.0212	135.577	39.85	3996	7	0	0
2013-11-14	08:53:26	-12.0213	135.576	55.59	252	30	0	24.99
2013-11-14	08:54:39	-12.0212	135.576	80.53	9252	146	0	27.05
2013-11-14	08:55:47	-12.0215	135.577	38.45	5112	198	0	54.5	1
2013-11-14	08:56:55	-12.0221	135.577	36.24	4104	150	0	91.79	1
2013-11-14	08:58:06	-12.0218	135.577	44.13	10260	318	0	42.26	1
2013-11-14	10:10:40	-12.0218	135.577	44.13	10260	318	0	0
2013-11-14	10:12:00	-12.0214	135.576	50.08	0	347	0	81.48
2013-11-14	10:13:10	-12.0213	135.576	45.57	0	266	0	9.73
2013-11-14	10:14:48	-12.021	135.576	-26.25	8100	6	0	31.12
2013-11-14	10:16:09	-12.021	135.576	-26.25	8100	6	0	0
2013-11-14	10:18:56	-12.0213	135.576	24.5	0	187	0	32.32
2013-11-14	10:21:38	-12.0214	135.576	32.9	0	326	0	15.86
2013-11-14	10:24:22	-12.0214	135.576	69.52	2268	269	0	28.31
2013-11-14	10:25:33	-12.0215	135.576	43.11	432	185	0	16.1	1
2013-11-14	10:27:03	-12.0213	135.576	37.9	396	190	0	43.15	1
2013-11-14	10:28:49	-12.0214	135.576	50.84	0	337	0	32.51
2013-11-14	10:30:36	-12.0212	135.576	78.51	0	325	0	14.28
2013-11-14	10:33:15	-12.0215	135.576	47.41	2484	133	0	36.32
2013-11-14	10:37:33	-12.0213	135.577	35.13	4356	282	0	39.49
2013-11-14	10:41:18	-12.0213	135.577	35.13	4356	282	0	0
2013-11-14	10:43:12	-12.0214	135.576	59.8	1800	269	0	83.23
2013-11-14	10:48:25	-12.0213	135.576	70.11	12708	289	0	60.07
2013-11-14	10:56:45	-12.0213	135.576	70.11	12708	289	0	0
2013-11-14	10:57:57	-12.0213	135.576	57.07	540	275	0	6.65
2013-11-14	10:59:04	-12.0213	135.576	37.29	144	39	0	14.91
2013-11-14	11:00:15	-12.0213	135.576	52.87	0	281	0	4.99
2013-11-14	11:01:26	-12.0213	135.576	22.2	2196	257	0	4.91
2013-11-14	11:02:38	-12.0214	135.576	70.86	900	75	0	21.49
2013-11-14	11:04:01	-12.0213	135.576	109.49	432	56	0	20.39
2013-11-14	11:05:53	-12.0213	135.576	135.31	6624	284	0	8.37
2013-11-14	11:07:58	-12.0214	135.577	119.02	0	73	0	58.82
2013-11-14	11:10:20	-12.0214	135.576	83.76	2232	332	0	91.32
2013-11-14	11:12:23	-12.0214	135.576	83.76	2232	332	0	0
2013-11-14	11:13:37	-12.0213	135.576	76.54	0	286	0	51.62
2013-11-14	11:15:10	-12.0214	135.576	70.31	0	250	0	24.92
2013-11-14	11:16:22	-12.0213	135.577	66.98	0	249	0	46.64
2013-11-14	12:15:06	-12.0213	135.577	66.98	0	249	0	0
2013-11-14	12:18:08	-12.0201	135.567	70.73	26712	278	0	1050.99	1
2013-11-14	12:19:16	-12.0216	135.566	37.7	19836	199	0	196.46	1
2013-11-14	12:20:37	-12.0231	135.566	37.25	3708	107	0	170.64	1
2013-11-14	12:22:23	-12.0228	135.567	153.22	0	253	0	116.23	1
2013-11-14	12:23:40	-12.0225	135.567	115.52	3996	181	0	28.51
2013-11-14	12:26:01	-12.0235	135.566	104.32	3348	348	0	138.92
2013-11-14	12:28:22	-12.0233	135.567	74.05	0	51	0	55.06
2013-11-14	12:30:10	-12.0224	135.567	99.21	1440	287	0	118.4
2013-11-14	12:32:47	-12.0231	135.567	-31.66	0	222	0	109.43
2013-11-14	12:35:04	-12.0236	135.566	63.91	0	183	0	72.19	1
2013-11-14	18:18:48	-12.0236	135.566	63.91	0	183	0	0
2013-11-14	18:20:55	-12.1854	136.789	73.99	108	121	-4	134108

## Sheet: Ga_04
Date	Time	Latitude	Longitude	Altitude	Speed	Course	Type	Distance	Essential
2013-11-12	14:48:52	-12.0236	135.577	143.1	3276	268	-2	0	1
2013-11-12	14:50:01	-12.0236	135.577	143.1	3276	268	0	0	1
2013-11-12	14:53:08	-12.0237	135.576	143.26	14364	319	0	105.65	1
2013-11-12	15:20:24	-12.0237	135.576	143.26	14364	319	0	0	1
2013-11-12	15:23:38	-12.0313	135.565	21.46	0	344	0	1445.06	1
2013-11-12	15:24:42	-12.0314	135.565	24.74	2268	349	0	9.81	1
2013-11-12	15:25:49	-12.0312	135.565	23.16	0	114	0	18.05	1
2013-11-12	15:26:56	-12.0312	135.565	25.83	0	317	0	1.69	1
2013-11-12	15:28:01	-12.0312	135.565	35.87	0	153	0	7.99	1
2013-11-12	15:29:05	-12.0313	135.565	12.07	0	70	0	15.06	1
2013-11-12	15:30:13	-12.0313	135.565	28.41	1836	211	0	12.38	1
2013-11-12	15:31:22	-12.0313	135.565	28.41	1836	211	0	0	1
2013-11-12	15:34:32	-12.0256	135.567	62.26	0	199	0	671.33	1
2013-11-12	15:37:12	-12.0256	135.567	62.26	0	199	0	0	1
2013-11-12	15:38:21	-12.0245	135.566	55.03	0	27	0	222.47	1
2013-11-12	15:39:26	-12.0246	135.566	37.81	1620	19	0	10.22	1
2013-11-12	15:40:30	-12.0245	135.566	48.71	828	323	0	7.33	1
2013-11-12	15:41:30	-12.0241	135.566	31.62	3384	31	0	58.1	1
2013-11-12	15:42:37	-12.0211	135.566	1.32	20556	349	0	339.46	1
2013-11-12	15:43:43	-12.021	135.566	61.68	0	97	0	53.78	1
2013-11-12	15:44:50	-12.0209	135.566	101.58	0	43	0	5.93	1
2013-11-12	15:46:03	-12.0212	135.566	27.91	2160	215	0	32.26	1
2013-11-12	15:47:08	-12.0222	135.566	78.04	37296	195	0	111	1
2013-11-12	15:48:19	-12.0237	135.566	50.46	32040	349	0	174.12	1
2013-11-12	15:49:28	-12.0237	135.566	50.46	32040	349	0	0	1
2013-11-12	15:50:35	-12.0223	135.567	16.65	576	312	0	158.99	1
2013-11-12	15:51:39	-12.0226	135.567	79.29	540	329	0	27	1
2013-11-12	15:52:43	-12.0225	135.567	74.56	2304	137	0	15.87	1
2013-11-12	15:53:49	-12.0231	135.566	-43.85	14220	30	0	88.45	1
2013-11-12	15:54:55	-12.0226	135.567	86.37	1440	101	0	78.04	1
2013-11-12	15:56:04	-12.0226	135.567	86.37	1440	101	0	0	1
2013-11-12	15:57:23	-12.0258	135.567	-134.89	20736	122	0	366.5	1
2013-11-12	15:58:31	-12.0234	135.569	69.47	0	103	0	325.31	1
2013-11-12	15:59:35	-12.0232	135.569	90.8	0	176	0	12.98	1
2013-11-12	16:00:39	-12.0235	135.569	38.37	4392	327	0	33.65	1
2013-11-12	16:01:44	-12.0235	135.569	49.32	0	16	0	3.32	1
2013-11-12	16:02:48	-12.0234	135.569	55.36	972	320	0	8.96	1
2013-11-12	16:03:54	-12.0235	135.569	33.4	0	34	0	8.44	1
2013-11-12	16:05:00	-12.0234	135.569	51.56	2952	66	0	2.49	1
2013-11-12	16:06:05	-12.0233	135.569	55.47	324	202	0	12.66	1
2013-11-12	16:07:10	-12.023	135.569	102.29	3888	17	0	42.89	1
2013-11-12	16:08:12	-12.0234	135.569	65.46	3240	187	0	40.18	1
2013-11-12	16:09:21	-12.0231	135.569	45.2	21456	10	0	31.52	1
2013-11-12	16:10:26	-12.0232	135.569	73.97	1404	243	0	16.86	1
2013-11-12	16:11:52	-12.0233	135.568	48.1	7488	239	0	82.38	1
2013-11-12	16:13:00	-12.0219	135.568	56.04	10296	8	0	156.82	1
2013-11-12	16:14:09	-12.0231	135.568	54.49	14040	150	0	133.59	1
2013-11-12	16:15:15	-12.0227	135.57	-4.99	21420	6	0	211.92	1
2013-11-12	16:16:23	-12.0205	135.57	81.32	8532	22	0	256.91	1
2013-11-12	16:17:30	-12.0205	135.573	60.55	41724	81	0	331.83	1
2013-11-12	16:18:45	-12.02	135.575	35.14	7416	205	0	203.55	1
2013-11-12	16:20:01	-12.02	135.577	60.91	19908	116	0	155.97	1
2013-11-12	16:21:05	-12.0229	135.577	55.99	1404	324	0	314.46	1
2013-11-12	16:22:10	-12.0229	135.577	43.84	1188	293	0	10.76	1
2013-11-12	16:23:13	-12.0229	135.577	103.51	4680	140	0	23.28	1
2013-11-12	16:24:18	-12.0227	135.576	132.2	2592	225	0	45.31	1
2013-11-12	16:25:27	-12.0233	135.578	92.59	27036	26	0	145.73	1
2013-11-12	16:26:41	-12.0208	135.577	40.29	29772	7	0	296.81	1
2013-11-12	16:27:50	-12.0208	135.577	40.29	29772	7	0	0	1
2013-11-12	16:29:08	-12.0204	135.566	80.35	23076	192	0	1124.37	1
2013-11-12	16:30:16	-12.0211	135.566	78.8	864	238	0	74.23	1
2013-11-12	16:31:42	-12.0209	135.566	61.89	1008	193	0	21.75	1
2013-11-12	16:32:54	-12.0209	135.566	61.89	1008	193	0	0	1
2013-11-12	16:34:14	-12.0246	135.566	33.24	14652	193	0	411	1
2013-11-12	16:35:26	-12.0246	135.566	33.24	14652	193	0	0	1
2013-11-12	16:36:38	-12.0299	135.568	20.12	0	306	0	649.12	1
2013-11-12	16:37:59	-12.0299	135.568	-18.66	1908	352	0	14.99	1
2013-11-12	16:39:17	-12.0298	135.568	52	4428	115	0	42.05	1
2013-11-12	16:40:25	-12.0298	135.568	54.76	0	81	0	9.28	1
2013-11-12	16:41:38	-12.0301	135.568	107	0	44	0	38.91	1
2013-11-12	16:42:40	-12.03	135.568	68.74	2016	108	0	13.62	1
2013-11-12	16:43:47	-12.0302	135.568	77.77	0	313	0	18.9	1
2013-11-12	16:44:54	-12.03	135.569	203.39	0	272	0	37.47	1
2013-11-12	16:45:59	-12.03	135.568	35.7	0	124	0	58.23	1
2013-11-12	16:47:10	-12.0302	135.568	46.76	2520	83	0	17.98	1
2013-11-12	16:48:14	-12.03	135.568	99.88	648	197	0	22.41	1
2013-11-12	16:49:17	-12.0304	135.568	139.83	2268	76	0	34.07	1
2013-11-12	16:50:21	-12.0301	135.568	128.09	0	256	0	31.7	1
2013-11-12	16:51:27	-12.03	135.568	108.43	288	67	0	13.09	1
2013-11-12	16:52:34	-12.0302	135.568	143.36	828	280	0	17.8	1
2013-11-12	16:53:38	-12.03	135.568	53.33	1368	90	0	31.52	1
2013-11-12	16:54:57	-12.0301	135.569	106.59	0	230	0	32.98	1
2013-11-12	16:56:34	-12.0304	135.567	75.31	26964	298	0	144.64	1
2013-11-12	16:58:36	-12.023	135.566	25.39	39528	9	0	836.25	1
2013-11-12	17:00:28	-12.0201	135.567	53.56	1116	80	0	372.29	1
2013-11-12	17:01:33	-12.0201	135.567	-27.1	0	244	0	21.7	1
2013-11-12	17:02:40	-12.02	135.568	119.85	0	300	0	35.18	1
2013-11-12	17:03:45	-12.0201	135.568	57.46	1836	97	0	17.91	1
2013-11-12	17:04:49	-12.0201	135.568	63.69	432	112	0	5.24	1
2013-11-12	17:05:53	-12.0201	135.568	35.08	180	263	0	9.93	1
2013-11-12	17:06:58	-12.02	135.568	51.11	144	226	0	11.79	1
2013-11-12	17:08:20	-12.0205	135.573	67.98	18540	44	0	636.42	1
2013-11-12	17:10:33	-12.0214	135.577	45.14	1260	178	0	367.26	1
2013-11-12	17:12:30	-12.0215	135.577	61.73	756	74	0	19.41	1
2013-11-12	17:13:36	-12.0215	135.577	49.39	684	184	0	10.45	1
2013-11-12	17:14:43	-12.0216	135.577	39.16	0	109	0	30.53	1
2013-11-12	17:16:02	-12.0216	135.577	24.06	1008	10	0	1.65	1
2013-11-12	17:17:26	-12.0236	135.578	193.24	9432	17	0	258.2	1
2013-11-12	17:19:06	-12.0235	135.577	23.21	648	114	0	40.22	1
2013-11-12	17:20:47	-12.0234	135.578	99.5	0	115	0	35.37	1
2013-11-12	17:22:25	-12.0235	135.577	16.29	0	277	0	37.48	1
2013-11-12	17:23:36	-12.0235	135.577	21.78	0	93	0	8.64	1
2013-11-12	17:24:41	-12.0236	135.577	24.1	0	66	0	7.58	1
2013-11-12	17:25:44	-12.0235	135.577	56.32	1296	94	0	13.5	1
2013-11-12	17:26:48	-12.0235	135.577	-8.03	3420	285	0	5	1
2013-11-12	17:28:17	-12.0235	135.577	61.06	0	236	0	5.94	1
2013-11-12	17:38:17	-12.0235	135.577	61.06	0	236	0	0	1
2013-11-12	17:40:09	-12.0233	135.566	52.78	0	217	0	1198.39	1
2013-11-12	17:43:34	-12.0233	135.566	59.59	0	238	0	10.37	1
2013-11-12	17:46:56	-12.0233	135.566	59.59	0	238	0	0	1
2013-11-12	17:48:26	-12.0305	135.568	22.07	19008	74	0	814.79	1
2013-11-12	17:57:49	-12.0305	135.568	22.07	19008	74	0	0	1
2013-11-12	18:00:22	-12.03	135.568	31.73	3312	214	0	73.49	1
2013-11-12	18:01:38	-12.0308	135.568	-5.06	0	216	-4	97.2	1
2013-11-13	13:18:36	-12.0308	135.568	-5.06	0	216	-2	0	1
2013-11-13	13:20:32	-12.0263	135.569	15.94	2808	105	0	513.42	1
2013-11-13	13:21:37	-12.0263	135.569	8.46	0	156	0	6.73	1
2013-11-13	13:22:51	-12.0263	135.569	20.27	0	291	0	8.43	1
2013-11-13	13:24:13	-12.0261	135.569	10.64	0	174	0	28.61	1
2013-11-13	13:25:40	-12.0261	135.569	73.89	468	79	0	17.45	1
2013-11-13	13:26:50	-12.0261	135.569	25.89	0	153	0	7.56	1
2013-11-13	13:28:00	-12.0265	135.569	-19.8	38268	185	0	50.59	1
2013-11-13	13:29:07	-12.0263	135.569	14.54	0	192	0	23.77	1
2013-11-13	13:30:14	-12.0262	135.569	-8.32	1260	290	0	12.05	1
2013-11-13	13:31:19	-12.0263	135.569	19.53	216	150	0	6.55	1
2013-11-13	13:32:35	-12.0263	135.569	33.34	0	6	0	14.17	1
2013-11-13	13:33:45	-12.026	135.569	40.56	0	176	0	35.62	1
2013-11-13	13:35:02	-12.0263	135.569	24.41	1872	29	0	36.31	1
2013-11-13	13:36:19	-12.0264	135.569	20.76	0	112	0	11.78	1
2013-11-13	13:37:39	-12.0262	135.569	36.73	1548	328	0	18.91	1
2013-11-13	13:38:54	-12.0264	135.569	14.41	1260	165	0	17.57	1
2013-11-13	13:40:04	-12.0261	135.569	0.8	0	348	0	30.71	1
2013-11-13	13:41:09	-12.0263	135.569	5.37	1080	171	0	18.86	1
2013-11-13	13:42:27	-12.0263	135.569	4.65	0	132	0	13.2	1
2013-11-13	13:43:39	-12.0262	135.569	2.75	3204	5	0	20.86	1
2013-11-13	13:44:47	-12.0262	135.569	28.73	2268	174	0	10.71	1
2013-11-13	13:45:55	-12.0263	135.569	1.63	0	34	0	10.24	1
2013-11-13	13:47:00	-12.0263	135.569	-1.8	2556	356	0	10.02	1
2013-11-13	13:48:07	-12.0262	135.569	20.33	576	223	0	8.05	1
2013-11-13	13:49:19	-12.0261	135.569	53.09	0	302	0	15.06	1
2013-11-13	13:50:50	-12.0266	135.569	-29.45	0	339	0	52.38	1
2013-11-13	13:52:04	-12.0263	135.569	14.08	900	178	0	38.83	1
2013-11-13	13:53:59	-12.0263	135.569	3.88	6048	272	0	30.03	1
2013-11-13	13:56:07	-12.0265	135.569	18.87	8820	307	0	25.34	1
2013-11-13	13:58:09	-12.0263	135.569	28.39	0	198	0	32.32	1
2013-11-13	13:59:15	-12.0264	135.569	21.25	0	125	0	24.86	1
2013-11-13	14:00:24	-12.0263	135.569	41.22	720	286	0	20.17	1
2013-11-13	14:01:34	-12.0263	135.569	41.22	720	286	0	0	1
2013-11-13	14:02:44	-12.0264	135.569	10.63	7632	240	0	19.43	1
2013-11-13	14:03:53	-12.0265	135.569	-23.97	0	232	0	6.93	1
2013-11-13	14:05:27	-12.0262	135.569	39.59	0	295	0	28.23	1
2013-11-13	14:06:54	-12.0263	135.568	19.06	1908	246	0	25.81	1
2013-11-13	14:08:14	-12.0261	135.569	36.94	0	51	0	30.54	1
2013-11-13	14:09:23	-12.0261	135.569	36.94	0	51	0	0	1
2013-11-13	14:12:36	-12.0262	135.569	63.08	2664	250	0	5.43	1
2013-11-13	14:15:27	-12.0262	135.569	63.08	2664	250	0	0	1
2013-11-13	14:16:44	-12.0263	135.569	23.41	0	312	0	11.01	1
2013-11-13	14:18:47	-12.0263	135.569	29.25	0	278	0	26.41	1
2013-11-13	14:19:52	-12.0264	135.569	-5.18	0	140	0	17.41	1
2013-11-13	14:21:02	-12.0264	135.569	18.87	0	239	0	8.66	1
2013-11-13	14:22:26	-12.0263	135.569	15.89	0	186	0	11.36	1
2013-11-13	14:24:03	-12.0264	135.569	11.16	0	25	0	9.99	1
2013-11-13	14:25:13	-12.0263	135.569	19.9	0	318	0	13.46	1
2013-11-13	14:26:23	-12.0263	135.569	48.84	0	318	0	5.12	1
2013-11-13	14:27:59	-12.0263	135.569	31.02	0	283	0	8.72	1
2013-11-13	14:29:15	-12.0263	135.569	43	360	192	0	8.33	1
2013-11-13	14:30:20	-12.0263	135.569	37.48	1872	175	0	5.18	1
2013-11-13	14:31:33	-12.0263	135.569	15.03	0	72	0	3.59	1
2013-11-13	14:32:53	-12.0264	135.569	4.15	2448	291	0	13.32	1
2013-11-13	14:34:01	-12.0264	135.569	94.18	3960	205	0	25.02	1
2013-11-13	14:36:20	-12.0264	135.569	94.18	3960	205	0	0	1
2013-11-13	14:38:55	-12.0265	135.569	-1.14	2052	306	0	26.77	1
2013-11-13	14:41:08	-12.0265	135.569	-1.14	2052	306	0	0	1
2013-11-13	14:42:10	-12.0263	135.569	49.59	0	193	0	30.28	1
2013-11-13	14:43:14	-12.0262	135.569	53.9	0	132	0	13.88	1
2013-11-13	14:49:02	-12.0262	135.569	53.9	0	132	0	0	1
2013-11-13	14:50:20	-12.0263	135.569	69.82	0	55	0	8.12	1
2013-11-13	14:51:27	-12.0263	135.569	43.73	0	258	0	13.99	1
2013-11-13	14:52:43	-12.0263	135.569	38.07	864	54	0	28.28	1
2013-11-13	14:53:57	-12.0263	135.569	32.27	4392	87	0	15.32	1
2013-11-13	14:55:06	-12.0263	135.569	62.46	0	44	0	29.94	1
2013-11-13	14:56:14	-12.0263	135.569	65.52	0	223	0	8.27	1
2013-11-13	14:57:22	-12.0263	135.569	37.68	0	332	0	23.45	1
2013-11-13	14:58:47	-12.0263	135.569	38.58	0	205	0	7.07	1
2013-11-13	14:59:59	-12.0262	135.569	60.31	0	276	0	10.01	1
2013-11-13	15:01:08	-12.0263	135.569	34.84	3672	147	0	7.56	1
2013-11-13	15:02:24	-12.0263	135.569	44.66	0	305	0	6.84	1
2013-11-13	15:03:44	-12.0263	135.569	40.15	0	216	0	9.91	1
2013-11-13	15:04:52	-12.0262	135.569	52.24	0	290	0	9.14	1
2013-11-13	15:06:09	-12.0262	135.569	54.44	0	111	0	5.05	1
2013-11-13	15:07:25	-12.0263	135.569	44.61	2268	342	0	6.35	1
2013-11-13	15:08:40	-12.0263	135.569	48.26	0	171	0	9.33	1
2013-11-13	15:09:49	-12.0262	135.569	70.15	0	59	0	15.26	1
2013-11-13	15:10:58	-12.0268	135.569	-41.15	0	273	0	83.89	1
2013-11-13	15:12:06	-12.0269	135.569	-33.44	0	55	0	10.59	1
2013-11-13	15:13:15	-12.0272	135.569	-106.62	0	340	0	49.22	1
2013-11-13	15:14:21	-12.0263	135.569	41.82	0	295	0	112.47	1
2013-11-13	15:15:30	-12.0262	135.569	59.94	0	145	0	7.81	1
2013-11-13	15:16:54	-12.0264	135.569	72.54	0	105	0	15.55	1
2013-11-13	15:18:19	-12.0264	135.569	28.16	1260	228	0	32.99	1
2013-11-13	15:19:39	-12.0265	135.569	18.55	0	213	0	2.33	1
2013-11-13	15:20:44	-12.0264	135.569	37.2	1296	72	0	8.34	1
2013-11-13	15:21:50	-12.0264	135.569	39.85	4968	265	0	7.15	1
2013-11-13	15:22:59	-12.0264	135.569	35.7	6732	266	0	33.42	1
2013-11-13	15:24:03	-12.0264	135.569	71.47	900	241	0	15.34	1
2013-11-13	15:25:09	-12.0259	135.569	119.06	0	244	0	52.58	1
2013-11-13	15:26:24	-12.0256	135.569	154	0	176	0	31.09	1
2013-11-13	15:27:31	-12.0264	135.569	41.44	2484	272	0	83.9	1
2013-11-13	15:28:41	-12.0264	135.569	56.02	1116	169	0	7	1
2013-11-13	15:30:07	-12.0264	135.569	53.03	2916	118	0	43.36	1
2013-11-13	19:51:23	-12.0264	135.569	53.03	2916	118	0	0	1
2013-11-13	19:54:33	-12.0263	135.569	13.06	720	17	0	59.82	1
2013-11-13	19:55:42	-12.0263	135.569	18.71	0	224	0	2.5	1
2013-11-13	19:56:50	-12.0263	135.569	17.64	0	28	0	3.57	1
2013-11-13	19:57:57	-12.0264	135.569	32.75	0	211	0	9.04	1
2013-11-13	19:59:03	-12.0264	135.569	21.98	0	264	0	3.27	1
2013-11-13	20:00:14	-12.0264	135.569	20.41	1260	242	0	13.27	1
2013-11-13	20:01:30	-12.0263	135.569	19.43	1224	26	0	9.41	1
2013-11-13	20:02:54	-12.0264	135.569	34.83	0	347	0	6.27	1
2013-11-13	20:35:18	-12.0264	135.569	34.83	0	347	0	0	1
2013-11-13	20:37:07	-12.0264	135.569	34.22	3492	169	0	48.97	1
2013-11-13	20:38:16	-12.0262	135.569	14.67	0	221	0	50.73	1
2013-11-13	20:39:37	-12.0263	135.569	17.59	10548	280	0	18.2	1
2013-11-13	20:41:05	-12.0262	135.569	43.22	2592	77	0	29.5	1
2013-11-13	20:43:27	-12.0262	135.569	16.21	2880	248	0	3.37	1
2013-11-13	20:45:51	-12.0261	135.569	41.45	1368	310	0	5.89	1
2013-11-13	20:48:17	-12.0262	135.569	36.66	0	289	0	15.48	1
2013-11-13	20:51:34	-12.0262	135.569	37.62	5256	112	0	12.03	1
2013-11-13	20:54:32	-12.0265	135.569	40.52	0	321	0	47.29	1
2013-11-13	20:55:51	-12.0262	135.569	50.6	2700	59	0	51.59	1
2013-11-13	20:58:01	-12.0263	135.569	45.43	0	129	0	13.13	1
2013-11-13	21:00:13	-12.0262	135.569	38.4	2232	110	0	8.24	1
2013-11-13	21:02:24	-12.0262	135.568	251.59	5292	299	0	116.48	1
2013-11-13	21:11:08	-12.0262	135.568	251.59	5292	299	0	0	1
2013-11-13	21:12:52	-12.0262	135.569	33.63	6732	103	-4	132.99	1
2013-11-14	01:46:21	-12.0263	135.569	29.74	6732	103	-2	0	1
2013-11-14	01:58:31	-12.0263	135.569	29.74	108	214	0	0	1
2013-11-14	02:01:57	-12.0263	135.569	29.74	108	214	0	0	1
2013-11-14	02:03:56	-12.0263	135.569	29.92	180	230	0	1.64	1
2013-11-14	02:07:22	-12.0263	135.569	29.92	180	230	0	0	1
2013-11-14	02:12:03	-12.0263	135.569	30.1	180	295	0	3.55	1
2013-11-14	02:15:29	-12.0263	135.569	30.1	180	295	0	0	1
2013-11-14	02:19:56	-12.0262	135.569	23.59	792	264	0	3	1
2013-11-14	02:21:02	-12.0262	135.569	32.26	0	316	0	8.79	1
2013-11-14	02:22:06	-12.0263	135.569	66.78	0	252	0	17.7	1
2013-11-14	02:23:19	-12.0264	135.568	100.13	5400	78	0	56.21	1
2013-11-14	02:27:54	-12.0263	135.569	22.32	0	265	0	69	1
2013-11-14	02:31:02	-12.0262	135.568	101	13572	249	0	47.81	1
2013-11-14	02:34:17	-12.0261	135.568	93.46	5904	262	0	11.66	1
2013-11-14	02:35:35	-12.0262	135.569	-42.16	0	256	0	82.2	1
2013-11-14	02:38:20	-12.0262	135.569	-21.55	3816	277	0	15.52	1
2013-11-14	02:40:03	-12.0262	135.569	54.13	252	192	0	38.38	1
2013-11-14	02:41:43	-12.0264	135.569	25.93	0	37	0	34.94	1
2013-11-14	02:43:36	-12.0263	135.569	-1.91	2664	153	0	12.38	1
2013-11-14	02:45:34	-12.0262	135.569	64.25	5508	262	0	29.8	1
2013-11-14	02:47:16	-12.0264	135.569	58.94	6516	165	0	21.24	1
2013-11-14	02:49:15	-12.0261	135.569	29.45	5508	174	0	29.11	1
2013-11-14	02:51:14	-12.0261	135.568	142.74	2520	300	0	18.45	1
2013-11-14	03:28:27	-12.0261	135.568	142.74	2520	300	0	0	1
2013-11-14	03:29:49	-12.0267	135.57	-93.64	15552	255	0	179.03	1
2013-11-14	03:31:02	-12.0267	135.57	-93.64	15552	255	0	0	1
2013-11-14	03:32:25	-12.0258	135.566	250.03	2016	246	0	448.54	1
2013-11-14	03:33:38	-12.0258	135.566	250.03	2016	246	0	0	1
2013-11-14	03:34:57	-12.0267	135.57	-85.39	9504	116	0	464.93	1
2013-11-14	03:36:11	-12.0264	135.569	50.03	7884	298	0	135.25	1
2013-11-14	03:38:52	-12.0262	135.568	87.48	1800	73	0	128.22	1
2013-11-14	03:41:24	-12.0257	135.568	157.99	4392	60	0	54.31	1
2013-11-14	03:43:58	-12.0259	135.569	55.75	5796	18	0	167.72	1
2013-11-14	03:46:01	-12.0262	135.569	60.59	4500	28	0	66.34	1
2013-11-14	03:48:03	-12.0259	135.568	102.96	0	90	0	58.92	1
2013-11-14	03:49:15	-12.0263	135.569	35.99	0	273	0	94.99	1
2013-11-14	03:50:23	-12.0265	135.569	13.01	2340	201	0	21.17	1
2013-11-14	03:51:37	-12.0263	135.569	26.68	0	110	0	22.9	1
2013-11-14	03:52:49	-12.0264	135.569	30.55	3168	240	0	49.15	1
2013-11-14	03:54:01	-12.0264	135.569	26.68	2772	164	0	10.9	1
2013-11-14	03:55:11	-12.0264	135.569	15.31	3780	357	0	39.81	1
2013-11-14	03:56:24	-12.0267	135.57	-27.05	0	166	0	64.19	1
2013-11-14	03:57:36	-12.0259	135.569	77.7	0	253	0	137.05	1
2013-11-14	03:58:46	-12.0261	135.569	63.22	3024	107	0	20.5	1
2013-11-14	03:59:57	-12.0269	135.57	-64.26	0	192	0	176.62	1
2013-11-14	04:01:07	-12.0269	135.57	-70.02	3744	254	0	24.37	1
2013-11-14	04:02:19	-12.0263	135.569	29.3	7128	69	0	122.67	1
2013-11-14	04:03:31	-12.0264	135.569	47.44	4248	87	0	17.51	1
2013-11-14	04:18:14	-12.0264	135.569	47.44	4248	87	0	0	1
2013-11-14	04:21:57	-12.0267	135.569	-10.7	0	340	0	93.31	1
2013-11-14	04:23:15	-12.0253	135.568	118.34	4968	311	0	230.8	1
2013-11-14	04:26:41	-12.026	135.569	66.71	0	22	0	113.6	1
2013-11-14	04:29:14	-12.0265	135.569	19.71	7452	128	0	78.73	1
2013-11-14	04:32:52	-12.0262	135.569	41.71	288	300	0	41.99	1
2013-11-14	04:35:43	-12.0263	135.569	49.08	0	113	0	35.07	1
2013-11-14	04:36:53	-12.0262	135.569	-41.11	2808	152	0	36.02	1
2013-11-14	04:38:03	-12.0263	135.569	-22.57	0	127	0	24.37	1
2013-11-14	04:39:12	-12.0263	135.569	-13.15	4320	277	0	2.58	1
2013-11-14	04:40:24	-12.0263	135.569	8.36	0	278	0	12.85	1
2013-11-14	04:41:37	-12.0264	135.569	-121.65	0	81	0	30.16	1
2013-11-14	04:42:52	-12.0262	135.569	3.15	3384	101	0	18.45	1
2013-11-14	04:44:04	-12.0262	135.569	-79.73	0	69	0	24.91	1
2013-11-14	04:45:22	-12.0261	135.568	47.62	16884	121	0	52.97	1
2013-11-14	04:46:38	-12.0263	135.569	-54.05	6732	102	0	95.29	1
2013-11-14	04:47:54	-12.0262	135.569	81.47	7308	262	0	34.3	1
2013-11-14	04:49:11	-12.0263	135.569	8.52	0	289	0	16	1
2013-11-14	04:50:19	-12.0261	135.569	41.16	324	273	0	38.51	1
2013-11-14	04:51:24	-12.0266	135.57	-4.06	0	305	0	120.52	1
2013-11-14	04:52:29	-12.0262	135.569	32.54	468	261	0	99.72	1
2013-11-14	04:53:35	-12.0262	135.569	27.89	3744	281	0	4.43	1
2013-11-14	04:54:41	-12.0261	135.569	39.53	2700	302	0	6.64	1
2013-11-14	04:55:48	-12.026	135.568	44.25	3384	315	0	42.88	1
2013-11-14	04:56:52	-12.0262	135.569	26.44	7848	303	0	53.08	1
2013-11-14	04:57:59	-12.026	135.569	48.91	1944	323	0	33.38	1
2013-11-14	04:59:09	-12.0261	135.569	26.26	2124	300	0	17.05	1
2013-11-14	05:00:16	-12.0261	135.569	35.09	3060	81	0	8.3	1
2013-11-14	05:01:22	-12.0261	135.569	9.46	0	322	0	14.75	1
2013-11-14	05:02:28	-12.0264	135.569	-9.9	0	173	0	43.98	1
2013-11-14	05:03:37	-12.0262	135.569	28.96	0	168	0	39.28	1
2013-11-14	05:04:43	-12.0261	135.569	43.44	1404	324	0	13.86	1
2013-11-14	05:05:50	-12.0262	135.569	18.49	432	106	0	14.1	1
2013-11-14	05:06:56	-12.0262	135.569	0.32	0	270	0	6.36	1
2013-11-14	05:08:04	-12.026	135.569	57.41	1620	165	0	20.12	1
2013-11-14	05:09:10	-12.026	135.569	33.92	1080	101	0	6.71	1
2013-11-14	05:10:16	-12.0263	135.569	31.28	5220	137	0	46.47	1
2013-11-14	05:11:20	-12.026	135.569	47.03	0	302	0	43.06	1
2013-11-14	05:12:25	-12.0262	135.569	42.6	396	223	0	34.83	1
2013-11-14	05:13:29	-12.0253	135.568	176.44	2628	45	0	130.93	1
2013-11-14	05:14:32	-12.0256	135.567	-106.21	6984	316	0	82.93	1
2013-11-14	05:16:55	-12.0256	135.567	-106.21	6984	316	0	0	1
2013-11-14	05:18:39	-12.0267	135.569	-239.7	14652	114	0	193.67	1
2013-11-14	05:20:52	-12.0261	135.569	100.86	28080	129	0	63.12	1
2013-11-14	05:23:05	-12.0261	135.569	100.86	28080	129	0	0	1
2013-11-14	05:27:42	-12.0263	135.569	9.72	42372	120	0	31.43	1
2013-11-14	05:35:58	-12.0261	135.569	24.93	144	297	0	22.27	1
2013-11-14	05:43:52	-12.0255	135.568	-1.62	12924	70	0	107.77	1
2013-11-14	05:50:01	-12.0255	135.568	-1.62	12924	70	0	0	1
2013-11-14	05:53:21	-12.0263	135.568	-55.36	1260	203	0	96.86	1
2013-11-14	05:59:10	-12.0263	135.569	36.04	0	9	0	54.99	1
2013-11-14	06:11:55	-12.0263	135.569	36.04	0	9	0	0	1
2013-11-14	06:13:41	-12.0263	135.569	35.15	252	218	0	12.8	1
2013-11-14	06:14:43	-12.0262	135.569	22.47	1980	354	0	3.03	1
2013-11-14	06:17:00	-12.0262	135.569	22.47	1980	354	0	0	1
2013-11-14	06:18:06	-12.0263	135.569	17.07	9108	90	0	33.39	1
2013-11-14	06:21:32	-12.0263	135.569	17.07	9108	90	0	0	1
2013-11-14	06:23:04	-12.0263	135.569	4.48	4140	313	0	8.72	1
2013-11-14	06:24:21	-12.0262	135.569	41.82	2628	278	0	15.32	1
2013-11-14	06:25:52	-12.0262	135.569	22.13	2628	173	0	20.15	1
2013-11-14	06:27:13	-12.0264	135.569	16.74	0	159	0	23.16	1
2013-11-14	06:28:23	-12.0263	135.569	41.06	4968	137	0	11.14	1
2013-11-14	06:29:41	-12.0263	135.569	23.83	0	262	0	11.81	1
2013-11-14	06:31:19	-12.0262	135.569	100.8	0	242	0	41.35	1
2013-11-14	06:33:02	-12.0264	135.569	30.95	2700	64	0	52.65	1
2013-11-14	06:34:46	-12.0261	135.569	91.86	0	148	0	45.59	1
2013-11-14	06:36:10	-12.0261	135.57	100.67	7776	96	0	34.93	1
2013-11-14	06:37:43	-12.0262	135.569	41.48	7740	278	0	97.09	1
2013-11-14	06:39:50	-12.0259	135.57	136.78	3276	76	0	140.78	1
2013-11-14	06:41:51	-12.0265	135.569	20.12	4716	308	0	99.83	1
2013-11-14	06:44:07	-12.0261	135.569	31.08	18864	313	0	73.54	1
2013-11-14	06:45:57	-12.0264	135.569	-20.9	4140	253	0	37.64	1
2013-11-14	06:47:12	-12.0262	135.569	51.94	0	184	0	25.01	1
2013-11-14	06:48:42	-12.0264	135.568	25.77	5544	78	0	64.56	1
2013-11-14	06:52:35	-12.0262	135.569	51.49	4104	290	0	44.4	1
2013-11-14	06:57:08	-12.0262	135.569	51.49	4104	290	0	0	1
2013-11-14	06:58:33	-12.0263	135.569	26.51	3420	8	0	26.84	1
2013-11-14	07:00:49	-12.0265	135.569	-4.06	1692	35	0	24.8	1
2013-11-14	07:02:00	-12.0264	135.569	66.44	8424	277	0	50.7	1
2013-11-14	07:03:02	-12.0263	135.568	42.19	0	45	0	13.41	1
2013-11-14	07:04:06	-12.0262	135.569	41.49	432	6	0	15.6	1
2013-11-14	07:05:09	-12.0263	135.569	26.18	0	242	0	17.85	1
2013-11-14	07:06:12	-12.0262	135.569	38.71	1836	60	0	16.98	1
2013-11-14	07:07:13	-12.0261	135.568	27.43	1836	70	0	24.77	1
2013-11-14	07:08:16	-12.0263	135.568	58.44	936	218	0	20.14	1
2013-11-14	07:09:18	-12.0263	135.568	38.96	1368	85	0	13.29	1
2013-11-14	07:10:19	-12.0261	135.569	22.9	1296	9	0	35.8	1
2013-11-14	07:11:22	-12.0262	135.569	36.69	828	212	0	31.37	1
2013-11-14	07:12:28	-12.0264	135.568	38.63	0	57	0	18.31	1
2013-11-14	07:13:34	-12.0263	135.568	59.67	0	25	0	13.58	1
2013-11-14	07:14:38	-12.0264	135.569	7.89	360	173	0	34.26	1
2013-11-14	07:15:42	-12.0262	135.569	42.01	0	308	0	26.89	1
2013-11-14	07:16:45	-12.0263	135.568	48.16	1188	160	0	15.75	1
2013-11-14	07:17:48	-12.0263	135.568	33.57	3960	102	0	6.63	1
2013-11-14	07:18:50	-12.0262	135.568	40.03	2484	128	0	7.19	1
2013-11-14	07:19:54	-12.0262	135.569	16.17	0	24	0	13.47	1
2013-11-14	07:20:58	-12.0262	135.569	18.04	324	77	0	1.78	1
2013-11-14	07:22:04	-12.0263	135.568	27.77	0	33	0	16.41	1
2013-11-14	07:23:22	-12.0262	135.569	24.61	5832	309	0	11.59	1
2013-11-14	07:24:55	-12.0265	135.569	24.57	17316	137	0	51.51	1
2013-11-14	07:26:47	-12.026	135.568	52.95	0	144	0	80.81	1
2013-11-14	07:28:26	-12.0263	135.568	40.63	2844	265	0	32.92	1
2013-11-14	07:29:36	-12.0263	135.568	80.54	0	54	0	15.01	1
2013-11-14	07:30:50	-12.0263	135.569	25.84	1404	2	0	20.82	1
2013-11-14	07:31:54	-12.0263	135.569	29.26	0	130	0	13.47	1
2013-11-14	07:32:59	-12.0263	135.569	32.96	0	128	0	1.76	1
2013-11-14	07:34:03	-12.0263	135.569	33.79	1584	139	0	3.44	1
2013-11-14	07:35:07	-12.0263	135.569	33.91	0	291	0	2.41	1
2013-11-14	07:36:16	-12.0264	135.569	19.5	0	69	0	9.83	1
2013-11-14	07:37:23	-12.0262	135.568	62.76	1080	38	0	23.02	1
2013-11-14	07:38:27	-12.0262	135.569	48.11	1332	116	0	10.11	1
2013-11-14	07:39:55	-12.0263	135.569	-24.1	6228	59	0	27.75	1
2013-11-14	07:41:02	-12.0263	135.569	21.81	0	1	0	21.71	1
2013-11-14	07:42:08	-12.026	135.569	-15.26	2088	246	0	29.01	1
2013-11-14	07:43:13	-12.0263	135.569	36.89	324	1	0	36.53	1
2013-11-14	07:44:18	-12.0263	135.569	11.1	6660	73	0	10.01	1
2013-11-14	07:45:24	-12.0263	135.569	26.68	1404	306	0	15.37	1
2013-11-14	07:46:25	-12.0263	135.569	-66.48	2448	91	0	38.41	1
2013-11-14	07:47:32	-12.0263	135.569	58.66	0	20	0	35.64	1
2013-11-14	07:48:37	-12.0253	135.57	213.54	0	288	0	188.46	1
2013-11-14	07:49:47	-12.026	135.569	77.63	0	125	0	114.08	1
2013-11-14	07:50:54	-12.0262	135.569	45.22	0	52	0	62.68	1
2013-11-14	07:51:58	-12.0262	135.569	48.81	2844	220	0	3.09	1
2013-11-14	07:52:58	-12.0263	135.568	164.73	144	48	0	47.21	1
2013-11-14	07:54:02	-12.0262	135.569	22.38	3744	214	0	53.83	1
2013-11-14	07:55:03	-12.0261	135.568	38.73	0	8	0	27.05	1
2013-11-14	07:56:04	-12.0267	135.569	149.06	0	359	0	68.74	1
2013-11-14	07:57:04	-12.0261	135.569	118.1	1980	133	0	65.29	1
2013-11-14	07:58:11	-12.0262	135.569	36.34	3132	10	0	18.27	1
2013-11-14	07:59:18	-12.0261	135.569	40.25	10332	317	0	10.69	1
2013-11-14	08:00:22	-12.0264	135.569	84.08	4968	254	0	28.58	1
2013-11-14	08:01:30	-12.0263	135.569	0.6	0	43	0	16.82	1
2013-11-14	08:02:37	-12.0263	135.569	56.19	5220	135	0	16.71	1
2013-11-14	08:03:47	-12.0265	135.569	89.48	396	40	0	20.89	1
2013-11-14	08:05:10	-12.0262	135.569	-57.13	7380	224	0	93.6	1
2013-11-14	08:06:55	-12.0262	135.569	26.02	1512	116	0	79.64	1
2013-11-14	08:39:15	-12.0262	135.569	26.02	1512	116	0	0	1
2013-11-14	08:41:03	-12.0263	135.569	18.85	7740	79	0	31.9	1
2013-11-14	08:42:15	-12.0262	135.569	47.89	3384	144	0	37.41	1
2013-11-14	08:45:20	-12.0262	135.569	-32.06	0	82	0	21.68	1
2013-11-14	08:47:55	-12.0262	135.569	-23.35	936	57	0	6.36	1
2013-11-14	08:49:01	-12.0262	135.569	5.32	0	33	0	11.64	1
2013-11-14	08:50:08	-12.0263	135.569	36.58	0	127	0	7.93	1
2013-11-14	08:51:16	-12.0262	135.569	52.14	0	258	0	17.34	1
2013-11-14	08:52:21	-12.0263	135.569	22.08	2556	64	0	13.36	1
2013-11-14	08:53:28	-12.0262	135.569	2.84	0	159	0	6.33	1
2013-11-14	08:54:38	-12.0263	135.569	10.11	0	283	0	6.05	1
2013-11-14	08:55:46	-12.0262	135.569	29.19	0	107	0	5.39	1
2013-11-14	08:56:55	-12.0262	135.569	-17.09	1116	79	0	2.94	1
2013-11-14	08:58:01	-12.0263	135.569	-34.06	5076	277	0	43.32	1
2013-11-14	08:59:07	-12.0263	135.569	84.03	0	190	0	53.33	1
2013-11-14	09:00:13	-12.0264	135.569	109.82	0	310	0	6.22	1
2013-11-14	09:01:22	-12.0263	135.569	87.56	1368	258	0	10.64	1
2013-11-14	09:02:30	-12.0263	135.569	35.87	0	283	0	8.38	1
2013-11-14	09:03:39	-12.0262	135.569	0.91	0	269	0	6.23	1
2013-11-14	09:04:48	-12.0262	135.569	-1.34	0	305	0	1.83	1
2013-11-14	09:05:55	-12.0263	135.569	50.74	0	138	0	25.73	1
2013-11-14	09:07:03	-12.0263	135.569	26.28	1152	346	0	35.01	1
2013-11-14	09:08:09	-12.0263	135.569	-0.15	0	94	0	5.9	1
2013-11-14	09:09:17	-12.0263	135.569	56.67	0	67	0	16.86	1
2013-11-14	09:10:39	-12.0262	135.569	48.29	576	169	0	9	1
2013-11-14	09:11:46	-12.0262	135.569	107.62	3240	138	0	9.09	1
2013-11-14	09:12:59	-12.0263	135.569	-7.69	3888	290	0	20.37	1
2013-11-14	09:14:11	-12.0262	135.569	2.57	1476	59	0	7.07	1
2013-11-14	09:15:18	-12.0262	135.569	10.03	0	106	0	5.03	1
2013-11-14	09:17:10	-12.0262	135.569	11.9	0	74	0	5.1	1
2013-11-14	09:18:53	-12.0263	135.569	-86.33	0	275	0	23.58	1
2013-11-14	09:20:44	-12.0263	135.569	-99.95	7416	86	0	6.11	1
2013-11-14	09:22:13	-12.0262	135.568	26.42	0	79	0	76.12	1
2013-11-14	09:23:38	-12.0262	135.569	-9.73	4824	262	0	46.69	1
2013-11-14	09:25:11	-12.0262	135.569	53.29	3240	55	0	10.86	1
2013-11-14	09:26:44	-12.0263	135.569	-137.56	0	69	0	10.76	1
2013-11-14	09:28:18	-12.0262	135.569	11.65	0	304	0	20.03	1
2013-11-14	09:32:34	-12.0263	135.569	-20.95	612	125	0	20.13	1
2013-11-14	09:36:21	-12.0261	135.569	17.68	6984	68	0	33.54	1
2013-11-14	09:40:27	-12.0266	135.569	49.89	6696	6	0	62.85	1
2013-11-14	09:43:16	-12.0261	135.569	44.9	0	158	0	58.95	1
2013-11-14	09:46:04	-12.0262	135.569	23.5	2088	184	0	18.37	1
2013-11-14	09:48:01	-12.026	135.569	-29.96	3816	230	0	32.01	1
2013-11-14	09:49:09	-12.0265	135.569	38.68	4572	31	0	71.59	1
2013-11-14	09:50:21	-12.0273	135.569	-209.41	1512	228	0	97.08	1
2013-11-14	09:51:57	-12.0261	135.569	-14.4	1404	228	0	137.78	1
2013-11-14	09:53:00	-12.0264	135.569	66.62	8316	214	0	40.36	1
2013-11-14	09:54:07	-12.0264	135.569	32.93	4104	30	0	5.06	1
2013-11-14	09:55:10	-12.0264	135.569	41.18	7776	216	0	4.56	1
2013-11-14	09:56:16	-12.0266	135.568	65.58	1080	354	0	29.25	1
2013-11-14	09:57:23	-12.0263	135.569	36.42	0	233	0	37.95	1
2013-11-14	09:58:32	-12.026	135.569	-33.3	0	19	0	40.59	1
2013-11-14	09:59:47	-12.0265	135.569	41.97	2448	53	0	54.58	1
2013-11-14	10:01:45	-12.0257	135.569	-165.75	4068	196	0	88.46	1
2013-11-14	10:04:07	-12.0257	135.569	-7.97	2124	85	0	29.87	1
2013-11-14	10:07:02	-12.0264	135.569	43.2	2628	276	0	89.18	1
2013-11-14	10:09:38	-12.0269	135.569	51.24	0	338	0	50.4	1
2013-11-14	10:12:20	-12.0265	135.569	29.36	6228	104	0	55.62	1
2013-11-14	10:14:48	-12.0267	135.569	53.92	4932	11	0	30.7	1
2013-11-14	10:18:22	-12.0263	135.569	26.36	2808	79	0	62.76	1
2013-11-14	10:21:21	-12.0264	135.569	25.69	0	92	0	22.44	1
2013-11-14	10:22:28	-12.0264	135.569	16.11	0	60	0	8.45	1
2013-11-14	10:23:34	-12.0265	135.569	48.97	0	118	0	31.26	1
2013-11-14	10:24:39	-12.0263	135.569	-0.25	7164	80	0	50.75	1
2013-11-14	10:25:43	-12.0264	135.569	16.77	2268	33	0	24.88	1
2013-11-14	10:26:50	-12.0265	135.569	62.6	3348	278	0	33.44	1
2013-11-14	10:27:56	-12.0264	135.569	53.29	0	125	0	12.96	1
2013-11-14	10:28:59	-12.0266	135.568	57.22	0	254	0	45.95	1
2013-11-14	10:30:09	-12.0259	135.57	13.11	1980	12	0	173.27	1
2013-11-14	10:31:34	-12.0263	135.569	49.96	2952	108	0	130.26	1
2013-11-14	10:33:48	-12.0255	135.569	111.28	0	256	0	119.22	1
2013-11-14	10:36:36	-12.0263	135.569	31.57	0	309	0	108.11	1
2013-11-14	10:39:08	-12.0262	135.569	20.54	1728	161	0	14.91	1
2013-11-14	10:40:11	-12.0264	135.569	45.51	0	221	0	17.64	1
2013-11-14	10:41:14	-12.0263	135.569	-6.67	684	281	0	17.37	1
2013-11-14	10:42:20	-12.0262	135.569	7.35	2952	254	0	16.51	1
2013-11-14	10:43:24	-12.0262	135.569	26.97	3456	184	0	24.91	1
2013-11-14	10:44:35	-12.0264	135.569	44.52	8532	277	0	28.04	1
2013-11-14	10:45:39	-12.0263	135.569	56.42	1332	227	0	15.79	1
2013-11-14	10:46:43	-12.0265	135.569	61.17	2304	183	0	14.6	1
2013-11-14	10:47:50	-12.0264	135.569	30.34	972	339	0	6.74	1
2013-11-14	10:48:55	-12.0264	135.569	56.21	936	291	0	20.96	1
2013-11-14	10:50:00	-12.0265	135.569	42.39	1764	16	0	27.6	1
2013-11-14	10:51:03	-12.0266	135.569	16.66	1584	153	0	20.43	1
2013-11-14	10:52:10	-12.0264	135.569	52.01	1440	323	0	33.08	1
2013-11-14	10:53:15	-12.0263	135.569	75.87	0	304	0	13.94	1
2013-11-14	10:54:19	-12.0264	135.569	5.39	9828	53	0	33.07	1
2013-11-14	10:55:36	-12.0262	135.568	99.66	4068	249	0	28.32	1
2013-11-14	10:56:43	-12.0263	135.569	34.41	0	278	0	49.96	1
2013-11-14	10:57:50	-12.0264	135.569	36.13	0	65	0	35.09	1
2013-11-14	10:58:58	-12.0266	135.569	15.25	3348	15	0	34.11	1
2013-11-14	11:00:12	-12.0265	135.569	79.35	3996	41	0	12.6	1
2013-11-14	11:01:20	-12.0265	135.569	46.81	1152	136	0	10.99	1
2013-11-14	11:02:26	-12.0264	135.569	39.38	6624	293	0	15.29	1
2013-11-14	11:03:33	-12.0265	135.569	9.45	0	198	0	17.13	1
2013-11-14	11:04:38	-12.0259	135.568	133.96	3312	275	0	113.64	1
2013-11-14	11:05:50	-12.0262	135.569	-4.24	0	348	0	125.63	1
2013-11-14	11:07:08	-12.0265	135.569	-54.6	0	113	0	42.64	1
2013-11-14	11:08:41	-12.0264	135.569	-2.09	14508	86	0	21.03	1
2013-11-14	11:10:43	-12.0264	135.569	1.18	7632	171	0	5.61	1
2013-11-14	11:12:37	-12.0265	135.569	-34.39	0	166	0	17.72	1
2013-11-14	11:13:43	-12.0265	135.569	-17.15	3384	59	0	13.58	1
2013-11-14	11:14:52	-12.0264	135.569	47.5	4896	186	0	7.75	1
2013-11-14	11:16:03	-12.0261	135.569	20.23	0	28	0	30.3	1
2013-11-14	11:17:21	-12.0262	135.569	-16.73	0	27	0	17.31	1
2013-11-14	11:18:44	-12.0262	135.569	7.52	7920	44	0	11.72	1
2013-11-14	11:20:05	-12.0264	135.569	28.33	4032	151	0	17.92	1
2013-11-14	11:21:10	-12.0266	135.569	-50.27	10620	176	0	27.7	1
2013-11-14	11:22:15	-12.0262	135.569	8.2	1044	145	0	40.25	1
2013-11-14	11:23:26	-12.0263	135.569	61.85	4500	259	0	21.97	1
2013-11-14	11:24:33	-12.0266	135.569	15.12	3492	172	0	63.28	1
2013-11-14	11:25:38	-12.0263	135.569	38.88	9180	160	0	43.33	1
2013-11-14	11:26:55	-12.0264	135.569	38.02	0	158	0	10.48	1
2013-11-14	11:28:00	-12.0263	135.569	48.96	15372	171	0	7.3	1
2013-11-14	11:29:16	-12.0264	135.569	45.16	4176	35	0	9.79	1
2013-11-14	11:30:36	-12.0264	135.569	7.43	4176	160	0	9.9	1
2013-11-14	11:31:44	-12.0263	135.569	26.92	2232	186	0	15.32	1
2013-11-14	11:32:53	-12.0263	135.569	23.46	2484	74	0	29.38	1
2013-11-14	11:34:00	-12.0258	135.569	178.19	0	204	0	63.12	1
2013-11-14	11:35:11	-12.0264	135.569	-18.63	5220	344	0	67.36	1
2013-11-14	11:36:16	-12.0261	135.568	147.59	0	168	0	140.59	1
2013-11-14	11:37:27	-12.0264	135.569	13.89	0	325	0	126.3	1
2013-11-14	11:38:37	-12.0263	135.569	55.53	5508	253	0	21.11	1
2013-11-14	11:39:43	-12.0264	135.569	21.36	288	207	0	21.07	1
2013-11-14	11:41:00	-12.0264	135.569	213.04	0	348	0	9.55	1
2013-11-14	11:42:11	-12.0265	135.569	15.25	3132	274	0	11.82	1
2013-11-14	11:43:22	-12.0266	135.569	26.43	900	352	0	19.54	1
2013-11-14	11:44:30	-12.0265	135.569	-11.45	1152	131	0	12.7	1
2013-11-14	11:45:34	-12.0265	135.569	15.81	2376	16	0	4.44	1
2013-11-14	11:46:38	-12.0264	135.569	16.62	0	46	0	12.85	1
2013-11-14	11:47:43	-12.0264	135.569	23.71	828	262	0	3.31	1
2013-11-14	11:48:44	-12.0264	135.569	-42.87	540	194	0	7.48	1
2013-11-14	11:49:49	-12.0264	135.569	21.25	540	43	0	1.33	1
2013-11-14	11:50:52	-12.0264	135.569	13.69	0	278	0	4.56	1
2013-11-14	11:51:53	-12.0263	135.569	59.02	432	27	0	31.61	1
2013-11-14	11:52:55	-12.0262	135.569	19.3	2340	358	0	37.3	1
2013-11-14	11:53:59	-12.0264	135.569	40	1440	201	0	25.98	1
2013-11-14	11:55:02	-12.0264	135.569	8.88	4644	229	0	16.1	1
2013-11-14	11:56:07	-12.0263	135.569	19.82	9144	100	0	33.26	1
2013-11-14	11:57:12	-12.0264	135.569	24.84	2232	49	0	16.56	1
2013-11-14	11:58:16	-12.0264	135.568	39.21	0	87	0	54.72	1
2013-11-14	11:59:43	-12.0264	135.569	24.38	1980	144	0	45.58	1
2013-11-14	12:00:51	-12.0263	135.569	24.74	0	61	0	19.62	1
2013-11-14	12:01:57	-12.0263	135.569	23.77	2232	241	0	0.78	1
2013-11-14	12:03:12	-12.0262	135.569	-71.59	1908	358	0	15.12	1
2013-11-14	12:05:29	-12.0262	135.569	-71.59	1908	358	0	0	1
2013-11-14	12:06:43	-12.0264	135.569	12.02	8208	258	0	30.75	1
2013-11-14	12:07:51	-12.0264	135.569	12.02	8208	258	0	0	1
2013-11-14	12:09:06	-12.0267	135.569	10.65	0	96	0	29.91	1
2013-11-14	12:10:14	-12.0264	135.569	10.61	8568	263	0	30.18	1
2013-11-14	12:11:21	-12.0263	135.568	40.67	43308	266	0	106.69	1
2013-11-14	12:12:32	-12.0264	135.568	48.46	12600	258	0	48.13	1
2013-11-14	12:13:59	-12.0264	135.568	36.93	8820	262	0	5.58	1
2013-11-14	12:15:17	-12.0264	135.568	36.93	8820	262	0	0	1
2013-11-14	12:16:50	-12.0263	135.569	72.55	6228	223	0	43.83	1
2013-11-14	12:19:10	-12.0255	135.569	-149.22	5688	78	0	112.3	1
2013-11-14	12:22:32	-12.0255	135.569	-149.22	5688	78	0	0	1
2013-11-14	12:23:44	-12.0262	135.569	24.11	0	272	0	84.53	1
2013-11-14	12:25:21	-12.0259	135.571	-18.98	26568	76	0	181.95	1
2013-11-14	12:27:07	-12.0262	135.569	63.89	6516	88	0	197.44	1
2013-11-14	12:28:51	-12.0262	135.569	-4.07	0	8	0	17.53	1
2013-11-14	12:30:33	-12.0267	135.569	123.12	4896	272	0	50.84	1
2013-11-14	12:31:41	-12.028	135.568	497.37	0	267	0	168.94	1
2013-11-14	12:32:46	-12.0267	135.569	164.41	0	309	0	168.04	1
2013-11-14	12:33:53	-12.0266	135.569	126.97	0	26	0	11.01	1
2013-11-14	12:35:05	-12.027	135.568	210.33	1368	154	0	96.14	1
2013-11-14	12:36:54	-12.027	135.568	233.24	4572	71	0	3.22	1
2013-11-14	12:38:23	-12.0262	135.569	29.51	6372	71	0	119.13	1
2013-11-14	12:39:49	-12.0262	135.569	-5.13	0	267	0	7.43	1
2013-11-14	12:41:11	-12.0262	135.569	-5.13	0	267	0	0	1
2013-11-14	12:42:25	-12.0261	135.568	18.07	44028	76	0	44.82	1
2013-11-14	12:43:45	-12.0262	135.569	57.3	12348	255	0	64.78	1
2013-11-14	12:45:35	-12.0268	135.568	71.25	5652	251	0	158.4	1
2013-11-14	12:47:10	-12.026	135.569	52.44	3672	280	0	129.49	1
2013-11-14	12:48:17	-12.0259	135.568	84.67	12600	341	0	86.28	1
2013-11-14	12:49:31	-12.0252	135.568	18.4	16812	83	0	81.41	1
2013-11-14	12:50:45	-12.0252	135.568	18.4	16812	83	0	0	1
2013-11-14	12:51:51	-12.0256	135.568	61	5220	187	0	40.61	1
2013-11-14	12:53:06	-12.0266	135.568	-28.43	9000	140	0	119.6	1
2013-11-14	12:55:29	-12.0266	135.568	-28.43	9000	140	0	0	1
2013-11-14	12:57:05	-12.0264	135.569	15.32	6912	187	0	42.46	1
2013-11-14	12:58:40	-12.0265	135.569	7.38	0	171	0	15.5	1
2013-11-14	13:00:41	-12.026	135.569	39.27	0	86	0	72.78	1
2013-11-14	13:02:28	-12.026	135.569	39.27	0	86	0	0	1
2013-11-14	13:05:21	-12.0267	135.569	-31.89	0	218	0	89.02	1
2013-11-14	13:08:15	-12.0267	135.569	-31.89	0	218	0	0	1
2013-11-14	13:09:26	-12.0263	135.569	18.11	0	229	0	53.39	1
2013-11-14	13:10:40	-12.0262	135.569	39.84	1764	187	0	10.3	1
2013-11-14	13:11:52	-12.0263	135.569	9.43	0	85	0	14.45	1
2013-11-14	13:13:03	-12.0263	135.569	4.69	0	293	0	5.21	1
2013-11-14	13:14:37	-12.0261	135.569	14.15	12456	256	0	71.72	1
2013-11-14	13:16:21	-12.0262	135.569	50.02	0	32	0	36.93	1
2013-11-14	14:19:09	-12.0262	135.569	50.02	0	32	0	0	1
2013-11-14	14:21:13	-12.0184	135.568	378.2	0	246	0	863.94	1
2013-11-14	14:22:40	-12.0185	135.568	352.41	0	177	0	8.61	1
2013-11-14	14:24:34	-12.0207	135.568	133.38	0	80	0	246.28	1
2013-11-14	14:25:41	-12.0197	135.569	237.62	0	177	0	115.8	1
2013-11-14	14:28:43	-12.0177	135.572	378.27	6912	29	0	414.3	1
2013-11-14	14:34:28	-12.0217	135.571	89.57	8712	115	0	444.1	1
2013-11-14	14:40:57	-12.025	135.567	-1.85	0	131	0	588.9	1
2013-11-14	14:48:46	-12.025	135.567	-1.85	0	131	0	0	1
2013-11-14	14:51:53	-12.022	135.567	340.05	5616	67	0	337.4	1
2013-11-14	14:53:08	-12.0242	135.566	49.52	6624	126	0	302.01	1
2013-11-14	14:57:10	-12.0242	135.566	49.52	6624	126	0	0	1
2013-11-14	14:58:27	-12.0202	135.566	40.96	7416	115	0	452.86	1
2013-11-14	16:07:18	-12.0202	135.566	40.96	7416	115	0	0	1
2013-11-14	16:09:58	-12.03	135.565	11.24	7092	275	0	1100.12	1
2013-11-14	16:11:10	-12.024	135.565	46.9	39204	4	0	668.32	1
2013-11-14	16:14:13	-12.0205	135.573	65.39	7704	60	0	871.15	1
2013-11-14	16:16:45	-12.0203	135.573	46.32	0	79	0	24.49	1
2013-11-14	16:19:14	-12.0204	135.573	-26.2	2952	315	0	15.8	1
2013-11-14	16:21:20	-12.0205	135.573	12.15	11520	240	0	6.03	1
2013-11-14	17:17:10	-12.0205	135.573	12.15	11520	240	0	0	1
2013-11-14	17:18:31	-12.2725	136.824	53.3	0	127	0	138868	1
2013-11-14	17:20:34	-12.272	136.824	9.47	324	353	0	45.97	1
2013-11-14	17:23:24	-12.2722	136.824	9.72	1512	61	0	21.55	1
2013-11-14	17:26:34	-12.2718	136.824	-89.78	1260	70	0	43.54	1
2013-11-14	17:29:13	-12.2719	136.824	-12.74	0	271	-4	22.55	1

## Sheet: Ga_06
Date	Time	Latitude	Longitude	Altitude	Speed	Course	Type	Distance	Essential
2013-11-12	13:56:21	-12.0232	135.569	31.36	324	142	-2	0	1
2013-11-12	13:57:28	-12.0232	135.569	23.74	0	6	0	4.75	1
2013-11-12	13:58:37	-12.0233	135.569	3.68	0	277	0	28.17
2013-11-12	13:59:49	-12.0235	135.569	2.68	0	207	0	17.1
2013-11-12	14:01:16	-12.0232	135.569	30.65	0	248	0	51.65
2013-11-12	14:03:16	-12.0237	135.57	15.7	19224	201	0	148.52	1
2013-11-12	14:06:47	-12.0305	135.568	-6.31	9504	17	0	774.38	1
2013-11-12	14:11:10	-12.0301	135.568	8.87	756	333	0	46.84	1
2013-11-12	14:16:21	-12.0301	135.568	8.51	5940	131	0	7.65
2013-11-12	14:22:13	-12.0252	135.568	224.39	17316	70	0	544.69
2013-11-12	14:27:15	-12.0252	135.568	224.39	17316	70	0	0
2013-11-12	14:28:39	-12.0267	135.565	53.29	18036	70	0	295.64
2013-11-12	14:31:58	-12.0267	135.565	53.29	18036	70	0	0	1
2013-11-12	14:33:11	-12.0241	135.566	58.83	0	315	0	279.95	1
2013-11-12	14:36:04	-12.0242	135.566	69.06	0	289	0	6.79
2013-11-12	14:38:46	-12.0242	135.565	47.13	0	87	0	13.39
2013-11-12	14:45:55	-12.0242	135.565	47.13	0	87	0	0
2013-11-12	14:47:20	-12.0235	135.577	46.19	0	202	0	1296.64
2013-11-12	14:48:44	-12.0234	135.578	88.3	0	237	0	30.6
2013-11-12	14:50:22	-12.0234	135.578	70.75	4248	250	0	11.55
2013-11-12	14:51:49	-12.0233	135.577	50.14	0	111	0	16.88
2013-11-12	14:59:05	-12.0233	135.577	50.14	0	111	0	0
2013-11-12	15:01:46	-12.0308	135.568	-225.88	792	239	0	1325.3
2013-11-12	15:02:57	-12.0306	135.568	-168.41	2448	220	0	17.67
2013-11-12	15:04:09	-12.0303	135.568	73.24	828	21	0	62.78
2013-11-12	15:05:48	-12.0302	135.568	-41.55	4644	191	0	49.83
2013-11-12	15:07:08	-12.0302	135.568	-94.97	828	233	0	5.01
2013-11-12	15:08:38	-12.0301	135.568	-239.17	3168	68	0	25.89
2013-11-12	15:10:12	-12.0298	135.568	14.59	2268	142	0	38.48
2013-11-12	15:11:36	-12.0297	135.568	53.53	1152	339	0	9.07
2013-11-12	15:12:44	-12.0296	135.568	126.78	0	216	0	17.23
2013-11-12	15:14:00	-12.0298	135.568	-6.96	1296	26	0	28.26
2013-11-12	15:15:15	-12.0298	135.568	16.34	0	50	0	1.65
2013-11-12	15:16:25	-12.0297	135.568	63.56	0	105	0	9
2013-11-12	15:17:36	-12.0302	135.568	-6.77	0	111	0	55.55
2013-11-12	15:19:58	-12.0302	135.568	-6.77	0	111	0	0
2013-11-12	15:21:10	-12.0314	135.566	26.35	1332	170	0	312.53
2013-11-12	15:22:16	-12.0313	135.565	30.4	1620	335	0	14.9	1
2013-11-12	15:23:20	-12.0314	135.566	38.97	648	330	0	17.18	1
2013-11-12	15:24:26	-12.0313	135.565	23.46	612	243	0	18.61
2013-11-12	15:25:33	-12.0313	135.565	40.74	1224	38	0	13.53
2013-11-12	15:26:37	-12.0314	135.565	36.28	792	144	0	9.59
2013-11-12	15:27:43	-12.0312	135.565	27.94	0	35	0	24.61
2013-11-12	15:28:54	-12.0312	135.566	78.59	0	50	0	26.6
2013-11-12	15:30:10	-12.0313	135.565	23.01	0	239	0	18.23
2013-11-12	15:31:21	-12.0313	135.565	23.01	0	239	0	0
2013-11-12	15:32:32	-12.029	135.565	38.72	42408	6	0	262.57	1
2013-11-12	15:34:16	-12.0256	135.567	21.94	0	172	0	462.53	1
2013-11-12	15:36:43	-12.0247	135.567	27.24	5076	205	0	96.63	1
2013-11-12	15:39:09	-12.0245	135.566	45.45	1440	220	0	155.98	1
2013-11-12	15:41:21	-12.0246	135.566	41.46	1512	126	0	9.25	1
2013-11-12	15:42:29	-12.0218	135.566	40.71	34488	5	0	318.18	1
2013-11-12	15:43:41	-12.021	135.566	66.63	0	206	0	90.24	1
2013-11-12	15:45:03	-12.021	135.566	57.96	1872	256	0	9.96
2013-11-12	15:46:19	-12.0209	135.566	57.7	0	46	0	17.24
2013-11-12	15:47:49	-12.0248	135.566	53.05	0	172	0	435.97
2013-11-12	15:49:18	-12.0225	135.567	53.14	3528	293	0	282.1
2013-11-12	15:50:28	-12.0224	135.567	67.58	2304	236	0	12.91
2013-11-12	15:51:39	-12.0226	135.567	59.17	0	211	0	40.2
2013-11-12	15:52:43	-12.0226	135.567	46.37	3564	10	0	6.69
2013-11-12	15:53:49	-12.0223	135.567	73.13	1152	117	0	34.03
2013-11-12	15:55:06	-12.0223	135.567	66.98	0	302	0	6.41
2013-11-12	15:56:17	-12.0223	135.567	66.98	0	302	0	0
2013-11-12	15:58:13	-12.0235	135.569	36.6	7488	162	0	261.45
2013-11-12	15:59:55	-12.0233	135.569	74.43	5256	21	0	19.46	1
2013-11-12	16:01:39	-12.0238	135.569	43.45	0	347	0	51.03	1
2013-11-12	16:02:59	-12.0234	135.569	75.66	17604	89	0	43.06
2013-11-12	16:04:08	-12.0241	135.569	-22.4	0	147	0	84.98
2013-11-12	16:05:15	-12.0234	135.569	78.5	2412	353	0	93.74
2013-11-12	16:06:24	-12.0235	135.569	42.63	0	32	0	14.1
2013-11-12	16:07:34	-12.0235	135.569	54.29	5364	57	0	2.76
2013-11-12	16:08:48	-12.0237	135.569	22.04	4824	353	0	22.89
2013-11-12	16:09:59	-12.023	135.569	30.05	8856	175	0	70.09
2013-11-12	16:11:07	-12.0231	135.569	121.4	0	227	0	13.09
2013-11-12	16:12:19	-12.0229	135.568	91.82	2412	339	0	101.33
2013-11-12	16:13:43	-12.0213	135.569	108.8	22068	211	0	196.51
2013-11-12	16:14:49	-12.0233	135.57	66.52	11088	49	0	231.85	1
2013-11-12	16:16:06	-12.0212	135.57	19.93	15156	224	0	231.62	1
2013-11-12	16:17:19	-12.0202	135.573	118.08	20268	82	0	307.01	1
2013-11-12	16:18:26	-12.02	135.575	58.28	0	50	0	293.08	1
2013-11-12	16:19:36	-12.0199	135.575	88.33	5436	70	0	16.59
2013-11-12	16:21:11	-12.0228	135.577	48.92	0	61	0	354.62
2013-11-12	16:22:34	-12.022	135.578	128.45	1548	286	0	144.87
2013-11-12	16:23:54	-12.0223	135.577	112.24	0	340	0	43.49
2013-11-12	16:25:19	-12.0225	135.577	80.83	0	357	0	45.88
2013-11-12	16:26:44	-12.0226	135.576	41.78	0	101	0	83.31
2013-11-12	16:28:09	-12.0225	135.576	79.79	0	57	0	28.25
2013-11-12	16:30:04	-12.0228	135.576	42.33	2088	266	0	38.16
2013-11-12	16:32:09	-12.0227	135.576	57.94	2268	202	0	12.15	1
2013-11-12	16:34:13	-12.0228	135.577	32.85	1512	35	0	25.81	1
2013-11-12	16:36:12	-12.0231	135.576	77.79	9072	220	0	41.17
2013-11-12	16:37:50	-12.023	135.577	90.05	0	123	0	20.18
2013-11-12	16:38:55	-12.023	135.576	105.46	540	213	0	7.07
2013-11-12	16:39:59	-12.0229	135.576	39.07	5616	293	0	42.13
2013-11-12	16:41:00	-12.023	135.577	108.22	2340	313	0	62.4
2013-11-12	16:42:03	-12.0229	135.576	52.23	1296	195	0	38.32
2013-11-12	16:43:06	-12.023	135.577	74.13	864	18	0	22.75
2013-11-12	16:44:09	-12.0228	135.576	41.12	1944	98	0	37.1
2013-11-12	16:45:13	-12.023	135.576	73.18	1692	90	0	27.94
2013-11-12	16:46:17	-12.0229	135.576	37.6	1584	63	0	10.11
2013-11-12	16:47:20	-12.0231	135.576	88.19	1188	284	0	20.06
2013-11-12	16:48:25	-12.0229	135.576	66.77	0	119	0	15.38
2013-11-12	16:49:41	-12.0229	135.576	58.22	0	314	0	17.34
2013-11-12	16:50:47	-12.023	135.576	27.2	0	46	0	22.48
2013-11-12	16:52:07	-12.0226	135.575	-31.07	10692	288	0	111.1
2013-11-12	16:53:12	-12.0228	135.576	19.67	2412	354	0	86.51
2013-11-12	16:54:16	-12.0232	135.577	92.57	2088	158	0	48.82
2013-11-12	16:55:28	-12.0229	135.576	85.1	2124	303	0	29.66
2013-11-12	16:56:37	-12.0227	135.576	22.88	0	277	0	60.67
2013-11-12	16:57:47	-12.0229	135.576	87.98	0	120	0	43.88
2013-11-12	16:58:56	-12.0231	135.576	53.08	0	130	0	21.76
2013-11-12	17:00:04	-12.0229	135.576	20.55	5904	190	0	30.94
2013-11-12	17:01:08	-12.023	135.576	50.86	2412	174	0	22.86
2013-11-12	17:02:53	-12.0229	135.576	21.87	1872	202	0	18.2
2013-11-12	17:04:13	-12.0229	135.576	27.8	1656	51	0	7.08
2013-11-12	17:05:17	-12.0228	135.576	32.57	1008	322	0	18.11
2013-11-12	17:06:20	-12.0231	135.576	17.91	720	184	0	30.58
2013-11-12	17:07:26	-12.023	135.576	32.01	0	58	0	15.49
2013-11-12	17:08:30	-12.0229	135.577	37.29	144	33	0	7.58
2013-11-12	17:09:40	-12.0231	135.577	131.22	0	349	0	19.64
2013-11-12	17:10:45	-12.0229	135.576	11.66	2340	86	0	32.14
2013-11-12	17:11:49	-12.023	135.576	27.64	936	86	0	12.05
2013-11-12	17:12:55	-12.023	135.576	37.48	0	8	0	10.64
2013-11-12	17:14:00	-12.023	135.576	55.82	1836	64	0	9.77
2013-11-12	17:15:09	-12.0231	135.576	23.36	0	233	0	11.91
2013-11-12	17:16:13	-12.023	135.576	43.24	1620	241	0	4.06
2013-11-12	17:17:18	-12.023	135.576	43.8	72	181	0	6.07
2013-11-12	17:18:50	-12.0229	135.576	10.78	0	222	0	16.8
2013-11-12	17:20:12	-12.0233	135.576	-33.72	1296	35	0	58.41
2013-11-12	17:21:32	-12.0232	135.576	-5.41	0	355	0	18.47
2013-11-12	17:22:38	-12.023	135.576	18.51	3132	32	0	32.71
2013-11-12	17:23:41	-12.0229	135.577	15.85	432	216	0	25.5
2013-11-12	17:24:47	-12.0228	135.576	31.28	3204	251	0	44.2
2013-11-12	17:25:53	-12.0227	135.576	24.87	0	209	0	9.29
2013-11-12	17:26:57	-12.0228	135.576	46.38	540	247	0	9.1
2013-11-12	17:28:03	-12.0228	135.576	30.09	4032	252	0	13.28
2013-11-12	17:29:09	-12.0228	135.576	68.96	0	60	0	11.74
2013-11-12	17:42:16	-12.0228	135.576	68.96	0	60	0	0
2013-11-12	17:46:41	-12.023	135.577	35.16	0	90	0	57.65
2013-11-12	17:47:48	-12.0227	135.576	36.73	0	154	0	39.48
2013-11-12	17:49:12	-12.0228	135.577	27.59	0	105	0	21.67
2013-11-12	17:52:27	-12.0227	135.576	36.96	0	83	0	6.2
2013-11-12	17:54:49	-12.0227	135.576	40.41	4680	301	0	20.07
2013-11-12	17:56:00	-12.0227	135.576	24.53	0	250	0	8.56
2013-11-12	17:58:10	-12.0228	135.576	31.43	4320	66	0	25.22
2013-11-12	18:01:00	-12.0227	135.576	24.89	0	280	0	18.83
2013-11-12	18:02:39	-12.0227	135.576	37.18	1908	273	0	63.34
2013-11-12	18:03:44	-12.0227	135.576	19.54	2016	83	0	41.7
2013-11-12	18:04:48	-12.0227	135.576	34.02	0	35	0	31.56
2013-11-12	18:05:53	-12.0227	135.576	29.62	828	148	0	23.4
2013-11-12	18:06:56	-12.0227	135.576	20.77	1548	110	0	5.26
2013-11-12	18:07:59	-12.0227	135.576	41.54	0	54	0	5.43
2013-11-12	18:09:08	-12.0227	135.576	41.62	0	264	0	13.68
2013-11-12	18:10:12	-12.0227	135.576	29.65	0	303	0	22.01
2013-11-12	18:11:18	-12.0228	135.576	-4.93	0	149	0	16.54
2013-11-12	18:12:28	-12.0226	135.576	20.86	0	359	0	25.45
2013-11-12	18:13:38	-12.0227	135.576	23.08	0	118	0	14.49
2013-11-12	18:14:43	-12.0227	135.576	21.31	0	123	0	4.74
2013-11-12	18:15:49	-12.0227	135.576	22.08	0	300	0	2.85
2013-11-12	18:17:01	-12.0227	135.576	22.42	0	9	0	2.67
2013-11-12	18:18:08	-12.0227	135.576	40.32	0	293	0	19.94
2013-11-12	18:19:39	-12.0227	135.576	14	3312	162	0	11.69
2013-11-12	18:22:10	-12.0226	135.576	55.89	1080	106	0	21.54
2013-11-12	18:24:32	-12.0226	135.576	23.18	2556	60	0	3.45
2013-11-12	18:26:42	-12.0225	135.576	5.59	180	144	0	26.37
2013-11-12	18:28:33	-12.0225	135.576	2.38	252	72	0	1.72
2013-11-12	18:30:47	-12.0225	135.576	31.43	0	19	0	6.66
2013-11-12	18:31:56	-12.0227	135.576	6.46	0	252	0	19.14
2013-11-12	18:33:10	-12.0227	135.576	32.57	0	22	0	24.94
2013-11-12	18:35:08	-12.0226	135.576	21.44	1080	24	0	7.9
2013-11-12	18:37:17	-12.0227	135.576	53.09	1656	111	0	13.94
2013-11-12	18:40:58	-12.0226	135.576	21.17	0	0	0	17.62
2013-11-12	18:52:45	-12.0226	135.576	21.17	0	0	0	0
2013-11-12	18:54:49	-12.0226	135.576	32.68	0	109	0	3
2013-11-12	18:55:57	-12.0227	135.576	21.72	0	353	0	8.75
2013-11-12	18:57:06	-12.0227	135.576	31.63	0	109	0	10.48
2013-11-12	18:58:16	-12.0226	135.576	37.68	0	54	0	13.44
2013-11-12	18:59:30	-12.0227	135.576	26.96	0	241	0	8.44
2013-11-12	19:00:42	-12.0227	135.576	37.95	0	292	0	8.89
2013-11-12	19:02:18	-12.0225	135.576	13.72	1764	187	0	21.97
2013-11-12	19:04:14	-12.0228	135.576	41.14	1332	31	0	24.81
2013-11-12	19:06:56	-12.0226	135.576	23.99	0	204	0	18.64
2013-11-12	19:09:07	-12.0227	135.576	29.27	0	33	0	10.6
2013-11-12	19:10:16	-12.0226	135.576	20.7	0	261	0	13.55
2013-11-12	19:11:53	-12.0227	135.576	24.14	0	56	0	13.99
2013-11-12	19:13:47	-12.0239	135.577	133.37	0	264	0	147.34
2013-11-12	19:15:03	-12.0232	135.577	28.53	0	316	0	80.11
2013-11-12	19:16:36	-12.023	135.577	21.63	576	104	0	22.2
2013-11-12	19:17:42	-12.023	135.576	36.72	3672	148	0	16.68
2013-11-12	19:19:04	-12.0231	135.577	37.25	3456	84	0	34.29
2013-11-12	19:20:43	-12.0231	135.577	32.16	612	175	0	9.81
2013-11-12	19:22:22	-12.0231	135.577	34.03	756	233	0	6.79
2013-11-12	19:23:32	-12.023	135.577	42.68	0	74	0	19.38
2013-11-12	19:24:38	-12.0231	135.577	8.63	2988	92	0	21.58
2013-11-12	19:25:49	-12.0231	135.577	9.6	5508	224	0	38.18
2013-11-12	19:27:05	-12.0231	135.577	9.9	0	81	0	31.54
2013-11-12	19:28:12	-12.0231	135.577	27.19	0	77	0	10.74
2013-11-12	19:29:21	-12.0231	135.577	23.88	0	310	0	5.94
2013-11-12	19:30:32	-12.0231	135.577	16.79	0	81	0	8.36
2013-11-12	19:31:38	-12.023	135.577	19.65	3564	264	0	8.83
2013-11-12	19:32:45	-12.023	135.577	22.68	1296	142	0	4.51
2013-11-12	19:33:52	-12.0231	135.577	30.75	0	44	0	6.48
2013-11-12	19:35:01	-12.023	135.577	40.29	5328	85	0	69.99
2013-11-12	19:36:10	-12.023	135.577	23.96	0	46	0	66.41
2013-11-12	19:37:38	-12.0231	135.577	31.24	72	0	0	26.65
2013-11-12	19:38:48	-12.0231	135.577	29.26	2772	35	0	5.74
2013-11-12	19:40:10	-12.0231	135.577	46.64	4392	356	0	21.7
2013-11-12	19:41:22	-12.023	135.577	25.06	3204	254	0	17.82
2013-11-12	19:42:32	-12.0228	135.577	35.76	0	261	0	18.82
2013-11-12	19:43:43	-12.0228	135.577	35.76	0	261	0	0
2013-11-12	19:44:51	-12.0228	135.577	50.97	0	61	0	26.54
2013-11-12	19:46:02	-12.0228	135.576	21.66	5220	267	0	38.36
2013-11-12	19:47:17	-12.0225	135.576	43.01	8964	60	0	41.45
2013-11-12	19:48:27	-12.0224	135.576	56.18	7164	299	0	21.68
2013-11-12	19:49:35	-12.0221	135.576	30.08	5472	60	0	31.91
2013-11-12	19:50:49	-12.0223	135.576	36.72	8172	238	0	31.41
2013-11-12	19:51:56	-12.0231	135.576	38.16	5868	183	0	101.13	1
2013-11-12	19:53:23	-12.0234	135.576	25.18	4896	79	0	34.34	1
2013-11-12	19:54:32	-12.0239	135.575	13.06	0	138	0	89.75
2013-11-12	19:55:42	-12.0248	135.575	25.62	0	54	0	97.79
2013-11-12	19:56:51	-12.0249	135.575	15.59	8460	229	0	31.64
2013-11-12	19:58:04	-12.025	135.575	35.11	1440	318	0	9.44
2013-11-12	19:59:10	-12.0248	135.575	42.61	13392	243	0	22.96
2013-11-12	20:00:25	-12.0248	135.575	49.64	648	10	0	3.51
2013-11-12	20:01:48	-12.0246	135.576	62.12	5040	267	0	41.69	1
2013-11-12	20:03:14	-12.025	135.575	24.74	1872	275	0	83.3	1
2013-11-12	20:04:30	-12.0248	135.576	65.61	2700	240	0	66.63	1
2013-11-12	20:05:43	-12.025	135.575	-1.07	7128	232	0	83.84	1
2013-11-12	20:06:56	-12.0247	135.576	50.89	0	176	0	104.78	1
2013-11-12	20:08:09	-12.0248	135.575	27.73	10800	54	0	48.73
2013-11-12	20:09:16	-12.0246	135.575	-13.16	1008	209	0	46.06	1
2013-11-12	20:10:27	-12.0235	135.575	29.44	7488	23	0	133.1	1
2013-11-12	20:11:34	-12.0234	135.576	6.13	10116	25	0	84.01	1
2013-11-12	20:12:46	-12.0231	135.576	34.99	4464	49	0	36.85	1
2013-11-12	20:14:12	-12.0229	135.576	15.4	5220	59	0	20.3
2013-11-12	20:15:25	-12.023	135.576	36.12	4968	259	0	35.02
2013-11-12	20:16:36	-12.0226	135.576	-2.86	4788	289	0	38.47	1
2013-11-12	20:17:50	-12.0223	135.576	5.99	0	117	0	45.94	1
2013-11-12	20:19:04	-12.0221	135.577	60.51	4860	307	0	105.35
2013-11-12	20:20:23	-12.0223	135.576	-17.76	0	170	0	68.46
2013-11-12	20:21:41	-12.0224	135.576	23.81	10224	257	0	39.46
2013-11-12	20:22:55	-12.0221	135.577	7.13	3636	274	0	114.65
2013-11-12	20:24:08	-12.0223	135.577	19.69	10044	142	0	42.3	1
2013-11-12	20:25:24	-12.0227	135.578	7.3	6876	338	0	88.88	1
2013-11-12	20:26:42	-12.0229	135.577	-34.12	8028	251	0	97.48	1
2013-11-12	20:28:12	-12.0238	135.574	-202.72	3132	69	0	278.95	1
2013-11-12	20:29:40	-12.0236	135.575	-159.22	0	60	0	54.39	1
2013-11-12	20:31:11	-12.0228	135.577	-42.6	0	158	0	250.23
2013-11-12	20:32:42	-12.0227	135.577	-4.44	0	79	0	35.65
2013-11-12	20:34:11	-12.023	135.576	-23.37	4500	80	0	93.59
2013-11-12	20:35:32	-12.0229	135.576	-33.08	3240	235	0	21.8	1
2013-11-12	20:36:52	-12.0222	135.578	44.53	10584	71	0	244.54	1
2013-11-12	20:38:04	-12.022	135.579	90.38	4392	61	0	105.45	1
2013-11-12	20:39:20	-12.0224	135.578	46.3	4572	67	0	131.2	1
2013-11-12	20:40:37	-12.0222	135.579	77.18	11700	258	0	41.04	1
2013-11-12	20:41:57	-12.0227	135.578	37.02	3672	167	0	98.91	1
2013-11-12	20:43:50	-12.0229	135.577	1.71	16380	67	0	57.98	1
2013-11-12	20:45:38	-12.0227	135.578	37.04	12276	277	0	33.74
2013-11-12	20:47:42	-12.023	135.576	19.86	9000	90	0	127.99
2013-11-12	20:49:28	-12.023	135.576	46.3	9360	65	0	22.9
2013-11-12	20:51:18	-12.0229	135.577	37.75	37008	76	0	38.59	1
2013-11-12	20:52:49	-12.023	135.576	41.01	1944	12	0	20.52	1
2013-11-12	20:53:59	-12.023	135.576	41.01	1944	12	0	0
2013-11-12	20:55:18	-12.0232	135.576	36.36	6444	275	0	25.54
2013-11-12	20:56:37	-12.023	135.577	26.18	3564	338	0	39.66
2013-11-12	20:58:05	-12.0233	135.576	18.07	3240	260	0	106.23
2013-11-12	20:59:57	-12.0231	135.576	40.9	4176	273	0	68.95
2013-11-12	21:02:04	-12.0232	135.576	-4.1	0	63	0	27.65
2013-11-12	21:03:55	-12.0231	135.576	37.78	3528	75	0	10.76
2013-11-12	21:05:22	-12.0229	135.576	27.35	0	121	0	42.89
2013-11-12	21:07:15	-12.023	135.576	30.12	4500	63	0	5.1
2013-11-12	21:09:21	-12.0231	135.576	21.68	12708	248	0	11.35
2013-11-12	21:11:32	-12.0232	135.576	15.22	0	66	0	19.97
2013-11-12	21:17:35	-12.0232	135.576	15.22	0	66	0	0
2013-11-12	21:23:24	-12.0231	135.577	35.66	6552	67	0	35.9
2013-11-12	21:30:00	-12.0231	135.577	35.66	6552	67	0	0
2013-11-12	21:34:05	-12.023	135.576	45.69	0	80	0	45.13
2013-11-12	21:38:57	-12.0234	135.576	107.19	0	249	0	70.84
2013-11-12	21:40:10	-12.0231	135.576	71.91	0	66	0	52.27
2013-11-12	21:43:55	-12.0233	135.576	96.59	9252	234	0	40.25
2013-11-12	21:47:51	-12.023	135.576	65.02	8388	39	0	61.59
2013-11-12	22:01:23	-12.023	135.576	65.02	8388	39	0	0
2013-11-12	22:07:44	-12.0229	135.577	37.52	144	35	0	33.18
2013-11-12	22:08:50	-12.023	135.576	69.59	936	323	0	29.64
2013-11-12	22:09:58	-12.0231	135.576	40.41	612	177	0	12.38
2013-11-12	22:11:05	-12.0228	135.576	28.5	21960	337	0	28.17
2013-11-12	22:12:11	-12.0229	135.577	18.57	1188	148	0	19.36
2013-11-12	22:13:16	-12.023	135.577	29.23	2304	358	0	6.45
2013-11-12	22:14:21	-12.0229	135.577	22.57	1332	62	0	12.45
2013-11-12	22:15:27	-12.0232	135.577	42.85	11844	94	0	41.84
2013-11-12	22:16:36	-12.0226	135.577	46.57	0	277	0	84.81
2013-11-12	22:17:46	-12.0226	135.577	-58.71	2232	107	0	30.07
2013-11-12	22:18:54	-12.0229	135.577	23.24	0	9	0	55.58
2013-11-12	22:20:26	-12.023	135.576	39.11	3924	4	0	33.87
2013-11-12	22:21:31	-12.0232	135.577	20.55	216	195	0	56.2
2013-11-12	22:22:38	-12.023	135.577	14.75	0	302	0	20.14
2013-11-12	22:23:50	-12.023	135.577	-4.06	4140	186	0	10.08
2013-11-12	22:24:57	-12.0232	135.577	13.77	1512	51	0	32.93
2013-11-12	22:26:05	-12.0232	135.577	18.82	0	300	0	1.97
2013-11-12	22:27:12	-12.0232	135.577	9.12	2736	259	0	5.05
2013-11-12	22:28:24	-12.0232	135.577	13.4	1404	326	0	7.07
2013-11-12	22:29:32	-12.0232	135.577	-1.41	3672	65	-4	20.49	1
2013-11-12	22:30:41	-12.0232	135.577	54.99	0	38	-2	0	1
2013-11-12	22:31:50	-12.0232	135.577	59.68	0	231	0	5.34	1
2013-11-12	22:32:59	-12.0231	135.577	33.05	0	36	0	13.68
2013-11-12	22:34:05	-12.0232	135.577	16.75	0	293	0	2.94
2013-11-12	22:35:10	-12.0232	135.577	23.53	1116	67	0	10.66
2013-11-12	22:36:20	-12.0232	135.577	35.99	0	285	0	11.01
2013-11-12	22:37:27	-12.0232	135.577	30.53	1872	344	0	8.37
2013-11-12	22:38:42	-12.0232	135.577	21.93	0	103	0	20
2013-11-12	22:40:02	-12.0231	135.577	18.62	1188	111	0	19
2013-11-12	22:41:08	-12.0232	135.577	26.96	1260	95	0	5.79
2013-11-12	22:42:15	-12.0233	135.577	80.25	0	53	0	45.67
2013-11-12	22:43:20	-12.0232	135.577	26.98	0	293	0	46.09
2013-11-12	22:44:26	-12.0232	135.577	42.91	1440	324	0	8.66
2013-11-12	22:45:32	-12.0232	135.577	43.01	684	28	0	4.02
2013-11-12	22:46:39	-12.0231	135.577	8.71	0	290	0	18.2
2013-11-12	22:47:45	-12.0232	135.577	8.35	0	75	0	7.78
2013-11-12	22:48:49	-12.0232	135.577	39.42	3600	93	0	19.9
2013-11-12	22:49:56	-12.023	135.576	-82.47	0	282	0	132.33
2013-11-12	22:51:02	-12.0232	135.577	25.85	0	110	0	121.25
2013-11-12	22:52:12	-12.0232	135.577	25.85	0	110	0	0
2013-11-12	22:53:21	-12.0232	135.577	41.02	0	227	0	13.35
2013-11-12	22:54:28	-12.0233	135.577	48.13	612	36	0	25.79
2013-11-12	22:55:34	-12.0233	135.577	41.8	0	341	0	6.69
2013-11-12	22:56:42	-12.0232	135.577	39.85	0	85	0	6.65
2013-11-12	22:57:49	-12.0233	135.577	37.97	0	297	0	9.57
2013-11-12	22:58:55	-12.0232	135.577	24.56	0	137	0	25.24
2013-11-12	23:00:01	-12.0231	135.577	31.6	756	182	0	17.38
2013-11-12	23:01:31	-12.023	135.577	0.61	7884	337	0	15.31
2013-11-12	23:02:43	-12.0232	135.577	48.33	0	311	0	27.61
2013-11-12	23:03:54	-12.0232	135.577	14.43	0	61	0	14.61
2013-11-12	23:05:03	-12.0233	135.577	21.48	2628	128	0	22.69
2013-11-12	23:06:15	-12.0232	135.577	35.61	1440	7	0	10.21
2013-11-12	23:07:24	-12.0232	135.577	25.29	0	272	0	8.37
2013-11-12	23:08:39	-12.0232	135.577	37.77	1296	288	0	3.76
2013-11-12	23:09:54	-12.0232	135.577	16.55	0	37	0	5.07
2013-11-12	23:11:05	-12.0232	135.577	65.77	0	329	0	13.29
2013-11-12	23:12:25	-12.0233	135.577	27.49	9360	273	0	15.85
2013-11-12	23:13:36	-12.0232	135.577	58.04	0	318	0	11.82
2013-11-12	23:15:17	-12.0232	135.577	26.33	0	124	0	22.09
2013-11-12	23:16:46	-12.0233	135.577	45.88	1044	58	0	20.33
2013-11-12	23:18:11	-12.0233	135.577	37.41	0	309	0	4.74
2013-11-12	23:19:51	-12.0232	135.577	6.81	5184	37	0	5.37
2013-11-12	23:21:34	-12.0232	135.577	42.09	0	120	0	17.38
2013-11-12	23:23:00	-12.0232	135.577	42.17	0	247	0	3.87
2013-11-12	23:25:21	-12.0232	135.577	42.17	0	247	0	0
2013-11-12	23:26:42	-12.0232	135.577	34.55	1656	92	0	9.84
2013-11-12	23:27:51	-12.0232	135.577	47.62	0	21	0	12.06
2013-11-12	23:28:58	-12.0235	135.577	27.14	0	132	0	38.38
2013-11-12	23:30:10	-12.0236	135.577	47.44	3096	118	0	27.11	1
2013-11-12	23:31:24	-12.0241	135.577	35.03	4284	119	0	62.04	1
2013-11-12	23:32:38	-12.024	135.577	25.88	0	98	0	14.77	1
2013-11-12	23:33:46	-12.0241	135.577	63.85	0	124	0	27.75
2013-11-12	23:34:59	-12.0242	135.578	36.68	1296	96	0	17.24
2013-11-12	23:36:10	-12.0239	135.577	40.01	0	299	0	52.72
2013-11-12	23:37:22	-12.0241	135.577	18.26	1476	245	0	33.07
2013-11-12	23:38:59	-12.0243	135.577	38.71	2304	79	0	12.44
2013-11-12	23:40:25	-12.0242	135.577	48.26	7488	8	0	38.27
2013-11-12	23:42:06	-12.0242	135.577	57.48	9504	9	0	3.63	1
2013-11-12	23:43:40	-12.0239	135.577	69.61	4572	304	0	51.36	1
2013-11-12	23:45:13	-12.0234	135.576	32.73	6696	290	0	90.36
2013-11-12	23:46:35	-12.0236	135.576	-4.86	0	332	0	21.39
2013-11-12	23:47:45	-12.0236	135.576	-4.86	0	332	0	0
2013-11-12	23:48:57	-12.0248	135.575	27.16	5076	141	0	156.19
2013-11-12	23:50:03	-12.0245	135.575	57.48	0	248	0	40.52
2013-11-12	23:51:12	-12.0246	135.575	7.84	0	266	0	15.76
2013-11-12	23:52:18	-12.0244	135.575	45.29	0	48	0	22.19
2013-11-12	23:53:28	-12.0245	135.575	32.69	0	78	0	11.69
2013-11-12	23:54:40	-12.0244	135.575	118.3	11304	325	0	33.79
2013-11-12	23:55:52	-12.0245	135.575	16.48	10620	344	0	31.71
2013-11-12	23:57:01	-12.0246	135.575	29.51	0	163	0	14.22
2013-11-12	23:58:07	-12.0244	135.575	63.18	180	59	0	24.6
2013-11-12	23:59:17	-12.0245	135.575	44.21	0	184	0	17.18
2013-11-13	00:00:27	-12.0246	135.575	7.94	0	237	0	14.21
2013-11-13	00:01:34	-12.0246	135.575	23.95	0	239	0	4.74
2013-11-13	00:02:43	-12.0243	135.575	27.14	7848	21	0	36.09
2013-11-13	00:03:53	-12.0234	135.576	31.75	6048	62	0	106.59	1
2013-11-13	00:05:07	-12.0229	135.576	37	6840	15	0	76.9	1
2013-11-13	00:06:35	-12.0229	135.577	51.95	5220	149	0	53.29	1
2013-11-13	00:07:53	-12.023	135.577	-41.31	0	81	0	24.47	1
2013-11-13	00:09:10	-12.0229	135.577	10.48	2952	32	0	44.05
2013-11-13	00:10:17	-12.0229	135.576	69.66	0	190	0	19.2
2013-11-13	00:11:27	-12.023	135.576	96.1	3276	257	0	8.54
2013-11-13	00:12:36	-12.0229	135.577	15.92	0	253	0	43.93
2013-11-13	00:13:54	-12.0231	135.577	48.95	11556	112	0	18.37
2013-11-13	00:15:32	-12.0231	135.577	56.63	8280	145	0	23.9
2013-11-13	00:20:06	-12.0228	135.577	56.09	1260	281	0	36.5
2013-11-13	00:27:49	-12.0228	135.577	56.09	1260	281	0	0
2013-11-13	00:29:20	-12.0227	135.576	259.69	0	135	0	120.9
2013-11-13	00:34:27	-12.0229	135.577	55.92	4392	80	0	77.66
2013-11-13	00:40:09	-12.0229	135.576	171.68	3960	196	0	74.61	1
2013-11-13	00:41:20	-12.0226	135.575	381.77	3456	101	0	107.34	1
2013-11-13	00:42:34	-12.0226	135.575	468.19	0	220	0	16.23	1
2013-11-13	00:45:38	-12.0228	135.575	396.24	540	289	0	50.07	1
2013-11-13	00:48:03	-12.0226	135.575	400.7	1728	304	0	17.23	1
2013-11-13	00:50:41	-12.0229	135.576	330.06	4428	92	0	55.44
2013-11-13	00:53:54	-12.0226	135.576	282.81	6660	345	0	45.91
2013-11-13	00:56:55	-12.022	135.576	240.38	972	48	0	68.9
2013-11-13	00:59:40	-12.0224	135.576	177.4	2916	98	0	53.17	1
2013-11-13	01:02:28	-12.0226	135.576	46.83	1692	170	0	64.95	1
2013-11-13	01:05:08	-12.0226	135.576	49.73	5472	49	0	3.67
2013-11-13	01:06:15	-12.0226	135.576	29.84	0	195	0	7.38
2013-11-13	01:07:33	-12.0227	135.576	17.99	0	134	0	6
2013-11-13	01:09:29	-12.0226	135.576	36.91	3528	293	0	7.69
2013-11-13	01:11:19	-12.0226	135.576	16.92	0	176	0	6.96
2013-11-13	01:13:20	-12.0226	135.576	36.37	2340	148	0	9.28
2013-11-13	01:15:29	-12.0225	135.576	26.81	0	355	0	15.49
2013-11-13	01:17:50	-12.0225	135.575	2.33	7524	285	0	134.42	1
2013-11-13	01:20:03	-12.0232	135.575	-13.98	2088	89	0	84.66	1
2013-11-13	01:22:57	-12.0237	135.575	21.86	7380	346	0	59.29	1
2013-11-13	01:25:34	-12.0238	135.574	29.09	4932	24	0	41.79	1
2013-11-13	01:27:57	-12.0236	135.574	45.44	0	135	0	63.96	1
2013-11-13	01:29:14	-12.0231	135.574	9.26	15444	7	0	69.74	1
2013-11-13	02:55:31	-12.0231	135.574	9.26	15444	7	0	0
2013-11-13	03:01:28	-12.0231	135.577	25.15	0	270	0	298.65	1
2013-11-13	03:02:34	-12.0231	135.577	34.28	0	92	0	3.89
2013-11-13	03:03:40	-12.023	135.577	16.37	0	81	0	9.06
2013-11-13	03:04:47	-12.023	135.577	10.43	0	26	0	43.8
2013-11-13	03:05:53	-12.0232	135.577	28.97	0	105	0	54.55
2013-11-13	03:07:01	-12.0232	135.577	29.1	1656	332	0	0.22
2013-11-13	03:08:11	-12.023	135.577	32.46	0	117	0	32.23
2013-11-13	03:09:18	-12.023	135.577	42.44	0	312	0	18.37
2013-11-13	03:10:26	-12.0231	135.577	30.19	0	263	0	19.79
2013-11-13	03:11:33	-12.023	135.577	31.13	0	73	0	26.37
2013-11-13	03:12:43	-12.0231	135.577	30.06	0	282	0	13.41
2013-11-13	03:13:50	-12.023	135.577	33.1	4032	65	0	16.44
2013-11-13	03:14:57	-12.0231	135.577	36.06	0	302	0	23
2013-11-13	03:16:04	-12.0231	135.577	27.82	0	59	0	6.27
2013-11-13	03:17:14	-12.023	135.577	42.74	1512	241	0	2.25
2013-11-13	03:18:40	-12.0231	135.577	30.57	0	303	0	10.51
2013-11-13	03:19:53	-12.0231	135.577	28.54	0	80	0	8.18
2013-11-13	03:21:00	-12.023	135.577	36.82	0	93	0	16.69
2013-11-13	03:22:10	-12.023	135.577	26.32	0	98	0	3.57
2013-11-13	03:23:18	-12.0231	135.577	30.63	0	80	0	15.12
2013-11-13	03:24:32	-12.0231	135.577	34.1	0	341	0	17.2
2013-11-13	03:25:43	-12.023	135.577	34	0	8	0	16.04
2013-11-13	03:26:50	-12.0231	135.577	22.95	2484	263	0	4.98
2013-11-13	03:27:59	-12.023	135.577	43.39	0	292	0	12.34
2013-11-13	03:29:10	-12.0231	135.577	17.7	0	290	0	16.88
2013-11-13	04:06:02	-12.0231	135.577	17.7	0	290	0	0
2013-11-13	04:07:38	-12.0228	135.576	64.75	0	55	0	55.25
2013-11-13	04:08:48	-12.0229	135.576	46.42	0	76	0	13.04
2013-11-13	04:09:55	-12.0233	135.577	2.52	0	123	0	88.8
2013-11-13	04:11:04	-12.0232	135.577	6.51	0	134	0	13.1
2013-11-13	04:12:12	-12.0227	135.576	35.57	5472	321	0	94.95
2013-11-13	04:13:20	-12.0229	135.577	48.7	0	133	0	30.96
2013-11-13	04:14:27	-12.023	135.577	37.28	0	128	0	29.89
2013-11-13	04:15:37	-12.0232	135.577	14.07	0	121	0	31
2013-11-13	04:16:51	-12.0226	135.576	47.29	4176	315	0	108.62
2013-11-13	04:18:06	-12.023	135.577	26.78	9360	312	0	73.83
2013-11-13	04:19:21	-12.023	135.577	26.46	0	311	0	10.01
2013-11-13	04:20:27	-12.0233	135.577	-0.18	0	328	0	48.87
2013-11-13	04:21:34	-12.023	135.577	23.29	3240	137	0	70.62
2013-11-13	04:22:44	-12.0233	135.577	9.4	0	314	0	75.49
2013-11-13	04:24:01	-12.0229	135.576	46.53	0	300	0	97.77
2013-11-13	04:25:17	-12.0219	135.575	118.34	3888	300	0	184.73
2013-11-13	04:27:05	-12.0229	135.577	38	0	285	0	240.48
2013-11-13	04:28:46	-12.0229	135.577	8.75	5760	54	0	11.94
2013-11-13	04:29:59	-12.0226	135.577	27.54	3672	158	0	41.1
2013-11-13	04:31:17	-12.0229	135.577	42.25	1152	323	0	41.89
2013-11-13	04:32:32	-12.0226	135.577	32.65	0	191	0	34.81
2013-11-13	04:34:21	-12.0227	135.577	-7.33	4068	35	0	24.76	1
2013-11-13	04:36:11	-12.0226	135.577	49.06	0	6	0	23.8	1
2013-11-13	04:37:25	-12.0223	135.578	-29.52	324	61	0	38.89
2013-11-13	04:38:46	-12.0226	135.577	33.8	3384	33	0	34.64
2013-11-13	04:39:53	-12.0225	135.577	46.39	0	116	0	5.08
2013-11-13	04:41:09	-12.0227	135.577	56.44	0	266	0	16.01
2013-11-13	04:42:18	-12.0227	135.577	57.61	2412	65	0	7.93
2013-11-13	04:43:44	-12.0227	135.577	46.69	2160	63	0	19.16
2013-11-13	04:45:09	-12.0227	135.578	45.62	2412	42	0	2.82
2013-11-13	04:46:31	-12.0226	135.577	72.07	0	283	0	8.25
2013-11-13	04:47:54	-12.0223	135.577	-19.83	0	37	0	33.8
2013-11-13	04:49:27	-12.0227	135.578	64.88	5364	306	0	40.03
2013-11-13	04:50:54	-12.0224	135.577	17.64	0	64	0	28.81
2013-11-13	04:52:23	-12.0224	135.578	-60.33	0	85	0	11.64
2013-11-13	04:53:55	-12.0225	135.577	24.96	2988	240	0	15.79
2013-11-13	04:55:40	-12.0226	135.577	32.22	0	93	0	9.37
2013-11-13	04:57:19	-12.0227	135.577	52.55	1116	350	0	21.22
2013-11-13	04:58:43	-12.0226	135.577	15.92	828	183	0	26.29
2013-11-13	04:59:59	-12.0225	135.577	5.94	0	81	0	8.83
2013-11-13	05:01:15	-12.0226	135.577	46.88	0	76	0	14.11
2013-11-13	05:02:35	-12.0227	135.577	77.3	0	125	0	10.35
2013-11-13	05:03:49	-12.0226	135.577	51.93	1152	84	0	12.29
2013-11-13	05:05:03	-12.0225	135.577	46.55	0	59	0	8.34
2013-11-13	05:06:14	-12.0225	135.577	41.18	0	73	0	5.01
2013-11-13	05:07:25	-12.0225	135.577	27.99	1332	144	0	5.12
2013-11-13	05:08:35	-12.0225	135.577	-6.7	0	193	0	6.69
2013-11-13	05:09:42	-12.0226	135.577	-15.35	4032	187	0	15.79
2013-11-13	05:10:50	-12.0226	135.577	54.3	1152	345	0	6.68
2013-11-13	05:11:57	-12.0227	135.577	76.08	0	354	0	12.79
2013-11-13	05:13:16	-12.0227	135.577	116	360	295	0	11.3
2013-11-13	05:14:25	-12.0228	135.578	70.64	0	210	0	5.72
2013-11-13	05:15:50	-12.0227	135.577	50.35	2160	274	0	38.85
2013-11-13	05:17:11	-12.0227	135.577	-81.4	0	36	0	34.93
2013-11-13	05:18:44	-12.023	135.577	27.42	11916	235	0	54.64
2013-11-13	05:20:12	-12.023	135.576	1.58	0	251	0	32.43
2013-11-13	05:21:32	-12.023	135.576	37.09	5976	230	0	23.37
2013-11-13	05:22:40	-12.0229	135.577	80.99	3168	272	0	39.98
2013-11-13	05:23:52	-12.0228	135.577	21.49	17676	255	0	7.54	1
2013-11-13	05:25:03	-12.0231	135.577	57.95	0	159	0	34.56	1
2013-11-13	05:26:25	-12.0231	135.577	44.56	1224	272	0	2.01
2013-11-13	05:27:50	-12.0232	135.577	89.54	792	303	0	16.56
2013-11-13	05:29:34	-12.0231	135.577	38.51	432	303	0	3.47
2013-11-13	05:31:02	-12.0231	135.577	46.78	1620	290	0	4.91
2013-11-13	05:32:10	-12.023	135.577	25.69	4104	174	0	15.29
2013-11-13	05:33:23	-12.0232	135.577	66.29	0	352	0	21.15
2013-11-13	05:34:37	-12.0232	135.577	-7.64	2880	197	0	8.5
2013-11-13	05:35:59	-12.0233	135.577	3.3	1332	118	0	10.12
2013-11-13	05:37:29	-12.0232	135.577	-62.38	0	212	0	20.27
2013-11-13	05:39:06	-12.0232	135.576	-104.44	0	135	0	34.94
2013-11-13	05:40:37	-12.0233	135.576	-172.15	5400	280	0	18.58
2013-11-13	05:41:56	-12.0231	135.577	-60.05	0	112	0	18.86
2013-11-13	05:43:12	-12.0232	135.577	47.3	1728	207	0	27.75
2013-11-13	05:44:22	-12.0231	135.577	-154.59	0	304	0	22.18
2013-11-13	05:45:38	-12.0233	135.576	-152.97	1152	77	0	19.06
2013-11-13	05:46:54	-12.023	135.576	-161.97	2484	12	0	36.42
2013-11-13	05:48:05	-12.0232	135.577	90.84	0	210	0	54.82
2013-11-13	05:49:20	-12.0232	135.577	68.09	0	314	0	5.08
2013-11-13	05:50:29	-12.023	135.577	-62.25	0	330	0	33.56
2013-11-13	05:51:37	-12.023	135.577	7.83	0	347	0	20.73
2013-11-13	05:52:50	-12.0231	135.577	-1.52	0	5	0	15.4
2013-11-13	05:53:56	-12.0231	135.577	12.49	216	268	0	7.19
2013-11-13	05:55:12	-12.0231	135.577	35.9	0	188	0	1.67
2013-11-13	05:56:36	-12.0231	135.577	16.94	0	194	0	1.86
2013-11-13	05:57:50	-12.0231	135.577	42.53	4176	294	0	9.61
2013-11-13	05:58:55	-12.0232	135.577	66.6	1440	91	0	17.68
2013-11-13	06:00:03	-12.023	135.577	37.09	0	187	0	18.09
2013-11-13	06:01:11	-12.023	135.576	-12.76	0	9	0	21.68
2013-11-13	06:02:51	-12.023	135.577	-6.04	1548	324	0	7.64
2013-11-13	06:04:14	-12.0231	135.577	23.05	0	336	0	11.28
2013-11-13	06:05:40	-12.0231	135.577	49.95	864	59	0	12.34
2013-11-13	06:06:49	-12.0231	135.577	8.87	0	71	0	16.68
2013-11-13	06:07:57	-12.0229	135.577	47.33	2844	120	0	26.92
2013-11-13	06:09:07	-12.023	135.576	-26.58	1368	203	0	26.99
2013-11-13	06:11:01	-12.023	135.577	22.47	2268	273	0	13.69
2013-11-13	06:12:43	-12.0229	135.577	49.25	0	63	0	12.59
2013-11-13	06:13:53	-12.0229	135.577	45.14	0	305	0	8.27
2013-11-13	06:15:10	-12.0228	135.577	119.45	2736	146	0	63.88
2013-11-13	06:18:53	-12.0228	135.577	119.45	2736	146	0	0
2013-11-13	06:20:03	-12.0229	135.577	60.12	0	260	0	50.11
2013-11-13	06:21:11	-12.0228	135.577	89.12	0	78	0	19.92
2013-11-13	06:22:22	-12.0228	135.577	229.42	144	223	0	60.04
2013-11-13	06:23:48	-12.0226	135.578	410.23	0	114	0	98.05
2013-11-13	06:25:35	-12.0229	135.576	32.84	0	256	0	221.75
2013-11-13	06:27:16	-12.0229	135.576	65.55	468	288	0	11.99	1
2013-11-13	06:28:28	-12.023	135.576	604.03	3132	253	0	50.19	1
2013-11-13	06:29:39	-12.023	135.576	604.03	3132	253	0	0	1
2013-11-13	06:30:48	-12.0227	135.577	298.45	0	109	0	143.71
2013-11-13	06:31:55	-12.0229	135.577	16.64	0	233	0	85.07
2013-11-13	06:33:05	-12.023	135.577	28.85	0	231	0	11.7
2013-11-13	06:34:14	-12.0232	135.576	-85.63	0	182	0	34.66
2013-11-13	06:35:29	-12.023	135.577	5.92	5760	250	0	31.03	1
2013-11-13	06:36:40	-12.0231	135.577	41.08	0	95	0	15.6	1
2013-11-13	06:37:51	-12.023	135.577	44.36	9036	241	0	17.83
2013-11-13	06:39:11	-12.023	135.577	118.37	0	31	0	13.23
2013-11-13	06:40:19	-12.0232	135.576	33.49	0	233	0	30.53
2013-11-13	06:41:29	-12.0231	135.577	59.18	9756	61	0	16.81
2013-11-13	06:42:36	-12.0233	135.577	28.98	0	164	0	19.51
2013-11-13	06:43:45	-12.0232	135.576	-25.98	0	340	0	25.14
2013-11-13	06:44:54	-12.0229	135.577	26.29	11916	126	0	36.77
2013-11-13	06:46:02	-12.0228	135.576	17.95	8424	261	0	49.24
2013-11-13	06:47:08	-12.0232	135.576	-1.74	3060	256	0	49.92
2013-11-13	06:48:18	-12.0228	135.576	31.99	3384	210	0	43.64
2013-11-13	06:49:23	-12.0228	135.576	25.28	9180	255	0	20.22
2013-11-13	06:50:35	-12.023	135.576	-65.2	3672	130	0	22.96	1
2013-11-13	06:51:45	-12.0228	135.575	-38.56	1836	340	0	114.8	1
2013-11-13	06:52:57	-12.0227	135.574	-66.78	11700	198	0	91.01	1
2013-11-13	06:54:07	-12.0242	135.574	-41.41	18036	167	0	169.12	1
2013-11-13	06:55:38	-12.0251	135.574	83.44	8640	211	0	99.13	1
2013-11-13	06:57:01	-12.0253	135.575	0.38	1620	290	0	29.31	1
2013-11-13	06:58:31	-12.026	135.575	20.57	1692	117	0	72.91	1
2013-11-13	06:59:59	-12.0259	135.574	-59.49	5076	106	0	71.49	1
2013-11-13	07:01:27	-12.0257	135.574	27.42	0	173	0	33.02	1
2013-11-13	07:02:52	-12.0257	135.574	-24.1	0	218	0	13.09
2013-11-13	07:04:12	-12.0259	135.573	-2.65	9576	182	0	111.63	1
2013-11-13	07:05:22	-12.0261	135.572	-3.51	7992	284	0	54.35	1
2013-11-13	07:06:40	-12.0264	135.572	20.22	5976	7	0	59.86	1
2013-11-13	07:08:07	-12.0263	135.572	15.87	4680	43	0	12.01	1
2013-11-13	07:09:30	-12.0266	135.571	-15.92	12672	13	0	74.55	1
2013-11-13	07:10:37	-12.0261	135.571	-92.82	8208	30	0	58.44	1
2013-11-13	07:12:01	-12.0251	135.574	-13.77	8856	70	0	290.37	1
2013-11-13	07:13:21	-12.0255	135.574	-61.36	2772	84	0	54.9	1
2013-11-13	07:14:39	-12.0255	135.574	-61.36	2772	84	0	0	1
2013-11-13	07:15:57	-12.0256	135.576	-13.16	4968	267	0	214.38
2013-11-13	07:17:27	-12.0261	135.575	71.27	12600	257	0	84.97	1
2013-11-13	07:19:59	-12.0263	135.576	109.53	8064	67	0	51.65	1
2013-11-13	07:22:19	-12.0277	135.577	-42.49	1332	160	0	205.18
2013-11-13	07:23:33	-12.0268	135.577	-16.87	7992	307	0	98.47	1
2013-11-13	07:27:12	-12.0271	135.58	23.29	3096	111	0	381.21	1
2013-11-13	12:40:38	-12.0271	135.58	23.29	3096	111	0	0
2013-11-13	12:43:42	-12.023	135.577	-47.19	1332	34	0	601.96	1
2013-11-13	12:45:20	-12.0229	135.577	-76.01	2736	203	0	6.56
2013-11-13	12:48:54	-12.0229	135.577	-76.01	2736	203	0	0
2013-11-13	12:54:23	-12.0235	135.576	-76.23	1224	284	0	75.58	1
2013-11-13	13:01:03	-12.0236	135.576	-76.24	2772	203	0	15.5	1
2013-11-13	13:22:11	-12.0236	135.576	-76.24	2772	203	0	0
2013-11-13	13:35:07	-12.0212	135.578	-33.95	3024	75	0	328.05
2013-11-13	14:28:42	-12.0212	135.578	-33.95	3024	75	0	0
2013-11-13	14:32:30	-12.0241	135.576	42.42	0	96	0	385.24
2013-11-13	14:33:43	-12.0242	135.575	35.28	6084	279	0	47.15	1
2013-11-13	14:35:08	-12.0251	135.575	34.65	0	255	0	124.72	1
2013-11-13	14:37:47	-12.0258	135.575	32.86	7992	124	0	88.22	1
2013-11-13	14:40:23	-12.0262	135.576	42.96	7884	161	0	107.98	1
2013-11-13	14:41:33	-12.0265	135.576	20.82	8676	86	0	29	1
2013-11-13	14:42:45	-12.0258	135.575	21.46	2988	269	0	96.8	1
2013-11-13	14:44:39	-12.0251	135.575	33.44	5940	183	0	93.65	1
2013-11-13	14:46:30	-12.0252	135.575	24.82	14400	345	0	45.5	1
2013-11-13	14:47:56	-12.0232	135.576	27.39	7380	29	0	240.32	1
2013-11-13	14:49:39	-12.023	135.576	66.19	720	275	0	27.99	1
2013-11-13	14:51:14	-12.0229	135.576	20.73	324	303	0	15.39
2013-11-13	14:52:29	-12.023	135.576	3.31	1800	65	0	19.26
2013-11-13	14:53:56	-12.0229	135.577	-43.35	432	187	0	31.86
2013-11-13	14:55:18	-12.023	135.576	-1.35	0	238	0	19.69
2013-11-13	14:56:28	-12.0228	135.577	79.85	0	245	0	31.46
2013-11-13	14:57:37	-12.023	135.576	58.98	684	79	0	22.03
2013-11-13	14:58:48	-12.0228	135.577	96.99	0	83	0	23.83
2013-11-13	14:59:57	-12.0229	135.576	2.48	3492	262	0	27.9
2013-11-13	15:01:15	-12.0228	135.577	59.44	0	83	0	35.03
2013-11-13	15:02:23	-12.0229	135.576	27	0	231	0	33.71
2013-11-13	15:03:45	-12.0237	135.575	-69.54	0	64	0	124.37
2013-11-13	15:04:57	-12.0227	135.577	73.35	900	59	0	176.81	1
2013-11-13	15:06:12	-12.0233	135.576	-21.52	0	220	0	127.95	1
2013-11-13	15:07:34	-12.0236	135.576	-53.19	8640	237	0	36.42
2013-11-13	15:09:00	-12.0237	135.576	-119.96	0	118	0	22.88
2013-11-13	15:10:32	-12.0233	135.576	-75.46	1440	92	0	50.84
2013-11-13	15:11:55	-12.0228	135.577	48.51	0	20	0	102.23
2013-11-13	15:13:34	-12.0227	135.577	59.43	684	81	0	12.29
2013-11-13	15:15:07	-12.0227	135.577	61.81	0	236	0	3.13
2013-11-13	15:16:59	-12.0228	135.576	-26.47	0	43	0	24.81
2013-11-13	15:19:01	-12.0229	135.576	17.38	0	219	0	18.39
2013-11-13	15:21:37	-12.023	135.577	-258.25	0	232	0	38.34
2013-11-13	15:23:49	-12.0228	135.576	35.63	0	204	0	28.31
2013-11-13	15:24:59	-12.023	135.576	44.7	0	109	0	23.28
2013-11-13	15:26:15	-12.0228	135.577	-22.36	0	0	0	28.65
2013-11-13	15:28:02	-12.0229	135.576	22.09	0	100	0	11.19
2013-11-13	15:30:43	-12.0231	135.576	1.14	684	15	0	25.9	1
2013-11-13	15:33:25	-12.023	135.576	36.48	432	187	0	13.99	1
2013-11-13	15:36:15	-12.0228	135.576	36.53	216	297	0	15.9
2013-11-13	15:38:55	-12.0228	135.576	46.22	4500	25	0	16.71
2013-11-13	15:41:34	-12.023	135.576	4.95	3996	162	0	31.54
2013-11-13	15:43:47	-12.023	135.576	42.1	1476	5	0	17.31
2013-11-13	15:44:52	-12.0229	135.576	58.42	1692	7	0	11.24
2013-11-13	15:46:01	-12.0229	135.576	75	0	206	0	4.94
2013-11-13	15:47:05	-12.0228	135.576	-26.99	5328	11	0	5.51
2013-11-13	15:48:18	-12.0229	135.576	-103.4	2196	354	0	30.16
2013-11-13	15:49:28	-12.023	135.576	-67.7	0	143	0	21.89
2013-11-13	15:50:33	-12.0229	135.576	44.05	1980	197	0	20.85
2013-11-13	15:51:41	-12.023	135.576	10.94	0	143	0	17.54
2013-11-13	15:53:06	-12.0227	135.576	73.44	1080	277	0	26.74
2013-11-13	15:54:19	-12.0229	135.576	41.42	0	174	0	22.01
2013-11-13	15:55:26	-12.0228	135.577	66.78	0	239	0	17.4
2013-11-13	15:56:35	-12.0227	135.576	66.37	0	151	0	18.19
2013-11-13	15:57:41	-12.0227	135.576	87.23	0	247	0	13.15
2013-11-13	15:58:44	-12.0226	135.576	85.64	0	112	0	4.34
2013-11-13	15:59:54	-12.0228	135.577	140.15	0	199	0	21.26
2013-11-13	16:00:56	-12.0226	135.577	110.77	0	121	0	18.91
2013-11-13	16:02:03	-12.0228	135.576	91.77	0	207	0	33.91
2013-11-13	16:03:09	-12.0229	135.576	33.95	0	176	0	12.24
2013-11-13	16:04:12	-12.0229	135.576	13.32	1980	226	0	2.67
2013-11-13	16:05:20	-12.0229	135.576	13.32	1980	226	0	0
2013-11-13	16:07:02	-12.0229	135.576	28.55	108	96	0	20.1
2013-11-13	16:08:21	-12.0228	135.577	15.23	3852	211	0	12.22
2013-11-13	16:09:24	-12.0228	135.576	48.98	3276	44	0	14.26
2013-11-13	16:10:29	-12.0228	135.577	55.97	2772	72	0	10.08
2013-11-13	16:11:32	-12.0229	135.577	18.18	0	237	0	8.9
2013-11-13	16:12:38	-12.0229	135.577	31.28	1548	57	0	4.75
2013-11-13	16:13:42	-12.0231	135.576	185.22	1404	37	0	33.22
2013-11-13	16:14:56	-12.0229	135.577	34.27	1116	39	0	59.34
2013-11-13	16:16:09	-12.0231	135.577	37.45	2088	89	0	27.24
2013-11-13	16:17:13	-12.0231	135.577	21.93	324	152	0	11.09
2013-11-13	16:18:18	-12.0231	135.577	21.85	3456	267	0	7.48
2013-11-13	16:19:26	-12.0232	135.577	72.26	0	40	0	40.84
2013-11-13	16:20:31	-12.023	135.577	24.51	4392	35	0	41.35
2013-11-13	16:21:43	-12.023	135.577	83.8	16272	54	0	12.38
2013-11-13	16:25:02	-12.023	135.577	28.06	4140	213	0	3.26	1
2013-11-13	16:27:58	-12.0223	135.577	-78.97	3708	190	0	95.78	1
2013-11-13	16:29:03	-12.0218	135.577	-12.59	2664	93	0	59.76
2013-11-13	16:30:13	-12.0223	135.576	42.71	3204	61	0	75.19
2013-11-13	16:31:21	-12.0225	135.577	-22.25	3852	40	0	55.14
2013-11-13	16:32:32	-12.0226	135.577	1.14	0	47	0	19.86
2013-11-13	16:33:50	-12.0221	135.577	-171.34	1332	285	0	84.4	1
2013-11-13	16:34:57	-12.0228	135.577	-8.92	5220	71	0	102.91	1
2013-11-13	16:36:02	-12.0229	135.577	35.58	0	222	0	22.11	1
2013-11-13	16:37:17	-12.0229	135.577	51.94	0	137	0	11.74
2013-11-13	16:38:24	-12.0231	135.577	104.32	0	14	0	29.42
2013-11-13	16:39:45	-12.0228	135.577	13.06	4824	63	0	40.98
2013-11-13	16:40:51	-12.0229	135.576	81.95	432	25	0	60.7
2013-11-13	16:42:31	-12.0227	135.577	-7.96	0	56	0	36.04
2013-11-13	16:45:02	-12.0227	135.577	-7.96	0	56	0	0
2013-11-13	16:50:07	-12.0216	135.577	13.27	0	0	0	141.48
2013-11-13	16:55:04	-12.0229	135.576	-18.21	2844	72	0	178.56
2013-11-13	16:56:06	-12.0229	135.576	33.85	3096	301	0	1.67
2013-11-13	16:57:12	-12.0229	135.576	14.82	0	323	0	6.68
2013-11-13	16:58:15	-12.023	135.577	29.77	4752	123	0	51.74
2013-11-13	16:59:19	-12.0228	135.576	24.44	4140	279	0	48.94
2013-11-13	17:00:21	-12.0229	135.576	19.26	3060	257	0	9
2013-11-13	17:01:25	-12.0228	135.576	29.68	3384	269	0	11.35
2013-11-13	17:02:31	-12.0226	135.576	45.22	0	8	0	22.67
2013-11-13	17:03:34	-12.0225	135.576	51.99	828	67	0	20.14
2013-11-13	17:04:38	-12.0225	135.576	43.33	2880	60	0	3.26
2013-11-13	17:05:41	-12.0224	135.576	44.51	2916	214	0	15.49
2013-11-13	17:06:45	-12.0227	135.576	32.57	5292	241	0	34.82
2013-11-13	17:07:54	-12.0225	135.576	31.71	540	82	0	47.91
2013-11-13	17:08:58	-12.0227	135.576	7.84	10548	205	0	48.23	1
2013-11-13	17:10:01	-12.0227	135.576	14.66	1512	55	0	16.61	1
2013-11-13	17:11:04	-12.0227	135.576	9.41	0	6	0	3.57
2013-11-13	17:12:08	-12.0226	135.576	25.92	3456	283	0	7.77
2013-11-13	17:13:11	-12.0227	135.576	25.74	1260	111	0	5.45
2013-11-13	17:14:13	-12.0227	135.576	27.42	0	240	0	6.54
2013-11-13	17:15:16	-12.0226	135.576	31.98	1404	256	0	7.19
2013-11-13	17:16:17	-12.0228	135.576	35.57	6552	80	0	19.54
2013-11-13	17:17:25	-12.0226	135.576	23.72	0	44	0	16.56
2013-11-13	17:18:28	-12.0227	135.576	32.17	1332	60	0	7.52
2013-11-13	17:19:32	-12.0227	135.576	29.95	0	246	0	4.3
2013-11-13	17:20:33	-12.0226	135.576	38.11	2844	133	0	7.87
2013-11-13	17:21:34	-12.0227	135.576	18.13	1296	64	0	19.71
2013-11-13	17:22:37	-12.0227	135.576	29.6	0	192	0	10.04
2013-11-13	17:23:38	-12.0227	135.576	1.16	2124	219	0	19.07
2013-11-13	17:25:23	-12.0227	135.576	42.06	3888	28	0	11.65
2013-11-13	17:26:34	-12.0227	135.576	42.06	3888	28	0	0
2013-11-13	17:27:47	-12.0226	135.576	-25.39	0	78	0	6.11
2013-11-13	17:28:56	-12.0226	135.576	-25.39	0	78	0	0
2013-11-13	17:31:20	-12.0227	135.576	23.93	3312	278	0	12.34
2013-11-13	17:36:43	-12.0227	135.576	23.93	3312	278	0	0
2013-11-13	17:40:17	-12.0227	135.576	14.98	0	226	0	5.41
2013-11-13	17:43:55	-12.0227	135.576	16.1	2808	251	0	9.04
2013-11-13	17:45:04	-12.0227	135.576	26.34	3996	95	0	23.77
2013-11-13	17:46:15	-12.0227	135.576	13.1	3456	71	0	21.63
2013-11-13	17:48:04	-12.0226	135.576	45.18	0	245	0	22.06
2013-11-13	17:49:10	-12.0227	135.576	14.26	0	148	0	26.6
2013-11-13	17:50:24	-12.023	135.575	-61.82	3636	272	0	79.83
2013-11-13	17:52:08	-12.0236	135.574	-164.5	4356	79	0	131.11
2013-11-13	17:53:25	-12.0231	135.575	-49.61	2664	121	0	118.54
2013-11-13	17:56:13	-12.0229	135.576	-17.23	0	254	0	51.44
2013-11-13	17:58:49	-12.0226	135.576	44.42	3204	70	0	86.84
2013-11-13	18:01:52	-12.0223	135.577	99.97	8712	71	0	75.28
2013-11-13	18:04:20	-12.0225	135.576	65.01	27000	73	0	62.72
2013-11-13	18:09:38	-12.0225	135.576	65.01	27000	73	0	0
2013-11-13	18:14:06	-12.0229	135.576	36.66	13896	240	0	103.27
2013-11-13	18:19:04	-12.0223	135.576	35.29	0	126	0	86.54
2013-11-13	18:23:47	-12.0225	135.576	41.37	11232	178	0	22.83
2013-11-13	18:28:03	-12.0227	135.576	-22.73	4968	25	0	23.17
2013-11-13	18:29:07	-12.0227	135.576	33.67	0	20	0	24.37
2013-11-13	18:30:11	-12.0226	135.576	28.86	0	298	0	11.19
2013-11-13	18:31:18	-12.0226	135.576	12.6	1944	34	0	3.95
2013-11-13	18:32:20	-12.0228	135.576	47.46	3132	212	0	22.52
2013-11-13	18:33:32	-12.0229	135.576	40.23	5976	46	0	16.86
2013-11-13	18:34:45	-12.0229	135.576	34.9	0	37	0	7.19
2013-11-13	18:35:51	-12.0228	135.576	40.52	1044	179	0	17.09
2013-11-13	18:37:04	-12.0229	135.576	30.06	0	137	0	19.19
2013-11-13	18:38:10	-12.0229	135.576	45.31	0	119	0	3.33
2013-11-13	18:39:16	-12.0228	135.576	35.05	0	145	0	5.56
2013-11-13	18:40:21	-12.0228	135.576	15.43	0	269	0	10.11
2013-11-13	18:41:34	-12.0229	135.576	15.13	0	242	0	6.07
2013-11-13	18:42:38	-12.0228	135.576	45.54	216	219	0	12.54
2013-11-13	18:43:44	-12.0229	135.576	10.82	0	44	0	7.43
2013-11-13	18:44:53	-12.0227	135.576	33.97	0	348	0	22.71
2013-11-13	18:46:01	-12.0227	135.576	34.34	3816	56	0	3.66
2013-11-13	18:47:09	-12.0227	135.576	2.02	0	285	0	8.87
2013-11-13	18:49:48	-12.0226	135.576	23.66	1620	202	0	15.19
2013-11-13	18:52:06	-12.0226	135.576	34.92	0	67	0	4.95
2013-11-13	18:55:26	-12.0227	135.576	17.31	1368	127	0	3.67
2013-11-13	18:57:54	-12.0226	135.576	33.89	0	101	0	11.74
2013-11-13	18:59:03	-12.0229	135.576	-14.73	0	176	0	31.51
2013-11-13	19:00:16	-12.0226	135.576	4.53	3960	31	0	33.08
2013-11-13	19:02:26	-12.0227	135.576	64.31	3240	189	0	11.51
2013-11-13	19:05:21	-12.0227	135.576	68.7	288	130	0	20.89
2013-11-13	19:08:07	-12.0227	135.576	60.69	0	54	0	3.95
2013-11-13	19:09:18	-12.0226	135.576	94.33	4932	67	0	7.83
2013-11-13	19:11:09	-12.0227	135.576	31.89	4536	48	0	16.75
2013-11-13	19:13:04	-12.0226	135.576	18.3	612	26	0	4.63
2013-11-13	19:15:17	-12.0226	135.576	17.6	5652	148	0	5.57
2013-11-13	19:17:25	-12.0227	135.576	-26.31	4788	198	0	23.3
2013-11-13	19:18:29	-12.0228	135.576	55.01	2700	96	0	17.73
2013-11-13	19:19:44	-12.023	135.576	37.57	0	152	0	24.63
2013-11-13	19:20:50	-12.023	135.577	30.28	216	34	0	39.1
2013-11-13	19:21:57	-12.0229	135.577	12.9	0	207	0	4.22
2013-11-13	19:23:03	-12.023	135.577	30.58	2160	52	0	18.99
2013-11-13	19:24:06	-12.0227	135.577	86.49	3132	319	0	30.73	1
2013-11-13	19:25:20	-12.0231	135.577	22.55	0	223	0	39.16	1
2013-11-13	19:26:30	-12.0229	135.577	31.74	4212	228	0	22.19
2013-11-13	19:27:41	-12.0231	135.577	38.67	0	205	0	16.03
2013-11-13	19:28:45	-12.023	135.577	20.73	0	271	0	9.63
2013-11-13	19:32:33	-12.0231	135.577	17	2556	354	0	9.73
2013-11-13	19:35:56	-12.0226	135.577	40.17	7452	54	0	69.18	1
2013-11-13	19:39:20	-12.0224	135.578	24.24	4752	63	0	89.56	1
2013-11-13	19:41:35	-12.0226	135.578	-0.81	2772	137	0	50.07	1
2013-11-13	19:42:39	-12.0229	135.578	6.35	6948	191	0	27.99	1
2013-11-13	19:43:50	-12.023	135.577	36.46	1800	121	0	40.45	1
2013-11-13	19:45:27	-12.0233	135.577	36.49	5004	241	0	35.03	1
2013-11-13	19:47:15	-12.0231	135.577	39.61	4032	340	0	49.33
2013-11-13	19:49:39	-12.0231	135.577	62.73	6696	258	0	5	1
2013-11-13	19:51:29	-12.0231	135.576	-39.86	0	256	0	92.89	1
2013-11-13	19:53:04	-12.023	135.576	39.99	7344	88	0	33.83
2013-11-13	19:54:07	-12.0229	135.576	40.28	0	87	0	12.85
2013-11-13	19:55:13	-12.0228	135.576	63.34	0	196	0	12.1
2013-11-13	19:56:51	-12.0228	135.577	77.11	0	47	0	13.27
2013-11-13	19:59:43	-12.0233	135.577	-83.63	2988	131	0	56.6
2013-11-13	20:02:23	-12.0229	135.576	60.32	0	186	0	59.15
2013-11-13	20:03:31	-12.0228	135.576	67.14	0	60	0	10
2013-11-13	20:04:42	-12.0229	135.577	35.43	0	15	0	12.79
2013-11-13	20:06:38	-12.0227	135.576	82.26	3348	299	0	21.19
2013-11-13	20:08:13	-12.0227	135.576	82.26	3348	299	0	0
2013-11-13	20:09:26	-12.023	135.577	-18.08	3672	61	0	43.32
2013-11-13	20:11:07	-12.0229	135.576	56.82	8064	308	0	32.92
2013-11-13	20:13:35	-12.023	135.576	3.04	1944	151	0	8.58
2013-11-13	20:15:34	-12.0226	135.578	83.2	2772	22	0	121.61
2013-11-13	20:17:28	-12.0229	135.576	31.97	3132	240	0	127.31
2013-11-13	20:18:45	-12.0228	135.576	31.17	0	269	0	44
2013-11-13	20:20:31	-12.0231	135.576	14.21	4752	172	0	26.81
2013-11-13	20:21:59	-12.0231	135.576	32.74	1368	263	0	38.63
2013-11-13	20:23:02	-12.0231	135.576	36.78	0	81	0	34.84
2013-11-13	20:24:09	-12.023	135.576	41.19	972	282	0	7.65
2013-11-13	20:25:12	-12.0228	135.576	26.81	5472	94	0	47.4	1
2013-11-13	20:26:18	-12.0227	135.577	70.3	0	144	0	48.42	1
2013-11-13	20:27:25	-12.0229	135.577	30.36	1584	6	0	23.45
2013-11-13	20:28:30	-12.023	135.577	8.46	2124	181	0	21.11	1
2013-11-13	20:29:38	-12.0234	135.577	26.46	0	126	0	46.93	1
2013-11-13	20:30:44	-12.0237	135.577	50.37	8028	193	0	50.84
2013-11-13	20:31:55	-12.0235	135.577	49.52	0	26	0	29.04
2013-11-13	20:33:04	-12.0236	135.577	50.6	2484	261	0	20.3
2013-11-13	20:34:12	-12.0236	135.577	25.57	2016	65	0	13.63
2013-11-13	20:35:20	-12.0236	135.577	29.4	5796	347	0	5.07
2013-11-13	20:36:27	-12.0236	135.577	12.8	936	37	0	6.68
2013-11-13	20:37:32	-12.0236	135.577	29.18	4644	276	0	9.53
2013-11-13	20:38:41	-12.0234	135.576	-31.24	0	334	0	142.9
2013-11-13	20:39:45	-12.0227	135.576	50.26	7200	61	0	117.61	1
2013-11-13	20:40:56	-12.0227	135.576	16.91	3816	313	0	56.78	1
2013-11-13	20:41:59	-12.022	135.577	58.01	2448	337	0	107.71	1
2013-11-13	20:43:12	-12.022	135.577	35.94	0	142	0	3.62	1
2013-11-13	20:44:18	-12.0221	135.577	34.33	5832	220	0	20.37
2013-11-13	20:45:26	-12.0221	135.577	34.33	5832	220	0	0
2013-11-13	20:46:36	-12.0223	135.577	26.6	4068	8	0	54.18	1
2013-11-13	20:47:41	-12.0222	135.578	34.52	0	194	0	39.2	1
2013-11-13	20:48:50	-12.0221	135.577	37.32	2556	165	0	27.85
2013-11-13	20:49:59	-12.0223	135.578	43.19	0	197	0	41.54
2013-11-13	20:51:03	-12.0225	135.578	29.35	0	47	0	24.76
2013-11-13	20:52:16	-12.0227	135.578	40.67	18936	241	0	50.37	1
2013-11-13	20:53:26	-12.0228	135.578	34.15	0	50	0	10.91	1
2013-11-13	20:54:31	-12.0232	135.577	24.73	6372	174	0	73.79	1
2013-11-13	20:55:39	-12.0235	135.577	33.39	0	306	0	43.87	1
2013-11-13	20:56:54	-12.0236	135.577	48.7	4104	308	0	4.44
2013-11-13	20:58:17	-12.0237	135.578	30.94	1332	341	0	23.53
2013-11-13	20:59:52	-12.0237	135.578	15.39	0	102	0	9.27
2013-11-13	21:01:21	-12.0237	135.577	26.9	0	210	0	29.88
2013-11-13	21:02:32	-12.0239	135.577	17.03	0	167	0	27.42
2013-11-13	21:03:45	-12.0236	135.577	34.06	7308	24	0	40.48
2013-11-13	21:04:56	-12.0231	135.577	32.22	5148	276	0	72.14	1
2013-11-13	21:06:05	-12.023	135.576	14.9	3888	214	0	40.45	1
2013-11-13	21:07:15	-12.023	135.576	41.5	1440	263	0	5.76
2013-11-13	21:08:38	-12.023	135.576	38.57	0	300	0	14.8
2013-11-13	21:09:57	-12.0229	135.577	7.95	0	322	0	26.71
2013-11-13	21:11:02	-12.0229	135.577	22.89	0	277	0	4.74
2013-11-13	21:12:17	-12.023	135.576	48.64	0	141	0	23.09
2013-11-13	21:13:30	-12.0229	135.576	16.67	2700	43	0	17.39
2013-11-13	21:14:44	-12.023	135.576	62.18	2988	246	0	3.98
2013-11-13	21:15:59	-12.023	135.576	-1.34	0	41	0	4.22
2013-11-13	21:17:10	-12.023	135.577	20.84	0	71	0	46.6
2013-11-13	21:18:27	-12.0228	135.577	17.38	0	157	0	26.55
2013-11-13	21:20:46	-12.0228	135.577	17.38	0	157	0	0
2013-11-13	21:22:21	-12.0229	135.577	20.78	0	302	0	11.27
2013-11-13	21:23:52	-12.023	135.577	29.05	0	269	0	10.05
2013-11-13	21:29:17	-12.023	135.577	29.05	0	269	0	0
2013-11-13	21:37:33	-12.0228	135.577	33.65	0	356	-4	26.03	1
2013-11-13	22:30:54	-12.0228	135.577	36.67	0	356	-2	0	1
2013-11-13	22:43:16	-12.0228	135.577	36.67	0	345	0	0	1
2013-11-13	22:44:31	-12.023	135.577	20.9	0	90	0	23.8
2013-11-13	22:53:08	-12.0229	135.577	43.03	0	113	0	17.68
2013-11-13	23:15:11	-12.0229	135.577	43.03	0	113	0	0
2013-11-13	23:16:27	-12.0229	135.577	55.49	0	182	0	6.55
2013-11-13	23:18:14	-12.0231	135.577	-5.4	2988	358	0	24.39
2013-11-13	23:20:17	-12.023	135.577	27.98	0	9	0	22.31
2013-11-13	23:22:03	-12.023	135.577	-12.21	0	261	0	18.35
2013-11-13	23:23:14	-12.0231	135.577	17.8	0	49	0	10.01
2013-11-13	23:25:24	-12.0231	135.577	-0.41	1152	237	0	5.26
2013-11-13	23:27:47	-12.023	135.577	7.24	2556	290	0	8.03
2013-11-14	00:31:05	-12.023	135.577	7.24	2556	290	0	0
2013-11-14	00:33:05	-12.0229	135.577	44.11	0	181	0	15.54
2013-11-14	00:34:10	-12.023	135.577	28.34	252	45	0	9.34
2013-11-14	00:35:15	-12.023	135.577	39.09	252	53	0	3.37
2013-11-14	00:36:20	-12.0229	135.577	44.67	252	77	0	6.22
2013-11-14	00:37:25	-12.023	135.577	20.84	1656	33	0	5.56
2013-11-14	00:38:26	-12.0231	135.577	59.86	3960	122	0	10.93
2013-11-14	00:39:30	-12.023	135.577	18.67	324	115	0	10.79
2013-11-14	00:40:34	-12.023	135.577	15.63	2052	115	0	6.2
2013-11-14	00:41:39	-12.023	135.577	43.43	792	28	0	4.99
2013-11-14	00:42:42	-12.0231	135.577	-15.06	0	178	0	20.73
2013-11-14	00:43:46	-12.023	135.577	24.74	0	185	0	15.23
2013-11-14	00:44:53	-12.023	135.577	32.44	0	168	0	5.3
2013-11-14	00:45:56	-12.023	135.577	22.7	216	51	0	3.42
2013-11-14	00:47:00	-12.0229	135.577	40.42	396	359	0	6.41
2013-11-14	00:48:03	-12.023	135.577	39.38	1728	32	0	2.34
2013-11-14	00:49:07	-12.023	135.577	26.09	252	64	0	3.76
2013-11-14	00:50:10	-12.0231	135.577	46.45	216	112	0	9.79
2013-11-14	00:51:14	-12.023	135.577	30.19	1008	253	0	5.37
2013-11-14	00:52:18	-12.0229	135.577	50.7	1440	48	0	14.5
2013-11-14	00:53:26	-12.0233	135.577	-7.48	0	337	0	40.34
2013-11-14	01:08:23	-12.0233	135.577	-7.48	0	337	0	0
2013-11-14	01:11:02	-12.023	135.577	149.23	1188	158	0	47.68
2013-11-14	01:12:17	-12.023	135.577	45.64	0	281	0	31.46
2013-11-14	01:14:34	-12.023	135.577	-35.16	0	151	0	17.02
2013-11-14	01:15:47	-12.0231	135.577	17.98	0	194	0	16.62
2013-11-14	01:17:49	-12.0229	135.577	12.73	0	111	0	26.53
2013-11-14	01:19:43	-12.0229	135.577	18.86	0	113	0	10.27
2013-11-14	01:21:37	-12.023	135.577	7.53	0	1	0	14.77
2013-11-14	01:23:16	-12.0229	135.577	40.15	0	185	0	13.99
2013-11-14	01:24:26	-12.023	135.577	51.12	0	123	0	6.93
2013-11-14	01:25:47	-12.0229	135.577	44.06	3888	106	0	14.56
2013-11-14	01:27:28	-12.0231	135.577	17.28	1332	147	0	25.58
2013-11-14	01:29:00	-12.0231	135.577	17.28	1332	147	0	0
2013-11-14	01:34:06	-12.0231	135.577	27.7	0	0	0	23.78
2013-11-14	01:42:46	-12.0228	135.577	27.91	4500	193	0	29.37
2013-11-14	01:54:20	-12.0228	135.577	27.91	4500	193	0	0
2013-11-14	01:56:17	-12.0229	135.577	27.58	4212	179	0	12.54
2013-11-14	01:57:24	-12.023	135.577	40.71	0	95	0	24.58
2013-11-14	01:58:32	-12.0229	135.577	-9.97	0	132	0	53.55
2013-11-14	01:59:40	-12.0229	135.577	5.81	0	273	0	9.9
2013-11-14	02:01:04	-12.0229	135.577	27.66	0	246	0	3.81
2013-11-14	02:04:35	-12.023	135.577	21.95	0	141	0	4.98
2013-11-14	02:07:55	-12.023	135.576	-68.3	6048	108	0	45.16
2013-11-14	02:31:01	-12.023	135.576	-68.3	6048	108	0	0
2013-11-14	02:33:21	-12.023	135.577	57.6	1836	219	0	56.72
2013-11-14	02:34:27	-12.0232	135.577	-97.27	0	135	0	78.43
2013-11-14	02:35:34	-12.0231	135.577	5.57	1728	13	0	43.36
2013-11-14	02:36:48	-12.023	135.577	33.98	3312	243	0	19.83
2013-11-14	02:38:20	-12.023	135.577	44.26	2592	308	0	9.9
2013-11-14	02:39:24	-12.023	135.577	-41.54	0	131	0	45.14
2013-11-14	02:40:27	-12.023	135.577	34.92	1224	278	0	43.18
2013-11-14	02:41:34	-12.023	135.577	55.14	0	45	0	8.5
2013-11-14	02:42:41	-12.023	135.577	-3.01	0	127	0	34.93
2013-11-14	02:43:54	-12.0233	135.577	-81.29	4788	100	0	38.33
2013-11-14	02:44:59	-12.023	135.577	61.53	1548	224	0	70.24
2013-11-14	02:46:03	-12.023	135.577	28.69	0	39	0	15.17
2013-11-14	02:47:10	-12.0231	135.577	7.01	4572	305	0	16.65
2013-11-14	02:48:18	-12.023	135.577	44.11	0	26	0	22.89
2013-11-14	02:49:36	-12.0229	135.577	20.17	4212	22	0	12.05
2013-11-14	02:50:59	-12.0236	135.577	166.76	0	0	0	84.87
2013-11-14	02:52:14	-12.0236	135.577	166.76	0	0	0	0
2013-11-14	02:53:35	-12.0231	135.577	102.8	4140	278	0	52.3
2013-11-14	02:54:50	-12.0231	135.577	102.8	4140	278	0	0
2013-11-14	02:56:26	-12.0228	135.577	0.8	2160	57	0	68.94
2013-11-14	03:07:41	-12.0228	135.577	0.8	2160	57	0	0
2013-11-14	03:08:47	-12.0231	135.577	40.5	936	38	0	34.5
2013-11-14	03:09:59	-12.0231	135.577	59.62	0	234	0	5.29
2013-11-14	03:11:03	-12.0231	135.577	33.08	0	290	0	9.23
2013-11-14	03:12:09	-12.0231	135.577	37.04	1512	339	0	6.64
2013-11-14	03:13:16	-12.023	135.577	45.32	0	334	0	7.73
2013-11-14	03:14:29	-12.0228	135.577	5.73	864	331	0	25.8
2013-11-14	03:15:36	-12.023	135.577	36.85	2700	195	0	25.3
2013-11-14	03:16:43	-12.0231	135.577	36.49	2160	4	0	11.36
2013-11-14	03:18:03	-12.0233	135.577	70.58	8424	172	0	22
2013-11-14	03:19:07	-12.0234	135.577	75.91	3168	11	0	16.36
2013-11-14	03:20:11	-12.0228	135.577	21.04	0	357	0	65.91
2013-11-14	03:21:15	-12.0232	135.577	57.8	2772	0	0	40.95
2013-11-14	03:22:19	-12.023	135.577	27.96	540	258	0	21.97
2013-11-14	03:23:24	-12.0229	135.577	37.5	1836	0	0	7.08
2013-11-14	03:24:29	-12.0232	135.577	38.14	0	132	0	28.22
2013-11-14	03:25:34	-12.023	135.577	47.4	0	155	0	17.76
2013-11-14	03:26:40	-12.023	135.577	31.73	1692	205	0	2.89
2013-11-14	03:27:46	-12.0232	135.577	36.15	0	46	0	19.62
2013-11-14	03:28:51	-12.023	135.577	-6.07	0	16	0	28.27
2013-11-14	03:29:58	-12.0229	135.577	39.72	0	184	0	10.56
2013-11-14	03:31:02	-12.0229	135.577	38.89	0	331	0	1.86
2013-11-14	03:32:10	-12.0231	135.577	-6.84	2016	185	0	21.4
2013-11-14	03:33:33	-12.0232	135.577	47.21	252	77	0	16.98
2013-11-14	03:34:38	-12.0226	135.577	11.3	2232	6	0	59.08
2013-11-14	03:35:41	-12.023	135.577	52.55	0	81	0	45.81
2013-11-14	03:36:45	-12.023	135.577	29.16	1584	179	0	4.22
2013-11-14	03:37:50	-12.0232	135.577	66.29	0	165	0	26.51
2013-11-14	03:38:53	-12.023	135.577	30.77	0	189	0	28.39
2013-11-14	03:39:53	-12.0235	135.577	58.21	5004	344	0	56.84
2013-11-14	03:40:56	-12.023	135.577	44.86	0	5	0	50.51
2013-11-14	03:41:59	-12.0228	135.577	-4.39	0	173	0	30.36
2013-11-14	03:43:04	-12.023	135.577	8.81	0	183	0	19.2
2013-11-14	03:44:10	-12.023	135.577	8.48	0	191	0	8.33
2013-11-14	03:45:17	-12.0232	135.577	45.17	0	270	0	18.86
2013-11-14	03:46:20	-12.023	135.577	83.85	0	11	0	20.72
2013-11-14	03:47:23	-12.0226	135.577	-41.14	0	88	0	58.81
2013-11-14	03:48:27	-12.0232	135.577	44.37	0	17	0	79.02
2013-11-14	03:49:31	-12.023	135.577	36.15	0	77	0	23.74
2013-11-14	03:50:37	-12.0231	135.577	-13.62	5400	29	0	4.23
2013-11-14	03:51:41	-12.0229	135.577	32.49	0	46	0	14.52
2013-11-14	03:52:45	-12.023	135.577	51.09	0	39	0	13.94
2013-11-14	03:53:50	-12.023	135.577	-8.55	1980	17	0	8.64
2013-11-14	03:54:54	-12.0229	135.577	50.67	144	109	0	10.05
2013-11-14	03:55:59	-12.0231	135.577	57.37	0	22	0	23.29
2013-11-14	03:57:00	-12.0231	135.577	113.52	2808	202	0	11.24
2013-11-14	03:58:05	-12.0232	135.577	71.99	0	174	0	25.81
2013-11-14	03:59:12	-12.0229	135.577	-31.8	4212	208	0	38.5
2013-11-14	04:00:17	-12.0228	135.577	-88.18	1620	24	0	27.72
2013-11-14	04:01:23	-12.0228	135.577	-64.45	0	299	0	11.59
2013-11-14	04:02:26	-12.023	135.577	60.8	0	38	0	16.65
2013-11-14	04:03:30	-12.0229	135.577	0.2	252	36	0	3.55
2013-11-14	04:04:32	-12.023	135.577	-40.7	2916	22	0	3.45
2013-11-14	04:05:36	-12.0231	135.577	5.14	0	9	0	14.23
2013-11-14	04:06:39	-12.0227	135.577	-171.77	0	26	0	62.1
2013-11-14	04:07:42	-12.0229	135.577	30.43	576	27	0	43.24
2013-11-14	04:08:45	-12.023	135.577	22.02	0	29	0	4.22
2013-11-14	04:09:48	-12.0231	135.577	42.57	0	222	0	16.92
2013-11-14	04:10:52	-12.0231	135.577	34.66	72	13	0	4.67
2013-11-14	04:11:56	-12.0231	135.577	37.25	216	243	0	6.9
2013-11-14	04:13:00	-12.023	135.577	39.5	0	56	0	10.31
2013-11-14	04:14:04	-12.0231	135.577	9.75	0	235	0	6.83
2013-11-14	04:15:08	-12.0231	135.577	32.14	0	9	0	5.85
2013-11-14	04:16:13	-12.0229	135.577	-35.9	540	15	0	26.64
2013-11-14	04:17:16	-12.0232	135.577	45.96	1872	353	0	41.47
2013-11-14	04:18:20	-12.023	135.577	33.44	0	202	0	25.74
2013-11-14	04:19:25	-12.0229	135.577	62.96	1584	216	0	10.69
2013-11-14	04:20:31	-12.0228	135.577	3.95	0	93	0	17.75
2013-11-14	04:21:37	-12.023	135.577	24.36	0	39	0	21.83
2013-11-14	04:22:42	-12.0232	135.577	88.14	0	227	0	24.29
2013-11-14	04:23:55	-12.0229	135.577	27.1	0	44	0	45.27
2013-11-14	04:25:00	-12.023	135.577	113.72	0	57	0	15.68
2013-11-14	04:26:06	-12.0229	135.577	54.61	0	295	0	10.3
2013-11-14	04:27:12	-12.0227	135.577	-36.27	9000	40	0	24.51
2013-11-14	04:28:19	-12.023	135.577	150.42	0	348	0	43.77
2013-11-14	04:29:26	-12.0232	135.577	61.56	1080	58	0	26.77
2013-11-14	04:30:31	-12.023	135.577	131.12	6732	46	0	34.3
2013-11-14	04:31:39	-12.0232	135.577	106.4	4428	44	0	27.93
2013-11-14	04:32:55	-12.0231	135.577	58.79	8532	44	0	4.53
2013-11-14	04:34:05	-12.0231	135.577	132.08	5724	225	0	2.85
2013-11-14	04:35:12	-12.023	135.577	118.59	2916	66	0	17.6
2013-11-14	04:36:20	-12.0231	135.577	100.43	0	120	0	8.63
2013-11-14	04:37:30	-12.0229	135.577	-11.55	0	221	0	30.86
2013-11-14	04:38:43	-12.0234	135.577	202.41	1404	224	0	66.9
2013-11-14	04:39:49	-12.023	135.577	-128.69	4536	49	0	39.81
2013-11-14	04:40:55	-12.0228	135.577	-63.01	0	44	0	40.19
2013-11-14	04:42:01	-12.0231	135.577	-20.03	0	328	0	55.66
2013-11-14	04:43:06	-12.0231	135.577	106.46	0	44	0	11.64
2013-11-14	04:44:12	-12.023	135.577	59.39	1800	42	0	17.95
2013-11-14	04:45:21	-12.0231	135.577	-76.19	0	225	0	28.6
2013-11-14	04:46:27	-12.0231	135.577	20.54	0	68	0	6.67
2013-11-14	04:47:33	-12.0231	135.577	159.13	3564	243	0	25.05
2013-11-14	04:48:42	-12.0229	135.577	25.34	0	28	0	25.1
2013-11-14	04:50:15	-12.0232	135.577	5.84	2664	226	0	49.12
2013-11-14	04:51:54	-12.0229	135.577	5.37	3240	228	0	39.19
2013-11-14	04:53:27	-12.0229	135.577	-94.44	0	188	0	9.89
2013-11-14	04:57:11	-12.0231	135.577	5.08	0	353	0	23.85
2013-11-14	05:00:34	-12.0228	135.577	34.19	0	344	0	25.69
2013-11-14	05:01:37	-12.0229	135.577	45.66	0	232	0	13.88
2013-11-14	05:02:40	-12.0227	135.577	97.46	1728	349	0	22.57
2013-11-14	05:03:43	-12.023	135.577	21.87	0	357	0	24.25
2013-11-14	05:04:46	-12.0231	135.577	-78.95	0	195	0	21.02
2013-11-14	05:05:55	-12.023	135.577	-20.85	0	228	0	20.13
2013-11-14	05:07:01	-12.0232	135.577	-91.67	0	206	0	24.41
2013-11-14	05:08:05	-12.0234	135.577	-124.28	0	69	0	30.14
2013-11-14	05:09:10	-12.0233	135.577	-52.03	0	233	0	13.24
2013-11-14	05:10:17	-12.0227	135.577	98.16	4536	211	0	66.63
2013-11-14	05:11:21	-12.0227	135.577	83.46	0	188	0	10.99
2013-11-14	05:12:25	-12.023	135.577	39.25	0	44	0	37.71
2013-11-14	05:13:28	-12.0229	135.577	40.37	0	168	0	12.21
2013-11-14	05:14:29	-12.023	135.577	60.74	1620	67	0	14.46
2013-11-14	05:15:35	-12.0229	135.577	67.21	0	126	0	25.5
2013-11-14	05:16:38	-12.023	135.577	9.67	0	31	0	18.56
2013-11-14	05:17:41	-12.023	135.577	33.04	1044	28	0	1.97
2013-11-14	05:18:47	-12.0232	135.577	13.48	864	30	0	20.06
2013-11-14	05:19:50	-12.0229	135.577	45.51	1008	3	0	36.03
2013-11-14	05:20:54	-12.0232	135.577	15.74	0	262	0	46.16
2013-11-14	05:21:56	-12.0229	135.577	102.49	0	265	0	33.02
2013-11-14	05:22:58	-12.023	135.577	42.48	1368	32	0	12.09
2013-11-14	05:24:02	-12.0231	135.577	1.72	0	42	0	12.26
2013-11-14	05:25:06	-12.0227	135.577	78.98	0	300	0	41.75
2013-11-14	05:26:09	-12.023	135.577	22.63	0	223	0	33.72
2013-11-14	05:38:41	-12.023	135.577	22.63	0	223	0	0
2013-11-14	05:40:41	-12.0232	135.577	-13.53	10836	208	0	19.14
2013-11-14	05:41:53	-12.0228	135.577	15.6	0	73	0	64.07
2013-11-14	05:43:41	-12.0229	135.577	52.1	396	229	0	38.36
2013-11-14	05:44:59	-12.0228	135.577	-3.64	5832	50	0	27.62
2013-11-14	05:46:07	-12.0228	135.577	-12.58	5976	56	0	11.64
2013-11-14	05:47:10	-12.023	135.577	5.28	468	170	0	46.14
2013-11-14	05:48:23	-12.0231	135.577	-47.57	5328	215	0	14.31
2013-11-14	05:49:50	-12.0231	135.577	28.44	2556	67	0	18.94
2013-11-14	05:51:14	-12.023	135.577	-13.69	8172	236	0	20.32
2013-11-14	05:52:21	-12.023	135.577	29.57	540	220	0	6.97
2013-11-14	05:53:23	-12.023	135.577	8.73	2124	38	0	3.38
2013-11-14	05:54:29	-12.0231	135.577	34.1	2664	186	0	5.49
2013-11-14	05:55:44	-12.0235	135.576	28.51	0	76	0	72.04
2013-11-14	05:56:55	-12.0236	135.576	14.99	2304	299	0	15.11	1
2013-11-14	05:58:22	-12.0236	135.576	-9.57	22104	245	0	74.83	1
2013-11-14	05:59:44	-12.0237	135.576	67.41	15012	212	0	17.02	1
2013-11-14	06:01:08	-12.0242	135.575	39.45	0	122	0	106.79
2013-11-14	06:02:58	-12.0246	135.574	17.17	7236	86	0	67.65
2013-11-14	06:04:54	-12.0244	135.574	148.06	4212	236	0	29.71	1
2013-11-14	06:06:48	-12.0259	135.574	10.94	6588	252	0	166.09	1
2013-11-14	06:08:34	-12.0261	135.575	27.68	0	348	0	28.25	1
2013-11-14	06:10:24	-12.0266	135.574	-2.69	6516	301	0	56.43	1
2013-11-14	06:12:03	-12.0255	135.574	51.49	17136	356	0	134.48	1
2013-11-14	06:13:10	-12.0247	135.574	-13.85	19980	62	0	112.1	1
2013-11-14	06:14:19	-12.0247	135.574	4.41	0	280	0	28.27	1
2013-11-14	06:15:46	-12.024	135.575	8.55	9288	241	0	117.54
2013-11-14	06:17:02	-12.0243	135.574	25.94	11628	113	0	90.47	1
2013-11-14	06:18:13	-12.0234	135.575	167.75	15192	21	0	163.97	1
2013-11-14	06:19:48	-12.0225	135.577	213.31	4392	32	0	158.51	1
2013-11-14	06:21:14	-12.0225	135.577	180.94	4752	354	0	14.14	1
2013-11-14	06:22:32	-12.0233	135.575	49.4	10764	247	0	158.94
2013-11-14	06:24:20	-12.0235	135.576	7.12	3276	156	0	76.27	1
2013-11-14	06:26:58	-12.0242	135.576	-3.41	5184	64	0	96.41	1
2013-11-14	06:30:12	-12.0246	135.576	-33.72	10476	61	0	47.04	1
2013-11-14	06:37:01	-12.0246	135.576	-33.72	10476	61	0	0
2013-11-14	06:42:53	-12.0266	135.576	-99.38	19008	357	0	238.61
2013-11-14	06:50:23	-12.0265	135.574	-237.03	20376	228	0	224.44
2013-11-14	06:55:58	-12.0255	135.574	-197.4	10188	287	0	117.52	1
2013-11-14	07:54:36	-12.0255	135.574	-197.4	10188	287	0	0
2013-11-14	07:57:42	-12.0228	135.577	-135.28	2700	147	0	403.6	1
2013-11-14	08:05:01	-12.0228	135.577	-135.28	2700	147	0	0
2013-11-14	08:09:58	-12.0229	135.577	-31.05	0	262	0	11.35
2013-11-14	08:11:07	-12.0229	135.577	17.52	0	295	0	23.44
2013-11-14	08:12:20	-12.023	135.577	23.46	8064	64	0	5.17
2013-11-14	08:13:28	-12.023	135.576	35.32	0	267	0	5.89
2013-11-14	08:14:36	-12.023	135.577	4.45	0	18	0	20.03
2013-11-14	08:15:46	-12.0229	135.577	-16.8	0	298	0	8.38
2013-11-14	08:17:02	-12.023	135.577	-22.04	0	209	0	6.9
2013-11-14	10:59:24	-12.023	135.577	-22.04	0	209	0	0
2013-11-14	11:01:23	-12.0225	135.576	69.9	0	1	0	71.43
2013-11-14	11:02:33	-12.0229	135.577	15.66	576	321	0	64.82
2013-11-14	11:03:42	-12.0229	135.577	9.16	0	175	0	3.62
2013-11-14	11:05:08	-12.0228	135.576	24.01	1764	265	0	21.99
2013-11-14	11:07:22	-12.0229	135.576	87.8	0	171	0	11.13
2013-11-14	11:10:20	-12.0229	135.576	43.99	4212	76	0	2.94	1
2013-11-14	11:13:13	-12.023	135.576	68.1	1008	269	0	30.2	1
2013-11-14	11:14:26	-12.0231	135.576	246.55	0	128	0	40.98
2013-11-14	11:15:52	-12.0229	135.576	495.74	2556	80	0	71.34
2013-11-14	11:17:43	-12.0229	135.576	14.28	0	85	0	10.62
2013-11-14	11:18:58	-12.0228	135.576	42.26	0	105	0	9.33
2013-11-14	11:20:34	-12.0229	135.577	-6.35	0	157	0	25.31
2013-11-14	11:21:52	-12.0228	135.576	19.71	0	87	0	20.41
2013-11-14	11:23:48	-12.0228	135.576	27.49	936	213	0	6.87	1
2013-11-14	11:25:31	-12.0227	135.576	39.54	0	305	0	7.74	1
2013-11-14	11:27:27	-12.023	135.577	-113.7	5256	308	-4	37.49	1

## Sheet: Ga_07
Date	Time	Latitude	Longitude	Altitude	Speed	Course	Type	Distance	Essential
2013-11-12	11:29:28	-12.0299	135.568	61.53	0	265	-2	0	1
2013-11-12	11:30:45	-12.03	135.568	-73.94	7020	113	0	48.84	1
2013-11-12	11:32:00	-12.03	135.568	-8.12	3492	306	0	4.3	1
2013-11-12	11:33:15	-12.03	135.568	-137.2	0	142	0	6.6	1
2013-11-12	11:34:34	-12.03	135.568	-98.6	2808	136	0	18.27	1
2013-11-12	11:35:52	-12.03	135.568	-73.69	0	78	0	31.54	1
2013-11-12	11:38:19	-12.03	135.568	-73.69	0	78	0	0	1
2013-11-12	11:39:35	-12.03	135.568	58.28	1296	321	0	22.48	1
2013-11-12	11:40:48	-12.03	135.568	58.28	1296	321	0	0	1
2013-11-12	11:42:12	-12.03	135.568	5.5	2088	89	-4	17.76	1
2013-11-12	11:46:42	-12.03	135.568	-48.64	6624	265	-2	0	1
2013-11-12	11:47:57	-12.0299	135.568	-104.94	0	102	0	15.46	1
2013-11-12	11:49:17	-12.03	135.568	111.29	3924	260	0	32.38
2013-11-12	12:07:31	-12.03	135.568	111.29	3924	260	0	0
2013-11-12	12:10:55	-12.0307	135.569	-308.32	0	0	0	97.29
2013-11-12	13:41:19	-12.0307	135.569	-308.32	0	0	0	0
2013-11-12	13:44:22	-12.0224	135.578	-308.11	324	274	0	1373.75
2013-11-12	14:32:45	-12.0224	135.578	-308.11	324	274	0	0
2013-11-12	14:35:41	-12.0242	135.565	112.91	2448	258	0	1438.82
2013-11-12	14:36:46	-12.0241	135.566	2.51	0	288	0	64.87
2013-11-12	14:37:50	-12.0242	135.565	75.98	5184	109	0	41.61
2013-11-12	14:39:00	-12.0242	135.566	60.29	4788	308	0	13.44	1
2013-11-12	14:41:16	-12.021	135.566	57.68	1980	286	0	350.5	1
2013-11-12	14:42:23	-12.021	135.566	46.2	0	240	0	9.37	1
2013-11-12	14:43:30	-12.0202	135.569	82.22	50508	100	0	278.67	1
2013-11-12	14:44:35	-12.02	135.574	43.99	22428	78	0	587.78	1
2013-11-12	14:45:38	-12.0205	135.577	60.69	19656	161	0	319.32	1
2013-11-12	14:46:43	-12.0234	135.577	59.62	576	62	0	332.14	1
2013-11-12	14:47:42	-12.0238	135.577	0.15	1836	73	0	40.12	1
2013-11-12	14:48:44	-12.0234	135.578	10.86	0	220	0	77.7	1
2013-11-12	14:49:47	-12.0233	135.577	62.78	792	95	0	34.92
2013-11-12	14:50:51	-12.0233	135.578	67.85	0	147	0	5.57
2013-11-12	14:51:52	-12.0234	135.577	69.16	0	358	0	34.4
2013-11-12	14:52:58	-12.0236	135.577	144.48	12168	310	0	49.37	1
2013-11-12	14:54:07	-12.0199	135.576	184.7	39420	276	0	430.59	1
2013-11-12	14:55:20	-12.0205	135.571	133.97	19728	285	0	478.59	1
2013-11-12	14:56:23	-12.0196	135.566	66.9	17172	255	0	548.58	1
2013-11-12	14:57:39	-12.0271	135.565	51.53	35676	186	0	837.53	1
2013-11-12	14:58:46	-12.0304	135.567	73.19	43560	102	0	432.41	1
2013-11-12	14:59:52	-12.0301	135.568	-8.44	0	40	0	86.57	1
2013-11-12	15:01:01	-12.0301	135.568	15.72	0	44	0	5.16
2013-11-12	15:02:05	-12.0301	135.568	67.2	1368	84	0	3.49
2013-11-12	15:03:09	-12.0299	135.568	62.52	1476	91	0	19.45
2013-11-12	15:04:16	-12.0299	135.568	9.81	0	46	0	10.06
2013-11-12	15:05:27	-12.0299	135.568	87.14	0	85	0	10.06
2013-11-12	15:06:36	-12.0298	135.568	-14.82	0	323	0	25.04
2013-11-12	15:07:44	-12.0296	135.568	21.99	0	34	0	35.07
2013-11-12	15:09:59	-12.03	135.568	29.52	0	76	0	62.81
2013-11-12	15:11:49	-12.03	135.568	34.23	0	258	0	7.98
2013-11-12	15:13:12	-12.0291	135.569	-131.54	7308	238	0	165.75
2013-11-12	15:14:44	-12.0301	135.568	-0.25	0	46	0	186.39
2013-11-12	15:15:48	-12.03	135.568	32.1	0	228	0	19.44
2013-11-12	15:16:51	-12.03	135.568	10.83	612	121	0	7.08
2013-11-12	15:18:18	-12.03	135.568	-5.65	1404	8	0	8.5
2013-11-12	15:19:57	-12.032	135.566	16.76	13680	225	0	315.35
2013-11-12	15:21:33	-12.0313	135.565	29.01	1548	119	0	103.31
2013-11-12	15:22:36	-12.0313	135.565	7.7	2124	320	0	13.74
2013-11-12	15:23:43	-12.0313	135.566	38.6	0	24	0	20.22
2013-11-12	15:24:47	-12.0313	135.565	22.8	792	72	0	18.41
2013-11-12	15:25:50	-12.0313	135.565	23.21	3780	98	0	8.24
2013-11-12	15:26:52	-12.0314	135.565	-1.87	0	266	0	13.59
2013-11-12	15:27:55	-12.0316	135.566	-23.65	1188	144	0	37.2	1
2013-11-12	15:29:02	-12.0314	135.565	94.32	0	49	0	40.16	1
2013-11-12	15:30:06	-12.0315	135.565	-0.48	6264	135	0	31.13
2013-11-12	15:31:15	-12.0316	135.565	17.12	0	199	0	28.52
2013-11-12	15:32:39	-12.028	135.565	82.77	49500	10	0	398.96	1
2013-11-12	15:34:10	-12.0258	135.567	11.49	0	194	0	333.06	1
2013-11-12	15:35:30	-12.0255	135.567	39.84	0	139	0	30.29
2013-11-12	15:36:43	-12.0249	135.567	-13.81	4716	53	0	73.41	1
2013-11-12	15:37:56	-12.0246	135.566	52.84	1476	330	0	153.58	1
2013-11-12	15:38:57	-12.025	135.566	76.58	0	335	0	47.39	1
2013-11-12	15:39:57	-12.0245	135.565	55.8	216	211	0	64.02
2013-11-12	15:40:57	-12.0246	135.565	62.49	432	192	0	16.76
2013-11-12	15:42:07	-12.024	135.566	37.21	32904	7	0	72.94	1
2013-11-12	15:43:08	-12.0212	135.566	-31.84	0	198	0	322.15	1
2013-11-12	15:44:13	-12.0209	135.566	21.3	3168	139	0	29.41
2013-11-12	15:45:19	-12.0211	135.566	19.29	0	17	0	19.16
2013-11-12	15:46:23	-12.021	135.566	46.75	7596	174	0	10.9
2013-11-12	15:47:41	-12.0248	135.566	32.15	10260	125	0	425.64
2013-11-12	15:48:48	-12.0233	135.567	59.11	14328	104	0	207.91
2013-11-12	15:49:56	-12.0225	135.567	44.02	360	319	0	95.11
2013-11-12	15:51:01	-12.0224	135.567	52.31	3672	175	0	8.72
2013-11-12	15:52:05	-12.0224	135.567	48.59	0	184	0	0.67
2013-11-12	15:53:09	-12.0225	135.567	56.89	1512	138	0	11.46
2013-11-12	15:54:14	-12.0224	135.567	72.06	3420	140	0	18.68
2013-11-12	15:55:41	-12.0213	135.567	188	5328	11	0	135.67	1
2013-11-12	15:56:49	-12.0232	135.567	66.22	7200	172	0	216.51	1
2013-11-12	15:58:13	-12.0237	135.569	51.81	12816	139	0	243.54	1
2013-11-12	15:59:22	-12.0238	135.569	20.24	0	287	0	12.45	1
2013-11-12	16:00:28	-12.0235	135.569	36.15	3564	317	0	45.82
2013-11-12	16:01:38	-12.0235	135.569	70.7	1188	289	0	8.27
2013-11-12	16:02:39	-12.0235	135.569	71.12	0	184	0	20.42
2013-11-12	16:03:43	-12.0235	135.569	27.49	648	160	0	15.46
2013-11-12	16:04:45	-12.0236	135.569	38.1	1656	52	0	13.52
2013-11-12	16:05:49	-12.0236	135.569	33.97	108	39	0	3.32
2013-11-12	16:06:50	-12.0236	135.569	39.89	0	145	0	10.25
2013-11-12	16:07:50	-12.0236	135.569	50.32	720	135	0	4.97
2013-11-12	16:08:50	-12.0238	135.569	-0.6	1404	253	0	27.63
2013-11-12	16:09:52	-12.0234	135.569	67.9	4500	358	0	48.68
2013-11-12	16:11:07	-12.0239	135.569	4.34	1332	330	0	57.07
2013-11-12	16:12:13	-12.0235	135.569	64.38	468	39	0	47.17
2013-11-12	16:13:19	-12.0236	135.569	37.75	360	101	0	20.89
2013-11-12	16:14:25	-12.0237	135.569	14.03	0	0	0	12.06
2013-11-12	16:15:44	-12.0234	135.569	48.19	0	38	0	31.73
2013-11-12	16:16:48	-12.0236	135.569	37.89	108	276	0	26.38
2013-11-12	16:17:55	-12.0235	135.569	39.1	0	163	0	13.2
2013-11-12	16:19:04	-12.0236	135.569	62.88	0	110	0	2.58
2013-11-12	16:20:08	-12.0235	135.569	44.44	3600	207	0	11.09
2013-11-12	16:21:12	-12.0235	135.569	34.37	3348	203	0	5.02
2013-11-12	16:22:18	-12.0232	135.569	22.46	1404	33	0	32.58	1
2013-11-12	16:23:25	-12.0231	135.569	42.47	16776	18	0	13.55	1
2013-11-12	16:24:33	-12.0231	135.569	36.04	648	332	0	11.66
2013-11-12	16:25:39	-12.0232	135.569	27.48	0	331	0	14.63
2013-11-12	16:26:53	-12.0231	135.569	51.66	756	333	0	7.57
2013-11-12	16:27:59	-12.0234	135.568	34.18	0	251	0	44.24
2013-11-12	16:29:03	-12.0234	135.568	46.83	2592	292	0	43.27	1
2013-11-12	16:30:09	-12.0233	135.567	34.05	8892	245	0	100.09	1
2013-11-12	16:31:54	-12.0238	135.567	25.93	2628	28	0	76.58	1
2013-11-12	16:33:17	-12.0242	135.567	-68.72	0	317	0	53.69	1
2013-11-12	16:34:29	-12.0237	135.567	92.77	0	170	0	51.17
2013-11-12	16:35:43	-12.0236	135.567	91.18	0	309	0	15.3
2013-11-12	16:37:07	-12.0235	135.567	59.47	0	199	0	8.34
2013-11-12	16:38:18	-12.0236	135.567	61.91	0	303	0	10.06
2013-11-12	16:39:25	-12.0237	135.567	113.45	1224	304	0	23.61
2013-11-12	16:40:31	-12.0237	135.567	-0.28	216	47	0	21.67	1
2013-11-12	16:41:37	-12.0235	135.567	76.75	504	42	0	29.29	1
2013-11-12	16:42:43	-12.0237	135.567	85.24	108	64	0	26.7
2013-11-12	16:43:51	-12.0236	135.567	77.99	0	208	0	17.44
2013-11-12	16:44:57	-12.0236	135.567	95.04	0	168	0	10.56
2013-11-12	16:46:02	-12.0237	135.567	86.43	0	130	0	12.19
2013-11-12	16:47:17	-12.0237	135.566	51.92	4320	333	0	41.97
2013-11-12	16:48:48	-12.0231	135.566	61.19	0	108	0	63.4
2013-11-12	16:50:23	-12.0232	135.566	77.91	0	116	0	22.08
2013-11-12	16:51:54	-12.0232	135.566	77.91	0	116	0	0
2013-11-12	16:53:13	-12.0232	135.566	45.36	0	175	0	24.84
2013-11-12	16:54:39	-12.0237	135.566	74.47	0	41	0	53.37
2013-11-12	16:55:57	-12.0237	135.567	23.74	6804	79	0	49.83
2013-11-12	16:57:03	-12.0234	135.567	31.6	3600	67	0	53.09	1
2013-11-12	16:58:10	-12.0234	135.568	67.69	6444	93	0	66.36	1
2013-11-12	16:59:17	-12.0235	135.568	36.24	7272	126	0	52.95	1
2013-11-12	17:00:23	-12.0234	135.569	75.74	7308	101	0	66.53	1
2013-11-12	17:01:26	-12.0236	135.569	15.54	756	14	0	17.23	1
2013-11-12	17:02:32	-12.0235	135.569	3.55	288	92	0	6.04
2013-11-12	17:03:35	-12.0235	135.569	28.31	612	37	0	2.82
2013-11-12	17:04:43	-12.0236	135.569	64.75	0	32	0	11.36
2013-11-12	17:05:49	-12.0236	135.569	12.17	0	304	0	1.11
2013-11-12	17:07:00	-12.0235	135.569	31.63	1332	31	0	16.11
2013-11-12	17:08:05	-12.0235	135.569	20.98	540	342	0	3.52
2013-11-12	17:09:12	-12.0235	135.569	34.73	0	199	0	15.58
2013-11-12	17:10:20	-12.0235	135.569	33.88	468	186	0	23.79
2013-11-12	17:11:26	-12.0236	135.569	54.71	0	10	0	6.77
2013-11-12	17:12:30	-12.0236	135.569	66.45	900	44	0	10.31
2013-11-12	17:13:34	-12.0235	135.569	49.29	2736	162	0	10.45
2013-11-12	17:14:39	-12.0236	135.569	66.79	0	312	0	47.94
2013-11-12	17:15:47	-12.0236	135.569	80.65	0	45	0	8.01
2013-11-12	17:16:54	-12.0236	135.569	72.75	3132	97	0	20.08
2013-11-12	17:18:02	-12.0234	135.57	2.55	0	10	0	70.32
2013-11-12	17:19:09	-12.023	135.57	35.18	1008	160	0	44.48
2013-11-12	17:20:17	-12.0231	135.57	103.6	468	110	0	10.42
2013-11-12	17:21:26	-12.0231	135.57	4.91	3204	84	0	26.6	1
2013-11-12	17:22:32	-12.0229	135.571	59.31	9072	40	0	79.99	1
2013-11-12	17:23:38	-12.0223	135.571	29	1548	31	0	59.58	1
2013-11-12	17:24:46	-12.0223	135.571	81.65	0	263	0	19.91	1
2013-11-12	17:25:58	-12.0224	135.571	124.33	0	95	0	11.94
2013-11-12	17:27:13	-12.0225	135.571	185.13	0	209	0	43.18
2013-11-12	17:28:19	-12.0225	135.571	159.75	576	331	0	3.26
2013-11-12	17:29:35	-12.0224	135.571	-5.06	3528	66	0	70.14
2013-11-12	17:35:55	-12.0224	135.571	-5.06	3528	66	0	0
2013-11-12	17:40:38	-12.0224	135.572	7.33	4500	66	0	84.64	1
2013-11-12	17:45:35	-12.0232	135.572	30.63	0	350	0	113.17	1
2013-11-12	17:48:53	-12.0242	135.57	26.26	9432	278	0	224.2	1
2013-11-12	17:52:02	-12.0235	135.569	51.22	0	83	0	192.23	1
2013-11-12	17:53:15	-12.0229	135.569	65.06	1008	300	0	67.18
2013-11-12	17:55:32	-12.023	135.569	76.25	2016	199	0	10.9
2013-11-12	17:57:58	-12.0229	135.569	45.43	2916	211	0	10.94
2013-11-12	18:01:16	-12.0234	135.569	119.61	22176	111	0	67.17
2013-11-12	18:03:31	-12.0236	135.569	164.87	4284	93	0	30.59
2013-11-12	18:04:43	-12.0237	135.569	85.89	0	124	0	5.23
2013-11-12	18:06:39	-12.0239	135.57	347.1	2664	118	0	84.08
2013-11-12	18:08:44	-12.0238	135.569	214.64	396	99	0	30.11
2013-11-12	18:11:50	-12.0236	135.569	144.87	7668	114	0	61.06
2013-11-12	18:15:14	-12.0236	135.569	166.41	2016	315	0	23.43
2013-11-12	18:18:57	-12.0233	135.569	94.51	1080	258	0	42.64
2013-11-12	18:22:43	-12.0236	135.569	145.84	1404	331	0	58.1
2013-11-12	18:26:19	-12.0237	135.569	145.7	252	339	0	32.53
2013-11-12	18:29:59	-12.0236	135.569	-7.62	7164	51	0	16.14
2013-11-12	18:33:00	-12.0234	135.569	106.53	1260	297	0	27.51
2013-11-12	18:34:08	-12.0234	135.569	79.98	0	107	0	13.64
2013-11-12	18:35:23	-12.0234	135.569	120.6	2340	7	0	3.57
2013-11-12	18:37:17	-12.0237	135.569	53.19	0	59	0	24.1
2013-11-12	18:38:52	-12.0235	135.569	55.94	6156	29	0	24.55
2013-11-12	18:40:15	-12.0233	135.569	145.92	360	204	0	19.98
2013-11-12	18:41:55	-12.0233	135.569	145.54	360	205	0	7.11
2013-11-12	18:43:45	-12.0236	135.569	-26.1	0	146	0	38.14
2013-11-12	18:45:20	-12.0238	135.569	-205.91	0	134	0	28.1
2013-11-12	18:46:50	-12.0235	135.569	168.81	9828	30	0	61.16
2013-11-12	18:48:02	-12.0241	135.569	-11.22	0	55	0	67.6
2013-11-12	18:49:16	-12.0236	135.568	-33.22	0	95	0	55.02
2013-11-12	18:50:46	-12.024	135.569	-420.74	1260	104	0	42.31
2013-11-12	18:52:13	-12.0237	135.569	110.87	0	352	0	26.13
2013-11-12	18:54:03	-12.0239	135.569	69.69	2700	287	0	19.44
2013-11-12	18:56:26	-12.0239	135.569	60.81	2592	356	0	1.72
2013-11-12	18:59:47	-12.0239	135.569	60.81	2592	356	0	0
2013-11-12	19:00:49	-12.0235	135.569	51.23	0	224	0	44.84
2013-11-12	19:01:56	-12.0237	135.569	26.7	0	306	0	23.01
2013-11-12	19:03:12	-12.0237	135.569	6.72	0	305	0	9.16
2013-11-12	19:04:28	-12.024	135.569	-11.09	4572	229	0	27.69
2013-11-12	19:05:56	-12.0238	135.569	30.77	12312	167	0	21.39
2013-11-12	19:07:17	-12.0237	135.569	24.82	0	220	0	14.55
2013-11-12	19:08:28	-12.0236	135.569	43.22	5112	39	0	20.53
2013-11-12	19:09:43	-12.0228	135.568	-46.5	5616	294	0	87.6
2013-11-12	19:11:42	-12.0236	135.568	2.58	972	32	0	84.19
2013-11-12	19:13:40	-12.0237	135.569	-14.05	6840	26	0	41.1
2013-11-12	19:15:34	-12.0237	135.569	-14.05	6840	26	0	0
2013-11-12	19:16:39	-12.0237	135.568	21.69	0	64	0	35.35
2013-11-12	19:17:45	-12.0237	135.569	32.67	0	92	0	11.67
2013-11-12	19:18:49	-12.0238	135.569	36.1	648	99	0	14.92
2013-11-12	19:19:52	-12.0237	135.568	41.02	180	249	0	18.73
2013-11-12	19:20:56	-12.0237	135.569	44.83	288	5	0	6.05
2013-11-12	19:21:59	-12.0237	135.569	36.26	0	73	0	12.11
2013-11-12	19:23:03	-12.0237	135.568	23.65	3024	74	0	30.18
2013-11-12	19:24:08	-12.0236	135.569	36.3	0	109	0	20.42
2013-11-12	19:25:15	-12.0236	135.568	-15.99	0	265	0	18.18
2013-11-12	19:26:18	-12.0237	135.569	26.44	576	309	0	15.16
2013-11-12	19:27:21	-12.0236	135.569	59.2	1476	242	0	13.41
2013-11-12	19:28:26	-12.0237	135.568	16.65	972	313	0	21.97
2013-11-12	19:29:29	-12.0236	135.569	31.43	2880	63	0	17.85
2013-11-12	19:30:38	-12.0233	135.569	66.73	4068	229	0	69.91
2013-11-12	19:31:45	-12.0236	135.569	18.07	3384	62	0	61.61
2013-11-12	19:32:52	-12.0235	135.569	54.61	0	248	0	26.11
2013-11-12	19:33:59	-12.0236	135.569	37.82	6048	33	0	16.91
2013-11-12	19:35:03	-12.0237	135.568	14.02	828	222	0	26.38
2013-11-12	19:36:10	-12.0235	135.569	64.9	0	286	0	20.87
2013-11-12	19:37:24	-12.0237	135.569	38.04	5652	78	0	30.08
2013-11-12	19:38:31	-12.0237	135.569	43.52	684	51	0	11.54
2013-11-12	19:39:38	-12.0235	135.569	1.66	1188	64	0	26.58
2013-11-12	19:40:44	-12.0236	135.569	70.26	828	202	0	18.51
2013-11-12	19:41:48	-12.0236	135.568	14.9	2952	138	0	13.61
2013-11-12	19:42:50	-12.0237	135.568	25.04	0	261	0	13.76
2013-11-12	19:43:54	-12.0237	135.568	5.04	1296	284	0	7.52
2013-11-12	19:44:58	-12.0236	135.568	13.61	540	202	0	16.58
2013-11-12	19:46:01	-12.0236	135.568	25.33	396	96	0	3.11
2013-11-12	19:47:06	-12.0237	135.569	36.25	972	73	0	14.85
2013-11-12	19:48:09	-12.0236	135.569	24.55	72	355	0	8.28
2013-11-12	19:49:11	-12.0236	135.568	32.96	0	334	0	11.7
2013-11-12	19:50:16	-12.0237	135.569	32.14	108	288	0	16.83
2013-11-12	19:51:19	-12.0236	135.569	42.43	36	100	0	13.35
2013-11-12	19:52:21	-12.0236	135.569	20.45	0	191	0	10.02
2013-11-12	19:53:22	-12.0236	135.569	49.57	1188	65	0	6.54
2013-11-12	19:54:26	-12.0237	135.568	15.69	1044	237	0	24.93
2013-11-12	19:55:29	-12.0238	135.568	8.76	756	94	0	13.41
2013-11-12	19:56:33	-12.0237	135.569	39.26	540	37	0	26.84
2013-11-12	19:57:34	-12.0238	135.568	15.14	0	66	0	40.56
2013-11-12	19:58:37	-12.0237	135.569	13.66	792	25	0	39.36
2013-11-12	19:59:42	-12.0236	135.569	23.29	216	68	0	5.76
2013-11-12	20:00:49	-12.0237	135.569	-30.4	1080	330	0	12.34
2013-11-12	20:01:53	-12.0235	135.569	45.17	3672	93	0	14.01
2013-11-12	20:02:59	-12.0236	135.569	35.37	0	270	0	8.9
2013-11-12	20:04:03	-12.0235	135.569	27.24	180	64	0	7.52
2013-11-12	20:05:05	-12.0236	135.569	31.66	2304	322	0	5.78
2013-11-12	20:06:08	-12.0235	135.569	33.39	720	252	0	15.37
2013-11-12	20:07:11	-12.0235	135.569	45.67	1044	336	0	13.96
2013-11-12	20:08:15	-12.0236	135.568	25.89	504	169	0	15.23
2013-11-12	20:09:16	-12.0235	135.569	40.81	0	348	0	18.56
2013-11-12	20:10:19	-12.0236	135.569	29.63	0	13	0	10.77
2013-11-12	20:11:22	-12.0235	135.569	44.73	0	80	0	6.12
2013-11-12	20:12:27	-12.0236	135.569	34.62	4140	70	0	6.41
2013-11-12	20:13:30	-12.0236	135.569	30.63	0	245	0	8.39
2013-11-12	20:14:33	-12.0235	135.569	38.98	1764	57	0	6.57
2013-11-12	20:15:36	-12.0235	135.569	49.06	0	253	0	4.37
2013-11-12	20:16:39	-12.0235	135.569	15.09	1044	61	0	5.45
2013-11-12	20:17:42	-12.0236	135.568	32.03	2232	51	0	8.87
2013-11-12	20:18:44	-12.0235	135.569	51.69	468	66	0	27.45
2013-11-12	20:19:47	-12.0236	135.568	49.27	2268	141	0	22.9
2013-11-12	20:20:50	-12.0236	135.568	-1.69	0	352	0	11.28
2013-11-12	20:21:53	-12.0236	135.569	54.17	180	24	0	19.38
2013-11-12	20:22:56	-12.0235	135.569	49.3	0	207	0	8.11
2013-11-12	20:23:59	-12.0236	135.569	23.78	1512	266	0	11.75
2013-11-12	20:25:01	-12.0236	135.568	8.03	1260	355	0	20
2013-11-12	20:26:07	-12.0235	135.569	26.6	0	226	0	22.64
2013-11-12	20:27:12	-12.0234	135.569	80.58	0	276	0	9.59
2013-11-12	20:28:15	-12.0235	135.568	18.6	2340	249	0	14.37
2013-11-12	20:29:18	-12.0236	135.569	44.2	0	271	0	10.08
2013-11-12	20:30:21	-12.0236	135.569	32.88	2268	76	0	11.65
2013-11-12	20:31:24	-12.0237	135.568	9.16	3528	225	0	30.72
2013-11-12	20:32:27	-12.0235	135.569	35.59	396	220	0	28.37
2013-11-12	20:33:31	-12.0236	135.569	19.71	324	195	0	9.18
2013-11-12	20:34:38	-12.0235	135.569	76.19	0	258	0	6.69
2013-11-12	20:35:41	-12.0235	135.568	36.48	0	313	0	13.53
2013-11-12	20:36:50	-12.0236	135.568	44.5	1728	43	0	11.06
2013-11-12	20:37:54	-12.0237	135.568	1.14	648	217	0	9.54
2013-11-12	20:38:57	-12.0236	135.569	57.17	0	340	0	21.05
2013-11-12	20:40:03	-12.0236	135.568	-10.03	0	201	0	7.07
2013-11-12	20:41:09	-12.0235	135.569	16.99	0	73	0	38.92
2013-11-12	20:42:15	-12.0233	135.569	89.5	0	270	0	48.72
2013-11-12	20:43:19	-12.0235	135.569	42.21	1224	226	0	78.74
2013-11-12	20:44:24	-12.0235	135.569	53.69	1944	225	0	9.23
2013-11-12	20:45:29	-12.0237	135.568	0.88	0	209	0	35.48
2013-11-12	20:46:48	-12.0237	135.568	12.34	1260	54	0	1.45
2013-11-12	20:47:52	-12.0235	135.569	0.26	0	218	0	36.38
2013-11-12	20:48:56	-12.0234	135.569	33.72	1152	76	0	12.17
2013-11-12	20:50:04	-12.0235	135.569	46.71	0	304	0	12.75
2013-11-12	20:51:11	-12.0234	135.569	30.22	0	117	0	11.49
2013-11-12	20:52:18	-12.0233	135.569	13.08	0	293	0	16.14
2013-11-12	20:53:21	-12.0235	135.569	69.3	180	28	0	24.51
2013-11-12	20:54:24	-12.0234	135.569	52.24	504	292	0	2.33
2013-11-12	20:55:35	-12.0235	135.569	33.77	0	351	0	21.9
2013-11-12	20:56:42	-12.0233	135.569	29.21	0	136	0	24.29
2013-11-12	20:57:47	-12.0234	135.569	24.58	0	50	0	9.18
2013-11-12	20:58:52	-12.0233	135.569	30.8	2160	297	0	17.7
2013-11-12	20:59:59	-12.0234	135.569	47.98	2916	112	0	9.29
2013-11-12	21:01:10	-12.0234	135.569	30.72	0	276	0	2.11
2013-11-12	21:02:14	-12.0235	135.569	47.98	0	40	0	9.07
2013-11-12	21:03:23	-12.0234	135.569	35.05	0	318	0	12.45
2013-11-12	21:04:30	-12.0234	135.569	45.14	0	242	0	16.54
2013-11-12	21:05:31	-12.0236	135.569	54.98	0	349	0	22.62
2013-11-12	21:06:33	-12.0235	135.569	52.75	1044	51	0	24.96
2013-11-12	21:07:38	-12.0234	135.569	39.65	576	24	0	19.36
2013-11-12	21:08:42	-12.0234	135.569	30.35	0	207	0	13.86
2013-11-12	21:09:47	-12.0234	135.569	38.71	72	220	0	4.95
2013-11-12	21:10:55	-12.0234	135.569	26.43	0	264	0	2.33
2013-11-12	21:12:08	-12.0234	135.569	41.11	0	0	0	5.27
2013-11-12	21:13:10	-12.0221	135.57	258.45	0	254	0	197.86
2013-11-12	21:14:15	-12.0232	135.568	39.4	1944	354	0	197.99
2013-11-12	21:15:21	-12.0232	135.569	67.04	0	262	0	21.68
2013-11-12	21:16:28	-12.0232	135.568	37.21	0	74	0	28.73
2013-11-12	21:17:34	-12.023	135.569	43.88	3456	45	0	29.63
2013-11-12	21:18:39	-12.0228	135.569	84.51	2844	56	0	31.4
2013-11-12	21:19:45	-12.023	135.569	40.4	0	270	0	31.88
2013-11-12	21:20:53	-12.0231	135.569	39.64	0	117	0	15.91
2013-11-12	21:21:57	-12.0231	135.569	34.82	612	71	0	1.69
2013-11-12	21:23:01	-12.0232	135.568	41.87	8820	236	0	42.19
2013-11-12	21:24:04	-12.0228	135.569	73.64	3240	248	0	81.12
2013-11-12	21:25:09	-12.0232	135.569	37.7	3888	75	0	51.66
2013-11-12	21:26:12	-12.0232	135.568	27.46	828	12	0	8.28
2013-11-12	21:27:19	-12.0231	135.569	45.23	0	18	0	9.66
2013-11-12	21:28:25	-12.0231	135.569	43.85	0	61	0	10.48
2013-11-12	21:29:27	-12.0231	135.569	44.86	5184	269	0	4
2013-11-12	21:32:01	-12.0232	135.569	33.35	0	47	0	5
2013-11-12	21:34:00	-12.0231	135.569	43.16	0	241	0	25.32
2013-11-12	21:35:11	-12.023	135.569	20.44	0	259	0	6.03
2013-11-12	21:36:38	-12.0231	135.569	23.37	0	209	0	16.55
2013-11-12	21:37:47	-12.0235	135.569	44.53	5040	70	0	63.32	1
2013-11-12	21:39:04	-12.0234	135.569	28.39	0	49	0	10.67	1
2013-11-12	21:40:24	-12.0233	135.57	63.64	5400	110	0	46.51
2013-11-12	21:41:30	-12.0233	135.569	57.57	7380	97	0	35.71
2013-11-12	21:43:05	-12.0239	135.569	64.84	0	211	0	81.41
2013-11-12	21:44:46	-12.0234	135.569	48.6	0	312	0	69.1
2013-11-12	21:46:23	-12.0234	135.569	47.97	0	248	0	7.64
2013-11-12	21:47:40	-12.0235	135.569	39.5	2844	15	0	14.56
2013-11-12	21:49:07	-12.0239	135.569	79.95	0	178	0	47.4
2013-11-12	21:50:28	-12.0236	135.569	48.74	0	286	0	40.51
2013-11-12	21:51:40	-12.0236	135.569	59.16	0	104	0	16.42
2013-11-12	21:52:59	-12.0235	135.569	48.33	0	177	0	11.83
2013-11-12	21:54:24	-12.0235	135.569	26.83	3888	142	0	14.91
2013-11-12	21:55:51	-12.0237	135.569	59.77	0	257	0	23.58
2013-11-12	21:57:13	-12.0234	135.569	46.38	0	173	0	37.99
2013-11-12	21:58:32	-12.0235	135.569	20.79	0	23	0	17.04
2013-11-12	22:00:06	-12.0235	135.569	43.29	0	199	0	12.27
2013-11-12	22:01:31	-12.0236	135.569	36.36	0	139	0	10.06
2013-11-12	22:06:38	-12.0236	135.569	36.36	0	139	0	0
2013-11-12	22:11:14	-12.0236	135.569	33.01	0	236	0	5.39
2013-11-12	22:12:39	-12.0235	135.569	40.71	7704	232	0	28.66
2013-11-12	22:15:38	-12.0235	135.569	32.71	0	267	0	6.68
2013-11-12	22:16:44	-12.0235	135.569	44	4248	263	0	5.08
2013-11-12	22:17:54	-12.0235	135.569	40.37	0	279	0	23.98
2013-11-12	22:19:18	-12.0236	135.569	49.39	0	80	0	18.27
2013-11-12	22:21:25	-12.0236	135.569	43.65	0	292	0	1
2013-11-12	22:23:33	-12.0236	135.569	43.65	0	292	0	0
2013-11-12	22:24:44	-12.0235	135.569	23.38	0	187	0	5.52
2013-11-12	22:26:25	-12.0236	135.569	35.73	6264	147	0	10.57
2013-11-12	22:27:58	-12.0235	135.569	27.78	0	120	0	4.78
2013-11-12	22:29:35	-12.0235	135.569	36.9	0	47	-4	4.51	1
2013-11-12	22:31:14	-12.0235	135.569	46.86	0	33	-2	0	1
2013-11-12	22:32:18	-12.0235	135.569	25.27	792	33	0	8.41	1
2013-11-12	22:33:23	-12.0234	135.569	48.2	1008	45	0	13.11
2013-11-12	22:34:27	-12.0235	135.569	34.14	0	327	0	10.74
2013-11-12	22:35:32	-12.0235	135.569	36.68	180	266	0	8.66
2013-11-12	22:36:33	-12.0235	135.569	36.66	0	56	0	7.56
2013-11-12	22:37:34	-12.0233	135.569	43.33	0	47	0	20.95
2013-11-12	22:38:35	-12.0235	135.569	40.2	0	84	0	12.68
2013-11-12	22:39:36	-12.0234	135.569	27.72	0	56	0	6.27
2013-11-12	22:40:37	-12.0234	135.569	50.25	0	40	0	7.15
2013-11-12	22:41:38	-12.0235	135.569	39.54	0	35	0	1.97
2013-11-12	22:42:42	-12.0236	135.569	14.54	576	46	0	21.74
2013-11-12	22:43:46	-12.0234	135.569	45.84	0	75	0	32.96
2013-11-12	22:44:50	-12.0234	135.569	50.76	0	66	0	11.19
2013-11-12	22:45:54	-12.0234	135.569	59.43	0	38	0	5.1
2013-11-12	22:46:58	-12.0236	135.569	26.88	0	32	0	20.84
2013-11-12	22:48:02	-12.0234	135.569	47.58	0	38	0	21.93
2013-11-12	22:49:07	-12.0234	135.569	51.31	0	53	0	1.97
2013-11-12	22:50:16	-12.0235	135.569	19.85	0	43	0	9.06
2013-11-12	22:51:21	-12.0235	135.569	30.93	0	41	0	3.76
2013-11-12	22:52:27	-12.0235	135.569	44.16	0	56	0	8.5
2013-11-12	22:53:32	-12.0235	135.569	31.81	0	42	0	3.72
2013-11-12	22:54:37	-12.0236	135.569	23.22	0	35	0	8.23
2013-11-12	22:55:41	-12.0235	135.569	32.78	0	142	0	8.61
2013-11-12	22:56:45	-12.0235	135.569	43.84	1188	36	0	6.13
2013-11-12	22:57:50	-12.0236	135.569	40.55	684	52	0	9.31
2013-11-12	22:58:54	-12.0235	135.569	41.55	0	125	0	9.92
2013-11-12	22:59:58	-12.0236	135.569	44.47	0	57	0	17.52
2013-11-12	23:01:02	-12.0235	135.569	34.93	756	43	0	16.84
2013-11-12	23:02:05	-12.0234	135.569	21.51	0	89	0	11.49
2013-11-12	23:03:15	-12.0233	135.569	58.72	0	103	0	14.39
2013-11-12	23:04:20	-12.0236	135.569	42.67	0	209	0	29.76
2013-11-12	23:05:25	-12.0238	135.569	8.54	0	19	0	21.29
2013-11-12	23:07:05	-12.0236	135.569	-30.84	0	266	0	55.2
2013-11-12	23:08:24	-12.0236	135.569	-3.49	0	288	0	10.99
2013-11-12	23:09:40	-12.0233	135.568	141.5	2808	113	0	123.64
2013-11-12	23:10:47	-12.0234	135.569	69.88	1872	245	0	67.01
2013-11-12	23:12:02	-12.0232	135.568	177.15	0	331	0	85.58
2013-11-12	23:13:10	-12.0233	135.569	26.98	3528	308	0	89.18
2013-11-12	23:14:23	-12.0233	135.569	35.87	0	310	0	5.29
2013-11-12	23:15:36	-12.0236	135.57	-108.6	0	58	0	124.79
2013-11-12	23:16:54	-12.0235	135.569	41.56	2700	351	0	119.63
2013-11-12	23:18:02	-12.0235	135.569	-19.18	0	97	0	39.81
2013-11-12	23:19:13	-12.0234	135.569	-19	1332	276	0	17.06
2013-11-12	23:20:22	-12.0235	135.569	93.74	0	47	0	47.36
2013-11-12	23:21:34	-12.0235	135.569	58.7	2268	349	0	16.06
2013-11-12	23:22:46	-12.0235	135.569	45.15	0	164	0	1.56
2013-11-12	23:24:07	-12.0236	135.569	36.05	7416	120	0	32.15
2013-11-12	23:26:29	-12.0236	135.569	36.05	7416	120	0	0
2013-11-12	23:27:35	-12.0234	135.569	47.69	864	313	0	27.6
2013-11-12	23:28:39	-12.0234	135.569	90.17	3456	74	0	23.83
2013-11-12	23:29:43	-12.0235	135.569	63.64	2520	197	0	18.33
2013-11-12	23:30:58	-12.0236	135.569	20.19	2412	49	0	27.05
2013-11-12	23:32:03	-12.0234	135.569	59.26	288	125	0	29.77
2013-11-12	23:33:08	-12.0236	135.569	16.97	0	359	0	24.86
2013-11-12	23:34:13	-12.0235	135.569	46.38	3852	295	0	11.66
2013-11-12	23:57:21	-12.0235	135.569	46.38	3852	295	0	0
2013-11-12	23:58:28	-12.0235	135.569	33.96	360	8	0	6.34
2013-11-12	23:59:28	-12.0235	135.569	70.06	360	157	0	5.32
2013-11-13	00:00:29	-12.0235	135.569	34.5	0	298	0	4.51
2013-11-13	00:01:29	-12.0237	135.569	35.49	216	34	0	22.1
2013-11-13	00:02:30	-12.0232	135.569	156.65	0	245	0	71.96
2013-11-13	00:03:31	-12.0235	135.569	5.85	0	100	0	76.17
2013-11-13	00:04:36	-12.0235	135.569	28.15	72	323	0	9.96
2013-11-13	00:05:37	-12.0235	135.569	30.88	0	32	0	9.89
2013-11-13	00:06:38	-12.0235	135.569	23.23	0	74	0	5.67
2013-11-13	00:07:39	-12.0235	135.569	15.22	0	83	0	8.25
2013-11-13	00:08:43	-12.0235	135.569	42.73	108	44	0	9.23
2013-11-13	00:09:48	-12.0235	135.569	31.29	396	23	0	3.37
2013-11-13	00:10:52	-12.0235	135.569	19.69	108	137	0	7.15
2013-11-13	00:11:56	-12.0235	135.569	31.66	288	300	0	1.74
2013-11-13	00:12:57	-12.0235	135.569	39.69	0	90	0	7.64
2013-11-13	00:13:58	-12.0235	135.569	38.24	0	60	0	13.04
2013-11-13	00:15:01	-12.0235	135.569	53.43	108	53	0	11.91
2013-11-13	00:16:06	-12.0235	135.569	33.29	0	81	0	18.32
2013-11-13	00:17:06	-12.0237	135.569	98.57	0	283	0	33.56
2013-11-13	00:18:11	-12.0235	135.569	51.31	0	82	0	22.26
2013-11-13	00:19:16	-12.0235	135.569	34.21	0	337	0	12.42
2013-11-13	00:20:17	-12.0236	135.569	34.19	0	284	0	8.17
2013-11-13	00:21:21	-12.0235	135.569	30.28	0	224	0	3.83
2013-11-13	00:22:26	-12.0235	135.569	22.37	0	0	0	7.15
2013-11-13	00:23:27	-12.0235	135.569	20.91	0	67	0	12.2
2013-11-13	00:24:30	-12.0235	135.569	43.64	0	117	0	23.22
2013-11-13	00:25:30	-12.0235	135.569	20.99	0	85	0	18.7
2013-11-13	00:26:33	-12.0235	135.569	36.55	0	163	0	5.52
2013-11-13	00:27:37	-12.0235	135.569	26.8	0	125	0	2.76
2013-11-13	00:28:41	-12.0235	135.569	28.57	0	332	0	6.9
2013-11-13	00:29:46	-12.0235	135.569	31.32	0	88	0	11.64
2013-11-13	00:30:50	-12.0235	135.569	26.95	0	305	0	1.45
2013-11-13	00:31:55	-12.0235	135.569	35.91	0	19	0	9.53
2013-11-13	00:32:59	-12.0235	135.569	12.17	0	229	0	13.27
2013-11-13	00:34:03	-12.0235	135.569	29.2	0	70	0	15.68
2013-11-13	00:35:09	-12.0235	135.569	47.97	0	68	0	9.94
2013-11-13	00:36:12	-12.0235	135.569	39.47	0	46	0	5.52
2013-11-13	00:37:19	-12.0235	135.569	49.25	0	77	0	13.29
2013-11-13	00:38:23	-12.0235	135.569	8.54	0	240	0	33.4
2013-11-13	00:39:26	-12.0235	135.569	47.32	0	87	0	28.34
2013-11-13	00:40:29	-12.0235	135.569	12.43	0	90	0	33.27
2013-11-13	00:41:34	-12.0235	135.569	24.85	0	88	0	14.91
2013-11-13	00:42:39	-12.0235	135.569	35.12	0	78	0	10.01
2013-11-13	00:43:45	-12.0235	135.569	18.32	0	45	0	18.3
2013-11-13	00:44:49	-12.0235	135.569	15.97	0	130	0	4.22
2013-11-13	00:45:52	-12.0235	135.569	31.6	0	85	0	5.1
2013-11-13	00:46:55	-12.0235	135.569	38.28	0	45	0	4.17
2013-11-13	00:48:01	-12.0235	135.569	9.32	108	234	0	10.08
2013-11-13	00:49:06	-12.0236	135.569	28.04	0	85	0	17.01
2013-11-13	00:50:12	-12.0236	135.569	22.08	0	240	0	8.34
2013-11-13	00:51:17	-12.0236	135.569	32.56	0	292	0	14.91
2013-11-13	00:52:30	-12.0236	135.569	24.99	0	230	0	39.93
2013-11-13	00:53:48	-12.0235	135.569	31.2	0	310	0	50.46
2013-11-13	00:54:55	-12.0235	135.569	0.71	0	123	0	31.67
2013-11-13	00:56:21	-12.0235	135.568	1.2	972	123	0	23.51
2013-11-13	00:57:36	-12.0236	135.569	33.72	0	345	0	54.11
2013-11-13	00:58:42	-12.0236	135.569	7.49	0	340	0	38.09
2013-11-13	00:59:47	-12.0235	135.569	27.64	0	82	0	15.33
2013-11-13	01:00:50	-12.0235	135.569	30.11	0	105	0	10
2013-11-13	01:01:56	-12.0235	135.569	28.43	0	111	0	10.58
2013-11-13	01:03:04	-12.0233	135.569	99.96	0	51	0	31.81
2013-11-13	01:04:09	-12.0236	135.569	-6.23	0	86	0	67.7
2013-11-13	01:05:15	-12.0236	135.569	22.23	0	88	0	13.3
2013-11-13	01:06:19	-12.0236	135.569	12.22	0	82	0	1.91
2013-11-13	01:07:27	-12.0235	135.569	23.2	5472	82	0	14.18
2013-11-13	01:08:35	-12.0236	135.568	-23.92	0	259	0	54.16
2013-11-13	01:09:51	-12.0236	135.569	8.25	6408	91	0	18.83
2013-11-13	01:10:57	-12.0236	135.568	-12.8	0	243	0	9.73
2013-11-13	01:12:05	-12.0235	135.569	59.29	0	95	0	62.6
2013-11-13	01:13:33	-12.0235	135.569	16.15	216	69	0	30.57
2013-11-13	01:14:40	-12.0235	135.569	36.2	576	174	0	15.72
2013-11-13	01:15:39	-12.0233	135.569	95.27	2484	41	0	20.98
2013-11-13	01:16:40	-12.0235	135.569	105.47	0	72	0	28.67
2013-11-13	01:17:42	-12.0235	135.569	52.37	0	161	0	25.47
2013-11-13	01:18:42	-12.0235	135.569	35.87	0	108	0	6.41
2013-11-13	01:19:42	-12.0237	135.569	-34.98	0	106	0	18.48
2013-11-13	01:20:45	-12.0235	135.569	37.77	216	244	0	26.33
2013-11-13	01:21:48	-12.0235	135.569	55.9	900	297	0	3.95
2013-11-13	01:22:51	-12.0236	135.569	1.76	864	145	0	12.21
2013-11-13	01:23:55	-12.0235	135.569	4.27	72	137	0	10.91
2013-11-13	01:24:59	-12.0235	135.569	33.38	288	194	0	5.1
2013-11-13	01:26:01	-12.0236	135.569	26.67	0	95	0	7.99
2013-11-13	01:27:02	-12.0236	135.569	68.46	0	121	0	33.53
2013-11-13	01:28:05	-12.0235	135.569	40.42	900	78	0	29.61
2013-11-13	01:29:09	-12.0234	135.569	151.68	0	138	0	21.78
2013-11-13	01:30:13	-12.0237	135.569	-41.72	0	158	0	44.12
2013-11-13	01:31:21	-12.0237	135.569	-41.72	0	158	0	0
2013-11-13	01:32:25	-12.0237	135.569	-54.85	0	77	0	2.33
2013-11-13	01:33:40	-12.0237	135.569	-15.15	2808	130	0	5.67
2013-11-13	01:34:45	-12.0236	135.569	3.78	0	120	0	16.06
2013-11-13	01:35:54	-12.0236	135.569	-78.87	0	200	0	28.17
2013-11-13	01:36:57	-12.0237	135.568	-95.49	900	152	0	16.08
2013-11-13	01:38:01	-12.0236	135.569	-75.96	0	163	0	11.5
2013-11-13	01:39:29	-12.0236	135.569	-106.67	936	143	0	4.74
2013-11-13	01:40:33	-12.0235	135.569	-0.68	0	116	0	28.54
2013-11-13	01:41:37	-12.0234	135.569	196.8	0	65	0	71.52
2013-11-13	01:42:47	-12.0236	135.569	-19.18	0	307	0	86.26
2013-11-13	01:43:51	-12.0236	135.569	-104.67	0	93	0	13.74
2013-11-13	01:44:56	-12.0236	135.568	-92.8	108	117	0	10.34
2013-11-13	01:46:02	-12.0236	135.568	-81.65	0	96	0	7.48
2013-11-13	01:47:06	-12.0236	135.568	-138.07	0	303	0	25.02
2013-11-13	01:48:07	-12.0236	135.568	-160.88	0	106	0	8.5
2013-11-13	01:49:12	-12.0236	135.568	-154.46	0	103	0	3.47
2013-11-13	01:50:14	-12.0236	135.568	-161.91	0	77	0	6.64
2013-11-13	01:51:15	-12.0236	135.568	-185.85	0	306	0	6.64
2013-11-13	01:52:17	-12.0235	135.568	-153.59	0	106	0	9.33
2013-11-13	01:53:23	-12.0235	135.568	-95.67	0	107	0	21.93
2013-11-13	01:54:27	-12.0236	135.568	-138.82	0	146	0	17.76
2013-11-13	01:55:30	-12.0235	135.569	-24.56	0	287	0	49.06
2013-11-13	01:56:35	-12.0235	135.569	74	0	125	0	46.74
2013-11-13	01:57:35	-12.0236	135.569	35.24	0	71	0	4.3
2013-11-13	01:58:39	-12.0236	135.568	-102.4	0	156	0	86.35
2013-11-13	01:59:45	-12.0235	135.568	-109.25	0	138	0	7.41
2013-11-13	02:00:50	-12.0235	135.569	-26.34	0	321	0	35.01
2013-11-13	02:01:56	-12.0235	135.569	33.44	0	133	0	30.15
2013-11-13	02:03:00	-12.0235	135.569	37.8	0	214	0	8.31
2013-11-13	02:04:04	-12.0235	135.569	-14.15	0	335	0	36.59
2013-11-13	02:05:10	-12.0235	135.569	24.32	0	359	0	26.71
2013-11-13	02:06:11	-12.0235	135.569	-18.47	0	322	0	29.85
2013-11-13	02:07:16	-12.0235	135.569	26.91	0	150	0	36.43
2013-11-13	02:08:22	-12.0235	135.569	24.35	0	105	0	5.17
2013-11-13	02:09:26	-12.0235	135.569	-19.9	0	24	0	24.18
2013-11-13	02:10:33	-12.0235	135.569	12.54	576	101	0	17.38
2013-11-13	02:11:42	-12.0235	135.569	12.54	576	101	0	0
2013-11-13	02:12:43	-12.0233	135.568	-17.38	0	33	0	54.44
2013-11-13	02:13:50	-12.023	135.569	22.43	0	326	0	32.89
2013-11-13	02:15:03	-12.023	135.568	26.94	0	222	0	17.95
2013-11-13	02:16:07	-12.0231	135.569	110.26	0	67	0	56.26
2013-11-13	02:17:15	-12.0232	135.569	57.49	0	251	0	29.44
2013-11-13	02:18:20	-12.023	135.568	-70.47	5148	273	0	93.14
2013-11-13	02:19:24	-12.023	135.568	19.76	0	285	0	69.66
2013-11-13	02:20:32	-12.023	135.569	1.35	0	274	0	10.14
2013-11-13	02:21:39	-12.0231	135.569	30.09	2628	103	0	24.04
2013-11-13	02:22:46	-12.023	135.568	17.22	3528	271	0	38.36
2013-11-13	02:24:06	-12.0231	135.569	69.75	0	278	0	42.96
2013-11-13	02:25:12	-12.0232	135.569	111.25	3816	104	0	66.84
2013-11-13	02:26:20	-12.0231	135.568	-19.34	2556	98	0	141.26
2013-11-13	02:27:27	-12.0232	135.569	46.1	0	347	0	72.52
2013-11-13	02:28:41	-12.0231	135.569	65.97	1080	271	0	18.73
2013-11-13	02:29:56	-12.0231	135.569	10.68	4356	299	0	36.48
2013-11-13	02:31:10	-12.0232	135.569	62.81	3420	133	0	57.06
2013-11-13	02:32:20	-12.0232	135.569	41.32	0	342	0	35.34
2013-11-13	02:33:28	-12.0231	135.569	55.26	0	193	0	8.67
2013-11-13	02:34:40	-12.0233	135.569	114.97	1188	267	0	32.74	1
2013-11-13	02:35:45	-12.0232	135.569	39.18	0	265	0	30.01	1
2013-11-13	02:36:54	-12.0231	135.569	16.06	0	116	0	31.61
2013-11-13	02:38:03	-12.0232	135.569	21.48	0	106	0	10.21
2013-11-13	02:39:10	-12.0231	135.569	44.42	0	327	0	42.71
2013-11-13	02:40:14	-12.0231	135.569	44.14	0	303	0	10.41
2013-11-13	02:41:21	-12.0232	135.569	76.25	0	126	0	21.45
2013-11-13	02:42:27	-12.023	135.569	39.97	0	175	0	31.58
2013-11-13	02:43:34	-12.0231	135.569	32.92	0	243	0	18.42
2013-11-13	02:45:04	-12.0233	135.569	109.79	252	54	0	47.15
2013-11-13	02:46:11	-12.023	135.569	39.92	1872	75	0	44.03
2013-11-13	02:47:17	-12.0231	135.569	34.76	1008	344	0	10.83
2013-11-13	02:48:23	-12.0233	135.569	102.89	0	354	0	29.67
2013-11-13	02:49:30	-12.0231	135.569	86.63	0	156	0	18.61
2013-11-13	02:50:34	-12.023	135.569	23.49	828	27	0	20.83
2013-11-13	02:51:39	-12.0233	135.569	125.68	504	142	0	36.02
2013-11-13	02:52:45	-12.0231	135.569	31.88	0	24	0	24.28
2013-11-13	02:53:48	-12.0231	135.569	47.68	0	74	0	5.67
2013-11-13	02:54:54	-12.0231	135.569	55.81	0	198	0	11.34
2013-11-13	02:55:58	-12.0229	135.569	-7.67	0	83	0	38.4
2013-11-13	02:57:04	-12.023	135.569	46.73	0	134	0	24.27
2013-11-13	02:58:10	-12.0231	135.569	38.63	2988	258	0	9.81
2013-11-13	02:59:22	-12.0233	135.569	112.73	0	165	0	41.67
2013-11-13	03:00:26	-12.023	135.569	39.58	0	232	0	52.42
2013-11-13	03:01:30	-12.0229	135.568	0.2	0	101	0	23.62
2013-11-13	03:02:34	-12.0231	135.569	75.07	0	277	0	41.98
2013-11-13	03:03:38	-12.023	135.569	32.53	1656	125	0	24.6
2013-11-13	03:04:43	-12.0232	135.569	43.34	0	359	0	22.58
2013-11-13	03:05:51	-12.0227	135.568	-17.59	0	323	0	62.93
2013-11-13	03:06:56	-12.0228	135.569	51.82	4608	143	0	41.42
2013-11-13	03:08:00	-12.023	135.569	45.21	648	328	0	14.31
2013-11-13	03:09:05	-12.0232	135.569	34.3	19656	312	0	24.88
2013-11-13	03:10:09	-12.0234	135.569	128.06	2160	353	0	26.03
2013-11-13	03:11:16	-12.0229	135.569	74.13	0	101	0	52.47
2013-11-13	03:12:25	-12.0226	135.568	-27.03	0	303	0	45.73
2013-11-13	03:13:28	-12.0229	135.569	-6.37	720	145	0	36.91
2013-11-13	03:14:33	-12.0233	135.569	88.01	1512	69	0	57.56
2013-11-13	03:15:40	-12.023	135.569	39.96	20340	313	0	33.38
2013-11-13	03:16:43	-12.0229	135.568	-0.47	2772	126	0	32.48
2013-11-13	03:17:48	-12.023	135.569	33.05	360	348	0	29.97
2013-11-13	03:18:52	-12.023	135.569	23.19	108	234	0	10.56
2013-11-13	03:19:56	-12.023	135.569	28.35	0	323	0	16.24
2013-11-13	03:20:57	-12.0232	135.569	43.4	0	347	0	19.09
2013-11-13	03:22:01	-12.023	135.569	34.98	0	309	0	22.1
2013-11-13	03:23:01	-12.023	135.569	50.34	0	90	0	15.05
2013-11-13	03:24:05	-12.023	135.569	48.96	216	9	0	7.11
2013-11-13	03:25:08	-12.023	135.569	23.26	108	325	0	13.31
2013-11-13	03:26:12	-12.023	135.569	30.11	180	6	0	7.12
2013-11-13	03:27:12	-12.0228	135.568	-50	0	343	0	43.01
2013-11-13	03:28:15	-12.023	135.569	33.97	180	306	0	44.08
2013-11-13	03:29:19	-12.0231	135.569	31.28	108	295	0	7.34
2013-11-13	03:30:54	-12.023	135.569	54.3	0	166	0	10.66
2013-11-13	03:31:59	-12.0232	135.569	-18.75	0	172	0	36.42
2013-11-13	03:32:58	-12.023	135.569	74.11	0	157	0	44.13
2013-11-13	03:33:57	-12.0225	135.569	255.04	0	84	0	74.21
2013-11-13	03:34:57	-12.0229	135.569	112.03	0	195	0	54.62
2013-11-13	03:35:59	-12.0229	135.569	88.19	0	176	0	11.13
2013-11-13	03:37:09	-12.0223	135.57	330.6	1224	310	0	97.3
2013-11-13	03:38:21	-12.023	135.569	178.65	4248	168	0	83.38
2013-11-13	03:39:28	-12.0231	135.569	36.4	0	142	0	63.67
2013-11-13	03:41:00	-12.023	135.569	40.86	0	312	0	7.23
2013-11-13	03:42:07	-12.0231	135.569	91.56	0	159	0	44.79
2013-11-13	03:43:11	-12.0231	135.569	69.22	3168	142	0	17.07
2013-11-13	03:44:43	-12.0231	135.569	85.37	0	291	0	6.67
2013-11-13	03:46:26	-12.023	135.569	35.76	0	164	0	38.38
2013-11-13	03:48:01	-12.0233	135.569	40.86	5328	131	0	41.17
2013-11-13	03:49:06	-12.023	135.569	58.05	0	265	0	24.63
2013-11-13	03:50:15	-12.0231	135.569	56.84	0	152	0	13.04
2013-11-13	03:51:20	-12.0231	135.569	84.14	5472	335	0	14.9
2013-11-13	03:52:25	-12.0231	135.569	18.79	612	283	0	39.82
2013-11-13	03:53:32	-12.0232	135.569	1.79	0	249	0	12.7
2013-11-13	03:54:37	-12.0231	135.569	89.7	0	232	0	40.26
2013-11-13	03:55:58	-12.023	135.569	79.97	2052	310	0	12.27
2013-11-13	03:57:30	-12.0233	135.569	8.18	504	214	0	35.28
2013-11-13	03:58:49	-12.0232	135.569	53.43	0	140	0	16.25
2013-11-13	03:59:58	-12.0231	135.569	57.7	0	139	0	8.31
2013-11-13	04:01:07	-12.0231	135.569	31.57	5400	146	0	11.65
2013-11-13	04:02:15	-12.0231	135.569	30.9	1836	163	0	1.64
2013-11-13	04:03:26	-12.0231	135.568	-12.68	5184	320	0	24.91
2013-11-13	04:04:33	-12.0233	135.569	1.79	0	145	0	20.53
2013-11-13	04:05:39	-12.0231	135.569	4.43	2412	326	0	16.23
2013-11-13	04:06:54	-12.0231	135.569	75.68	2520	308	0	31.64
2013-11-13	04:08:01	-12.023	135.569	56.31	2412	329	0	22.7
2013-11-13	04:09:13	-12.0231	135.569	56.25	2304	318	0	8.17
2013-11-13	04:10:20	-12.023	135.569	44.69	0	307	0	11.19
2013-11-13	04:11:27	-12.0231	135.569	56.81	0	317	0	13.24
2013-11-13	04:12:34	-12.0232	135.569	79.79	0	324	0	16.76
2013-11-13	04:13:42	-12.0233	135.569	108.12	504	233	0	25.37
2013-11-13	04:14:50	-12.0233	135.569	-21.35	5256	158	0	48.25
2013-11-13	04:15:55	-12.0229	135.569	-8.03	0	178	0	42.56
2013-11-13	04:17:01	-12.0232	135.569	46.36	1368	345	0	39.56
2013-11-13	04:18:05	-12.0231	135.569	56.09	0	333	0	11.59
2013-11-13	04:19:11	-12.0232	135.569	111.02	0	174	0	23.15
2013-11-13	04:20:12	-12.0232	135.569	61.03	0	205	0	13.64
2013-11-13	04:21:20	-12.0231	135.569	38.58	0	349	0	17.06
2013-11-13	04:22:27	-12.023	135.569	46.99	2772	348	0	10.21
2013-11-13	04:23:37	-12.0229	135.569	132.59	8604	338	0	36.37
2013-11-13	04:24:46	-12.023	135.569	82.73	0	163	0	12.66
2013-11-13	04:25:53	-12.0238	135.569	102.4	9684	344	0	90.56
2013-11-13	04:27:13	-12.0229	135.569	6.37	16056	156	0	109.45
2013-11-13	04:28:51	-12.023	135.569	41.04	72	139	0	13.09
2013-11-13	04:30:15	-12.023	135.569	19.79	0	292	0	11.72
2013-11-13	04:31:15	-12.0229	135.569	17.54	540	247	0	9.77
2013-11-13	04:32:17	-12.023	135.569	61.3	0	264	0	16.23
2013-11-13	04:33:17	-12.0229	135.569	-71.02	0	19	0	29.03
2013-11-13	04:34:19	-12.0229	135.569	13.94	0	269	0	41.99
2013-11-13	04:35:21	-12.023	135.569	54.95	0	221	0	19.62
2013-11-13	04:36:21	-12.023	135.569	75.98	0	334	0	10.4
2013-11-13	04:37:22	-12.0231	135.569	128.76	0	1	0	20.36
2013-11-13	04:38:26	-12.023	135.569	22.29	1296	314	0	21.45
2013-11-13	04:39:30	-12.0231	135.569	63.7	648	161	0	17.86
2013-11-13	04:40:31	-12.023	135.569	68.22	0	26	0	11.67
2013-11-13	04:41:36	-12.023	135.569	35.46	288	154	0	16.23	1
2013-11-13	04:42:40	-12.023	135.569	45.6	0	312	0	14.9	1
2013-11-13	04:43:44	-12.0229	135.569	18.36	2052	107	0	14.47
2013-11-13	04:44:49	-12.0228	135.569	64.37	360	253	0	13.94
2013-11-13	04:46:11	-12.023	135.569	108.92	2052	227	0	14.9
2013-11-13	04:47:35	-12.023	135.569	37	1656	0	0	11.89
2013-11-13	04:48:50	-12.0227	135.569	115.45	2268	25	0	35.25
2013-11-13	04:50:46	-12.0228	135.569	90.77	9828	348	0	18.46
2013-11-13	04:52:33	-12.023	135.569	80.61	3492	356	0	29.64
2013-11-13	04:53:46	-12.023	135.569	-11.56	360	299	0	11.78
2013-11-13	04:55:10	-12.023	135.569	18.07	0	139	0	1.67
2013-11-13	04:56:18	-12.023	135.569	14.97	828	55	0	9.65
2013-11-13	04:57:23	-12.023	135.569	27.97	684	267	0	10.62
2013-11-13	04:58:24	-12.0232	135.569	28.29	2124	173	0	23.1	1
2013-11-13	04:59:24	-12.0235	135.569	105.8	3672	107	0	53.49	1
2013-11-13	05:00:25	-12.0235	135.569	31.46	3348	209	0	13.43	1
2013-11-13	05:01:30	-12.0236	135.569	67.05	0	300	0	16.01
2013-11-13	05:02:34	-12.0235	135.569	-38.06	360	256	0	25.82
2013-11-13	05:03:39	-12.0235	135.569	0.65	396	2	0	2.67
2013-11-13	05:04:42	-12.0235	135.569	-77.25	1332	215	0	5.05
2013-11-13	05:05:45	-12.0235	135.569	-10.66	1116	317	0	9.57
2013-11-13	05:06:49	-12.0235	135.569	-40.61	1332	332	0	3.26
2013-11-13	05:08:14	-12.0235	135.569	-20.16	396	72	0	7.75
2013-11-13	05:09:20	-12.0235	135.569	73.56	1296	3	0	18.33
2013-11-13	05:10:27	-12.0235	135.569	93.65	0	256	0	3.67
2013-11-13	05:11:34	-12.0232	135.569	127.46	0	330	0	30.07
2013-11-13	05:12:41	-12.0233	135.569	139.63	1116	328	0	2.76
2013-11-13	05:13:46	-12.0236	135.569	7.76	0	120	0	33.62
2013-11-13	05:14:56	-12.0234	135.569	77.98	0	122	0	19.57
2013-11-13	05:16:10	-12.0236	135.569	-59.18	0	283	0	26.17
2013-11-13	05:17:15	-12.0235	135.569	57.09	0	25	0	17.68
2013-11-13	05:18:23	-12.0238	135.569	-80.68	900	178	0	32.73
2013-11-13	05:19:30	-12.0236	135.569	16.28	0	84	0	19.84
2013-11-13	05:20:36	-12.0231	135.569	69.73	3384	349	0	48.73
2013-11-13	05:21:41	-12.0234	135.569	51.88	1944	156	0	33.06
2013-11-13	05:22:48	-12.0234	135.569	47.06	0	78	0	7.16
2013-11-13	05:23:52	-12.0233	135.569	130.06	0	296	0	14.28
2013-11-13	05:24:59	-12.0235	135.569	47.45	0	291	0	25.24
2013-11-13	05:26:03	-12.0236	135.569	-3.64	0	269	0	11.73
2013-11-13	05:27:07	-12.0235	135.569	14.67	540	351	0	17.53
2013-11-13	05:29:20	-12.0234	135.569	29.84	3240	347	0	8.43
2013-11-13	05:31:55	-12.023	135.569	30.35	5364	1	0	51.98
2013-11-13	05:38:23	-12.0232	135.569	30.64	0	0	0	25.4
2013-11-13	05:44:33	-12.0236	135.569	47	936	20	0	37.28
2013-11-13	05:50:16	-12.0235	135.569	26.46	0	32	0	10.57
2013-11-13	05:51:25	-12.0236	135.569	-44.63	864	140	0	19.53
2013-11-13	05:52:31	-12.0235	135.569	-62.9	0	61	0	8.73
2013-11-13	05:53:45	-12.0235	135.569	74.06	792	261	0	14.91
2013-11-13	05:56:06	-12.0236	135.569	-55.39	2520	259	0	12.57
2013-11-13	05:58:19	-12.0236	135.569	-17.49	0	264	0	18.66
2013-11-13	06:00:28	-12.0235	135.569	52.22	0	66	0	30.85
2013-11-13	06:01:39	-12.0235	135.569	32.65	2088	236	0	20.39
2013-11-13	06:02:48	-12.0234	135.569	67.26	0	36	0	13.3
2013-11-13	06:03:54	-12.0235	135.569	8.2	0	356	0	12.22
2013-11-13	06:04:59	-12.0235	135.569	15.91	0	120	0	3.39
2013-11-13	06:06:04	-12.0235	135.569	38.97	2232	194	0	13.44
2013-11-13	06:07:13	-12.0234	135.569	51.17	0	238	0	12.06
2013-11-13	06:08:26	-12.0236	135.569	-52.94	0	343	0	22.46
2013-11-13	06:09:32	-12.0236	135.569	-7.42	0	308	0	4.51
2013-11-13	06:10:37	-12.0235	135.569	8.92	0	205	0	7.54
2013-11-13	06:11:42	-12.0236	135.569	15.21	0	122	0	10.44
2013-11-13	06:14:21	-12.0238	135.569	-62.6	0	0	0	26.91
2013-11-13	06:16:31	-12.0238	135.569	-62.6	0	0	0	0
2013-11-13	06:17:38	-12.0237	135.569	-23.37	0	20	0	17.53
2013-11-13	06:18:44	-12.0235	135.569	24.67	0	185	0	17.43
2013-11-13	06:19:50	-12.0238	135.569	-73.2	0	39	0	35.38
2013-11-13	06:21:14	-12.0228	135.569	208.66	540	126	0	117.04
2013-11-13	06:22:35	-12.0232	135.569	99.31	0	7	0	47.51
2013-11-13	06:23:41	-12.0231	135.569	162.19	0	25	0	19.77
2013-11-13	06:24:49	-12.0232	135.569	126.24	0	347	0	11.87
2013-11-13	06:25:55	-12.0239	135.569	-101.98	0	91	0	88.64
2013-11-13	06:27:28	-12.0242	135.569	-149.15	432	204	0	33.83
2013-11-13	06:28:42	-12.0237	135.569	-31.84	1440	208	0	51.09
2013-11-13	06:30:03	-12.0236	135.569	47.81	8712	155	0	22.05
2013-11-13	06:31:16	-12.0237	135.569	60.08	1584	238	0	34.51
2013-11-13	06:32:19	-12.0235	135.569	29.12	1080	347	0	42.49
2013-11-13	06:33:23	-12.0235	135.569	53.01	108	99	0	1.72
2013-11-13	06:34:27	-12.0233	135.569	30.75	8748	354	0	28.43
2013-11-13	06:35:31	-12.0233	135.569	31.59	648	232	0	23.34
2013-11-13	06:36:36	-12.0231	135.569	28.51	1080	248	0	18.9	1
2013-11-13	06:37:36	-12.023	135.569	37.85	504	56	0	13.72	1
2013-11-13	06:38:41	-12.023	135.569	55.71	360	103	0	5.01
2013-11-13	06:42:22	-12.023	135.569	55.71	360	103	0	0
2013-11-13	06:43:23	-12.0228	135.569	52.13	0	117	0	22.25
2013-11-13	06:45:04	-12.0231	135.569	53.95	432	69	0	26.42
2013-11-13	06:46:49	-12.0231	135.569	13.44	0	278	0	7.98
2013-11-13	06:48:14	-12.0233	135.569	133.9	0	26	0	21.73
2013-11-13	06:49:19	-12.023	135.569	56.08	936	51	0	28.79
2013-11-13	06:50:18	-12.0232	135.568	126.07	1332	22	0	37.28
2013-11-13	06:51:21	-12.023	135.569	33.56	756	37	0	36.83
2013-11-13	06:52:25	-12.0228	135.569	93.83	684	350	0	28.07
2013-11-13	06:53:25	-12.023	135.569	29.44	612	32	0	26.1
2013-11-13	06:54:25	-12.023	135.569	17.22	1116	29	0	9.28
2013-11-13	06:55:25	-12.0233	135.569	158.94	504	26	0	36.1
2013-11-13	06:56:25	-12.023	135.569	36.96	180	7	0	31.92
2013-11-13	06:57:25	-12.0232	135.569	13.3	7884	95	0	16.92
2013-11-13	06:58:25	-12.0229	135.569	29.87	324	20	0	31.49
2013-11-13	06:59:25	-12.023	135.569	40.52	252	232	0	15.21
2013-11-13	07:00:25	-12.0228	135.569	41.19	252	42	0	23.1
2013-11-13	07:01:25	-12.0228	135.569	15.13	216	43	0	3.78
2013-11-13	07:02:25	-12.0233	135.568	84.9	828	24	0	70.6
2013-11-13	07:03:25	-12.023	135.569	31.76	252	54	0	56.39
2013-11-13	07:04:25	-12.023	135.569	22.29	864	22	0	5.56
2013-11-13	07:05:25	-12.0234	135.568	118.64	360	33	0	73.53
2013-11-13	07:06:25	-12.0231	135.569	33.48	972	24	0	65.16
2013-11-13	07:07:26	-12.0231	135.569	41.08	2448	228	0	4.67
2013-11-13	07:08:26	-12.023	135.569	9.05	576	98	0	8.65
2013-11-13	07:09:26	-12.0231	135.569	103.55	0	236	0	24.34
2013-11-13	07:10:27	-12.023	135.569	28.64	0	22	0	30.81
2013-11-13	07:11:27	-12.0231	135.569	42.87	324	286	0	11.83
2013-11-13	07:12:27	-12.0229	135.569	7.99	828	357	0	18.26
2013-11-13	07:13:43	-12.0229	135.569	40.48	4140	21	0	4.22
2013-11-13	07:14:44	-12.0228	135.569	-24.72	0	228	0	10.3
2013-11-13	07:15:44	-12.0228	135.569	91.56	0	41	0	49.94
2013-11-13	07:16:47	-12.0231	135.569	17.42	900	279	0	61.7
2013-11-13	07:17:51	-12.0228	135.569	45.35	1764	63	0	49.17
2013-11-13	07:18:52	-12.0227	135.569	54.32	864	57	0	19.69
2013-11-13	07:19:55	-12.023	135.569	27.78	0	4	0	42.02
2013-11-13	07:20:56	-12.0227	135.569	29.85	0	14	0	43.61
2013-11-13	07:21:57	-12.023	135.569	56.92	0	64	0	42.51
2013-11-13	07:22:57	-12.023	135.569	-12.28	252	41	0	16.86
2013-11-13	07:23:57	-12.023	135.569	31.08	1080	14	0	18.53
2013-11-13	07:24:57	-12.0231	135.569	9.6	216	27	0	20.89
2013-11-13	07:25:58	-12.0234	135.567	-181.8	0	259	0	132.15
2013-11-13	07:26:58	-12.0232	135.569	63.17	540	37	0	127.02
2013-11-13	07:28:03	-12.0231	135.569	32.34	288	185	0	19.29
2013-11-13	07:29:07	-12.0231	135.569	53.41	0	3	0	21.67
2013-11-13	07:30:08	-12.023	135.569	-7.76	0	11	0	20.69
2013-11-13	07:31:08	-12.023	135.569	37.09	432	135	0	13.27
2013-11-13	07:32:08	-12.0228	135.569	-52.52	1512	66	0	27.35
2013-11-13	07:33:08	-12.023	135.569	65.99	756	222	0	17.98
2013-11-13	07:34:09	-12.0218	135.571	168.59	0	236	0	260.76
2013-11-13	07:35:09	-12.0234	135.569	51.6	1908	319	0	282.48
2013-11-13	07:36:11	-12.023	135.569	30.33	252	14	0	35.92
2013-11-13	07:37:20	-12.0231	135.569	59.84	2160	285	0	13.58
2013-11-13	07:38:38	-12.0232	135.569	118.98	5148	43	0	37.69
2013-11-13	07:39:47	-12.0232	135.569	118.98	5148	43	0	0
2013-11-13	07:41:22	-12.0233	135.569	19.94	7236	219	0	3.28
2013-11-13	07:42:43	-12.0231	135.569	14.76	2628	213	0	30.18
2013-11-13	07:45:15	-12.0231	135.569	14.76	2628	213	0	0
2013-11-13	07:46:16	-12.0232	135.569	84.42	11412	189	0	19.56
2013-11-13	07:47:21	-12.0234	135.569	22.36	2520	32	0	28.07	1
2013-11-13	07:48:23	-12.0235	135.569	9.44	0	228	0	20.79	1
2013-11-13	07:49:28	-12.0235	135.569	18.49	0	26	0	2.76
2013-11-13	07:50:32	-12.0234	135.569	21.48	36	301	0	18.81
2013-11-13	07:51:33	-12.0235	135.569	10.95	0	229	0	16.32
2013-11-13	07:52:34	-12.0235	135.569	-3.67	0	280	0	15.05
2013-11-13	07:53:39	-12.0235	135.569	19.26	0	259	0	5.24
2013-11-13	07:54:41	-12.0235	135.569	24.69	0	265	0	6.39
2013-11-13	07:55:42	-12.0238	135.569	77.58	1548	13	0	35.69
2013-11-13	07:56:47	-12.0234	135.569	25.14	180	306	0	46.55
2013-11-13	07:57:48	-12.0236	135.569	38.38	0	236	0	16.35
2013-11-13	07:58:53	-12.0235	135.569	21.66	540	221	0	7.99
2013-11-13	08:00:00	-12.0236	135.569	28.11	1368	13	0	6.22
2013-11-13	08:01:06	-12.0236	135.569	31.49	3888	53	0	6.81
2013-11-13	08:02:11	-12.0235	135.569	14.2	0	279	0	11.84
2013-11-13	08:03:16	-12.0235	135.569	30.93	0	4	0	10.34
2013-11-13	08:04:23	-12.0235	135.569	16.61	0	316	0	10.48
2013-11-13	08:05:30	-12.0234	135.569	41.91	0	335	0	15.97
2013-11-13	08:06:36	-12.0235	135.569	34.76	0	226	0	17.9
2013-11-13	08:07:38	-12.0236	135.569	46.15	396	31	0	4.63
2013-11-13	08:08:42	-12.0235	135.569	26.68	72	334	0	5.41
2013-11-13	08:09:44	-12.0235	135.569	47.93	0	287	0	1.74
2013-11-13	08:10:53	-12.0235	135.569	36.91	0	111	0	6.93
2013-11-13	08:12:00	-12.0235	135.569	22.26	0	25	0	10.76
2013-11-13	08:13:07	-12.0236	135.569	49.58	0	224	0	15.14
2013-11-13	08:14:14	-12.0237	135.569	124.51	0	31	0	16.96
2013-11-13	08:15:35	-12.0236	135.569	65.41	0	164	0	32.61
2013-11-13	08:16:39	-12.0235	135.569	33.72	612	354	0	9
2013-11-13	08:17:43	-12.0236	135.569	16.78	108	359	0	4.01
2013-11-13	08:18:47	-12.0235	135.569	17.87	792	275	0	5.47
2013-11-13	08:19:51	-12.0235	135.569	21.02	36	75	0	10.03
2013-11-13	08:20:55	-12.0236	135.569	18.72	36	326	0	14
2013-11-13	08:21:55	-12.0234	135.569	83.82	0	51	0	30.05
2013-11-13	08:22:57	-12.0236	135.569	15.96	36	288	0	27.74
2013-11-13	08:24:01	-12.0236	135.569	24.82	36	312	0	1
2013-11-13	08:25:05	-12.0235	135.569	14.47	252	318	0	7.67
2013-11-13	08:26:08	-12.0235	135.569	-13.09	0	60	0	4.88
2013-11-13	08:27:12	-12.0237	135.569	70.41	1368	329	0	23.66
2013-11-13	08:28:19	-12.0235	135.569	38.83	0	23	0	21.9
2013-11-13	08:29:24	-12.0235	135.569	2.99	720	335	0	7.52
2013-11-13	08:30:27	-12.0236	135.569	21.13	1044	296	0	1.86
2013-11-13	08:31:34	-12.0235	135.569	37.7	0	137	0	9.33
2013-11-13	08:32:39	-12.0236	135.569	36.46	720	16	0	9.33
2013-11-13	08:33:45	-12.0237	135.569	-3.32	828	299	0	22.89
2013-11-13	08:34:54	-12.0237	135.569	97.75	3528	44	0	7.73	1
2013-11-13	08:35:59	-12.0238	135.569	91.95	2160	66	0	15.28	1
2013-11-13	08:37:03	-12.0237	135.569	59.09	2484	80	0	17.53
2013-11-13	08:38:07	-12.0237	135.569	11.12	1188	100	0	1.67
2013-11-13	08:39:11	-12.0237	135.569	18.59	288	44	0	4.43
2013-11-13	08:40:15	-12.0237	135.569	-7.97	1548	39	0	16.93
2013-11-13	08:41:19	-12.0238	135.569	-24.6	396	52	0	14.32
2013-11-13	08:42:24	-12.0239	135.569	22.19	756	321	0	15
2013-11-13	08:43:28	-12.0238	135.569	45.61	0	124	0	21.58
2013-11-13	08:44:31	-12.0235	135.569	33.61	3420	243	0	54.12	1
2013-11-13	08:45:36	-12.0235	135.569	86.4	252	342	0	19.09	1
2013-11-13	08:46:40	-12.0235	135.569	-1.18	216	208	0	3.48
2013-11-13	08:47:45	-12.0234	135.569	24.59	2088	50	0	16.21
2013-11-13	08:48:51	-12.0235	135.568	39.08	0	269	0	44.76
2013-11-13	08:49:54	-12.0236	135.569	16.04	252	247	0	11.29
2013-11-13	08:51:02	-12.0235	135.568	6.87	3348	42	0	10.86
2013-11-13	08:52:06	-12.0236	135.568	-7.02	432	287	0	11.1
2013-11-13	08:53:13	-12.0235	135.568	93.1	7668	101	0	30.49
2013-11-13	08:54:17	-12.0235	135.569	-15.23	0	125	0	36.57
2013-11-13	08:55:18	-12.0235	135.569	1.91	0	282	0	5.72
2013-11-13	08:56:26	-12.0235	135.568	140.12	0	231	0	56.54
2013-11-13	08:57:30	-12.0236	135.569	36.46	1224	272	0	62.33
2013-11-13	08:58:35	-12.0236	135.569	0.22	252	84	0	3.34
2013-11-13	08:59:39	-12.0246	135.568	-131.61	0	219	0	138.49
2013-11-13	09:00:43	-12.0236	135.568	21.8	468	216	0	123.81
2013-11-13	09:01:47	-12.0236	135.569	-0.24	360	285	0	15.49
2013-11-13	09:02:51	-12.0235	135.569	-23.45	1260	81	0	3.67
2013-11-13	09:03:57	-12.0235	135.568	-43.55	2304	278	0	26.67
2013-11-13	09:05:03	-12.0235	135.569	-21.12	0	52	0	36.79
2013-11-13	09:06:06	-12.0236	135.569	18.23	0	98	0	15.67
2013-11-13	09:07:11	-12.0236	135.569	-4.63	468	352	0	8.33
2013-11-13	09:08:15	-12.0236	135.569	25.59	2448	99	0	1.69
2013-11-13	09:09:23	-12.0236	135.569	1.1	6156	87	0	8.18
2013-11-13	09:10:30	-12.0237	135.569	64.21	396	264	0	27.29
2013-11-13	09:11:34	-12.0242	135.568	-28.44	3996	12	0	60.76
2013-11-13	09:12:44	-12.0238	135.569	-2.19	2520	287	0	56.64
2013-11-13	09:13:51	-12.0238	135.569	71.63	0	68	0	24.81
2013-11-13	09:15:01	-12.0237	135.569	34.26	0	138	0	38.48
2013-11-13	09:16:06	-12.0238	135.569	-8.33	0	274	0	17.3
2013-11-13	09:17:11	-12.0237	135.569	22.2	0	109	0	0.89
2013-11-13	09:18:16	-12.0238	135.569	5.67	324	2	0	5.31
2013-11-13	09:19:21	-12.0238	135.569	16.82	576	78	0	6.65
2013-11-13	09:20:25	-12.0238	135.569	27.22	2484	75	0	25.11
2013-11-13	09:21:34	-12.0237	135.569	-1.79	0	261	0	19.53
2013-11-13	09:22:38	-12.0238	135.569	-31.07	2088	299	0	25.73
2013-11-13	09:23:45	-12.0237	135.569	71.9	1512	17	0	11.04
2013-11-13	09:24:52	-12.0238	135.569	3.5	0	82	0	9.87
2013-11-13	09:25:56	-12.0237	135.569	-12.19	936	141	0	22.11
2013-11-13	09:27:04	-12.0236	135.569	30.44	0	277	0	10.14
2013-11-13	09:28:09	-12.0236	135.569	-73.46	0	67	0	18.61
2013-11-13	09:29:13	-12.0237	135.569	-50.09	2016	148	0	15.55
2013-11-13	09:31:38	-12.0236	135.568	15.73	216	63	0	52.75
2013-11-13	09:33:51	-12.0237	135.569	-62.17	1440	211	0	19.65
2013-11-13	09:36:50	-12.0229	135.568	12.15	5040	4	0	89.12
2013-11-13	09:39:13	-12.0229	135.568	12.15	5040	4	0	0
2013-11-13	09:40:23	-12.0236	135.569	-209.62	0	345	0	101.31
2013-11-13	09:41:29	-12.0237	135.569	-178.24	0	108	0	30.43
2013-11-13	09:43:11	-12.0236	135.569	-106.17	0	221	0	12.47
2013-11-13	09:45:05	-12.0237	135.569	-105.95	2052	63	0	5.58
2013-11-13	09:50:10	-12.0236	135.569	-143.53	0	0	0	14
2013-11-13	09:55:06	-12.0238	135.568	-48.72	0	70	0	46.78
2013-11-13	09:59:55	-12.0236	135.569	-98.03	0	63	0	37.83
2013-11-13	10:01:10	-12.0239	135.569	-200.36	0	229	0	35.4
2013-11-13	10:04:19	-12.0233	135.569	-144.36	0	82	0	68.55
2013-11-13	10:06:57	-12.0233	135.569	164.83	0	115	0	22.01
2013-11-13	10:09:46	-12.0236	135.569	-20.15	0	140	0	59.01
2013-11-13	10:13:39	-12.0238	135.569	-93.31	2628	29	0	32.89
2013-11-13	10:17:12	-12.0238	135.569	-40.34	0	43	0	34.91
2013-11-13	10:18:20	-12.0238	135.569	-102.81	0	350	0	2.5
2013-11-13	10:19:26	-12.024	135.569	-6.36	0	220	0	14.3
2013-11-13	10:20:34	-12.0238	135.569	-26.88	0	117	0	20.83
2013-11-13	10:21:47	-12.0241	135.569	-59.5	0	154	0	37.92
2013-11-13	10:23:15	-12.0239	135.569	-16.74	1152	19	0	21.96
2013-11-13	10:24:41	-12.0238	135.569	-33.12	0	268	0	18.24
2013-11-13	10:26:13	-12.0238	135.569	-2.86	1512	293	0	4.15
2013-11-13	10:27:20	-12.0238	135.569	-63.79	0	4	0	7
2013-11-13	10:28:31	-12.024	135.569	-11.99	504	20	0	34.69
2013-11-13	10:29:38	-12.0236	135.569	0.76	0	284	0	65.47
2013-11-13	10:30:46	-12.0239	135.569	48.08	9252	182	0	42.45
2013-11-13	10:31:56	-12.0238	135.569	60.38	0	220	0	9.72
2013-11-13	10:33:09	-12.0238	135.569	25.91	0	6	0	7.33
2013-11-13	10:34:37	-12.0239	135.569	63.85	468	48	0	15.56
2013-11-13	10:35:58	-12.0236	135.569	-12.65	0	15	0	44.22
2013-11-13	10:37:27	-12.0238	135.569	39.17	576	61	0	16.15
2013-11-13	10:39:15	-12.0242	135.569	39.56	1872	76	0	46.1
2013-11-13	10:41:14	-12.0239	135.569	28.26	36	68	0	31.2
2013-11-13	10:43:12	-12.0238	135.569	54.13	3024	57	0	14.19
2013-11-13	10:48:37	-12.0238	135.569	39.45	0	0	0	5.79
2013-11-13	10:53:35	-12.0239	135.569	9.56	432	349	0	19.92
2013-11-13	10:58:25	-12.0241	135.569	33.41	1584	127	0	22.31
2013-11-13	11:01:35	-12.024	135.569	41.01	0	130	0	20.53
2013-11-13	11:04:41	-12.0239	135.569	26.92	0	297	0	12.02
2013-11-13	11:06:50	-12.0239	135.569	54.71	0	3	0	3.57
2013-11-13	11:08:06	-12.024	135.569	40.62	180	10	0	5.72
2013-11-13	11:10:22	-12.024	135.569	13.69	324	356	0	4.9
2013-11-13	11:12:53	-12.0244	135.569	13.91	5508	189	0	49.67
2013-11-13	11:14:51	-12.0239	135.569	14.18	6480	33	0	59.39
2013-11-13	11:16:59	-12.0238	135.569	14	4932	57	0	16.15
2013-11-13	11:19:55	-12.0236	135.569	-45.89	0	183	0	26.28
2013-11-13	11:22:42	-12.023	135.569	53.76	4032	52	0	80.95
2013-11-13	11:25:07	-12.0236	135.569	-10.86	3564	235	0	80.33
2013-11-13	11:26:13	-12.0237	135.569	48.31	216	350	0	18.79
2013-11-13	11:27:19	-12.0237	135.569	12.88	324	156	0	5.72
2013-11-13	11:28:28	-12.024	135.569	-40.7	0	24	0	38.8
2013-11-13	11:29:33	-12.0237	135.569	143.74	792	243	0	31.62
2013-11-13	11:30:40	-12.0236	135.568	184.51	0	39	0	14.31
2013-11-13	11:31:45	-12.0237	135.569	35.47	576	65	0	13.01
2013-11-13	11:32:50	-12.0238	135.568	57.82	252	161	0	10.31
2013-11-13	11:48:23	-12.0238	135.568	57.82	252	161	0	0
2013-11-13	11:56:34	-12.0236	135.569	-41.9	2016	148	0	35.01
2013-11-13	11:57:42	-12.0237	135.569	-23.89	0	35	0	29.08
2013-11-13	11:58:52	-12.0237	135.569	-3.28	2412	345	0	8.31
2013-11-13	12:00:02	-12.0238	135.569	-5.36	2988	355	0	5.06
2013-11-13	12:06:07	-12.0238	135.569	-5.36	2988	355	0	0
2013-11-13	12:07:21	-12.0238	135.569	8.45	0	74	0	15.64
2013-11-13	12:08:38	-12.0239	135.569	46.25	0	352	0	12.01
2013-11-13	12:11:14	-12.0239	135.569	94.2	468	213	0	15.67
2013-11-13	12:13:41	-12.0239	135.569	94.2	468	213	0	0	1
2013-11-13	12:15:56	-12.024	135.569	94.18	5364	176	0	12.76	1
2013-11-13	12:19:00	-12.024	135.569	121.8	2880	15	0	7.16
2013-11-13	12:22:19	-12.0239	135.569	85.17	2232	345	0	8.03
2013-11-13	12:24:56	-12.0239	135.569	60.74	900	186	0	1.63
2013-11-13	12:27:43	-12.0239	135.569	63.84	7200	132	0	6.34
2013-11-13	12:30:47	-12.0239	135.569	94.28	1296	112	0	6.81
2013-11-13	12:33:26	-12.0238	135.569	-9.53	3708	110	0	30.27
2013-11-13	12:38:03	-12.0238	135.569	-9.53	3708	110	0	0
2013-11-13	12:39:20	-12.0238	135.569	12.99	4284	163	0	3.11
2013-11-13	12:40:29	-12.0239	135.569	60.52	0	94	0	21.4
2013-11-13	12:41:35	-12.0239	135.569	66.37	0	121	0	16.73
2013-11-13	12:42:40	-12.0238	135.569	11.42	1044	321	0	15.46
2013-11-13	12:43:46	-12.0238	135.569	23.29	0	20	0	6.08
2013-11-13	12:44:53	-12.0239	135.569	36.52	0	175	0	8.01
2013-11-13	12:45:57	-12.0238	135.569	35.98	0	338	0	10.38
2013-11-13	12:46:59	-12.0238	135.569	30.78	0	7	0	1.8
2013-11-13	12:48:04	-12.0238	135.569	35.27	288	99	0	7.07
2013-11-13	12:49:10	-12.0238	135.569	61.17	0	122	0	0.33
2013-11-13	12:50:15	-12.0238	135.569	49.51	540	80	0	7.82
2013-11-13	12:51:17	-12.0239	135.569	73.73	1260	329	0	8.06
2013-11-13	12:52:24	-12.0237	135.569	20.2	0	117	0	36.51
2013-11-13	12:53:29	-12.0237	135.569	21.54	180	28	0	4.63
2013-11-13	12:54:34	-12.0238	135.569	31.16	0	103	0	12.22
2013-11-13	12:55:37	-12.0238	135.569	52.25	0	68	0	10.15
2013-11-13	12:56:42	-12.0238	135.569	37.05	0	326	0	5.95
2013-11-13	12:58:22	-12.0239	135.569	40.72	0	302	0	14.56
2013-11-13	12:59:29	-12.0239	135.569	76.48	360	233	0	25.19
2013-11-13	13:00:40	-12.0239	135.569	32.68	0	323	0	18.26
2013-11-13	13:02:06	-12.0239	135.569	52.39	0	328	0	35.67
2013-11-13	13:03:21	-12.0238	135.569	36.23	3816	60	0	21.4
2013-11-13	13:04:26	-12.0236	135.569	-10.53	0	261	0	33.65
2013-11-13	13:05:42	-12.0232	135.569	62.48	2412	268	0	60.98
2013-11-13	13:06:49	-12.0236	135.569	82.54	3276	321	0	46.81
2013-11-13	13:07:54	-12.0235	135.569	-4.17	3096	186	0	10.48
2013-11-13	13:09:03	-12.0239	135.569	24.67	2916	8	0	41.55
2013-11-13	13:10:08	-12.0235	135.569	15.22	0	249	0	40.8
2013-11-13	13:11:18	-12.0238	135.569	-26.55	0	218	0	44.73
2013-11-13	13:12:23	-12.0237	135.569	5.76	1692	295	0	18.36	1
2013-11-13	13:13:32	-12.0237	135.569	91.84	900	186	0	15.12	1
2013-11-13	13:14:41	-12.0237	135.569	49.55	0	57	0	8.28
2013-11-13	13:15:45	-12.0236	135.569	45.37	0	123	0	9.5
2013-11-13	13:16:54	-12.0235	135.569	-21.2	3960	179	0	18.09
2013-11-13	13:18:02	-12.0238	135.569	46.61	0	111	0	28.1
2013-11-13	13:19:11	-12.0237	135.569	31.25	2196	336	0	11.69
2013-11-13	13:20:27	-12.024	135.569	66.77	0	12	0	50.76
2013-11-13	13:21:34	-12.0239	135.569	-4.58	1512	136	0	33.3
2013-11-13	13:22:40	-12.0236	135.569	14.4	0	145	0	30.42
2013-11-13	13:23:45	-12.0237	135.569	20.89	2268	348	0	9.25
2013-11-13	13:24:50	-12.0236	135.569	33.1	684	345	0	11.34
2013-11-13	13:25:57	-12.0236	135.569	45.1	2160	108	0	3.27
2013-11-13	13:27:23	-12.0233	135.569	64.82	3708	283	0	64.01
2013-11-13	13:28:30	-12.0234	135.569	8.11	3600	136	0	73.1	1
2013-11-13	13:37:48	-12.0234	135.569	8.11	3600	136	0	0
2013-11-13	13:40:05	-12.0241	135.567	162.08	8028	227	0	181.87	1
2013-11-13	13:41:15	-12.024	135.567	-64.85	2304	284	0	22.68
2013-11-13	13:42:30	-12.0241	135.567	33.99	3240	50	0	34.81
2013-11-13	13:44:09	-12.0245	135.566	40.06	8640	242	0	105.37
2013-11-13	13:45:47	-12.0245	135.566	40.06	8640	242	0	0
2013-11-13	13:49:17	-12.0245	135.566	-9.13	0	251	0	20.16
2013-11-13	13:52:43	-12.0244	135.566	-87.74	0	47	0	12.73
2013-11-13	13:56:06	-12.0243	135.566	-101.43	0	151	0	8.52
2013-11-13	13:57:14	-12.0243	135.566	-65.12	0	221	0	13.65
2013-11-13	13:58:21	-12.0245	135.566	-24.01	0	177	0	27.09
2013-11-13	13:59:28	-12.0246	135.566	-6.82	0	31	0	6.98
2013-11-13	14:00:34	-12.0245	135.566	-25.59	0	359	0	5.45
2013-11-13	14:01:43	-12.0245	135.566	4.87	0	339	0	15.01
2013-11-13	14:06:48	-12.0244	135.566	-5.09	0	0	0	20.98
2013-11-13	14:11:11	-12.0238	135.568	21.27	0	109	0	168.71
2013-11-13	14:12:19	-12.0237	135.569	20.76	0	70	0	78.6
2013-11-13	14:14:22	-12.0237	135.569	129.66	4068	49	0	29.85
2013-11-13	14:18:09	-12.0236	135.569	14.38	0	188	0	7.65
2013-11-13	14:21:08	-12.0235	135.569	41.12	0	183	0	11.82
2013-11-13	14:23:38	-12.0236	135.569	16.41	1692	307	0	16.56	1
2013-11-13	14:25:13	-12.0236	135.569	26.54	3852	136	0	10.68	1
2013-11-13	14:27:45	-12.0236	135.569	37.65	0	73	0	9.93
2013-11-13	14:29:06	-12.0235	135.569	17.46	4536	64	0	4.45
2013-11-13	14:30:33	-12.0236	135.569	15.24	1332	37	0	9.9
2013-11-13	14:31:38	-12.0235	135.569	36.96	0	295	0	14.78
2013-11-13	14:32:43	-12.0235	135.569	46.87	0	352	0	20.08
2013-11-13	14:33:52	-12.0236	135.569	24.66	0	196	0	22.86
2013-11-13	14:34:58	-12.0236	135.569	76.06	8064	95	0	1.65
2013-11-13	14:36:01	-12.0235	135.569	58.75	1440	215	0	37.43
2013-11-13	14:37:05	-12.0236	135.569	52.92	4824	63	0	29.41
2013-11-13	14:38:12	-12.0236	135.569	51.44	0	58	0	11.43
2013-11-13	14:39:27	-12.0235	135.569	63.37	3816	314	0	14.65
2013-11-13	14:40:38	-12.0235	135.569	-11.93	2232	206	0	23.65
2013-11-13	14:41:45	-12.0236	135.569	53.9	0	188	0	12.34
2013-11-13	14:42:49	-12.0235	135.569	32.81	3276	170	0	23.94
2013-11-13	14:43:53	-12.0236	135.569	49.4	36	159	0	18.86
2013-11-13	14:44:57	-12.0236	135.569	50.99	180	356	0	4.84
2013-11-13	14:46:02	-12.0235	135.569	32.43	432	6	0	9.62
2013-11-13	14:47:06	-12.0236	135.569	51.94	828	91	0	6.79
2013-11-13	14:48:11	-12.0235	135.569	41.57	0	51	0	11.46
2013-11-13	14:49:18	-12.0235	135.569	48.93	1656	44	0	9.92
2013-11-13	14:50:23	-12.0235	135.569	50.51	1584	359	0	5.26
2013-11-13	14:51:29	-12.0236	135.569	23.94	792	350	0	17.19
2013-11-13	14:52:36	-12.0237	135.569	13.74	0	220	0	19.57
2013-11-13	14:53:41	-12.0236	135.569	45.95	2628	45	0	28.7
2013-11-13	14:54:47	-12.0234	135.569	39.42	1800	314	0	15.05
2013-11-13	14:56:51	-12.0236	135.569	52.92	1728	21	0	17.54
2013-11-13	14:58:21	-12.0231	135.569	-42.79	0	290	0	50.07
2013-11-13	14:59:26	-12.0236	135.569	23.88	612	65	0	50.48
2013-11-13	15:00:28	-12.0235	135.569	35.43	1188	204	0	14.51
2013-11-13	15:01:32	-12.0235	135.569	49.25	0	351	0	1.64
2013-11-13	15:02:36	-12.0237	135.569	27.43	1944	95	0	25.37
2013-11-13	15:03:44	-12.0236	135.569	54.51	1692	304	0	32.27
2013-11-13	15:04:48	-12.0236	135.569	57.68	252	298	0	40.02
2013-11-13	15:05:59	-12.0234	135.569	41.59	2700	229	0	23.13
2013-11-13	15:07:03	-12.0235	135.569	31.58	1944	43	0	20.57
2013-11-13	15:08:04	-12.0232	135.569	4.61	0	294	0	36.37
2013-11-13	15:09:05	-12.0232	135.569	-15.76	0	285	0	8.52
2013-11-13	15:10:06	-12.0233	135.569	-2.07	5184	138	0	16.15
2013-11-13	15:11:11	-12.0234	135.569	57.43	1980	9	0	15.98
2013-11-13	15:12:12	-12.0251	135.57	386.87	0	64	0	206.14
2013-11-13	15:13:18	-12.0233	135.569	176.85	648	193	0	216.89
2013-11-13	15:14:23	-12.0235	135.569	41.43	648	229	0	25.66
2013-11-13	15:15:31	-12.0234	135.569	47.15	1188	67	0	16.77
2013-11-13	15:16:36	-12.0234	135.569	88.46	1296	193	0	33.17
2013-11-13	15:17:41	-12.0237	135.569	38.84	1116	133	0	32.32
2013-11-13	15:18:44	-12.0238	135.569	73.45	0	5	0	12.81
2013-11-13	15:19:49	-12.0236	135.569	20.7	792	193	0	51.44
2013-11-13	15:20:58	-12.0237	135.569	37.08	2412	276	0	12.94
2013-11-13	15:22:05	-12.0236	135.569	47.87	1224	218	0	3.47
2013-11-13	15:23:11	-12.0235	135.569	58.31	1152	236	0	33.44
2013-11-13	15:24:23	-12.0237	135.569	73.17	0	288	0	61.97
2013-11-13	15:25:32	-12.0234	135.569	5.11	3780	272	0	39.45
2013-11-13	15:26:36	-12.0238	135.569	30.97	1188	201	0	67.78
2013-11-13	15:27:39	-12.0234	135.569	61.14	2088	185	0	65.26
2013-11-13	15:28:46	-12.0235	135.569	62.62	2772	251	0	21.55
2013-11-13	15:31:04	-12.0237	135.569	14.78	792	234	0	26.45
2013-11-13	15:32:53	-12.0238	135.569	1.29	0	266	0	25.13
2013-11-13	15:33:58	-12.0238	135.569	26.41	2268	304	0	20.47
2013-11-13	15:35:04	-12.0235	135.569	25.99	4500	96	0	29.52
2013-11-13	15:36:08	-12.0235	135.569	48.99	0	17	0	20
2013-11-13	15:37:19	-12.0242	135.569	91.57	0	144	0	84.55
2013-11-13	15:38:28	-12.0234	135.569	49.26	0	124	0	92.36
2013-11-13	15:39:29	-12.0235	135.569	45.16	0	40	0	16.08
2013-11-13	15:40:37	-12.0239	135.569	14.58	5652	306	0	48.15
2013-11-13	15:41:45	-12.0235	135.569	9.4	0	287	0	44.09
2013-11-13	15:42:49	-12.0237	135.569	48.98	1944	135	0	47.78
2013-11-13	15:43:53	-12.0243	135.569	103.81	0	91	0	73.03
2013-11-13	15:44:58	-12.0234	135.569	12.02	1008	271	0	133.1
2013-11-13	15:46:04	-12.0235	135.569	40.29	2052	302	0	50.95
2013-11-13	15:47:04	-12.0238	135.569	-26.5	936	275	0	29.13
2013-11-13	15:48:09	-12.0235	135.569	64.43	4140	56	0	43.65
2013-11-13	15:49:13	-12.0234	135.569	-11.14	1548	48	0	9.34
2013-11-13	15:50:13	-12.0233	135.57	43.59	720	241	0	108.91	1
2013-11-13	15:51:17	-12.0234	135.57	25.29	1584	339	0	21.94	1
2013-11-13	15:52:17	-12.0225	135.57	27.8	4788	17	0	97.77	1
2013-11-13	15:53:22	-12.0225	135.571	24.81	4248	79	0	88.06	1
2013-11-13	15:54:29	-12.0225	135.572	66.98	0	84	0	87.91	1
2013-11-13	15:55:30	-12.0248	135.575	371.72	7524	69	0	424.3
2013-11-13	15:56:37	-12.0226	135.573	36.03	1404	304	0	341.8
2013-11-13	15:57:46	-12.0226	135.573	36.25	1656	286	0	9.04
2013-11-13	15:58:54	-12.022	135.572	-116.5	10152	119	0	114.23	1
2013-11-13	16:00:02	-12.0221	135.573	-137.96	7956	103	0	96.86	1
2013-11-13	16:01:08	-12.0228	135.574	30.82	1332	279	0	138.59	1
2013-11-13	16:02:16	-12.0232	135.573	105.1	0	214	0	59.33	1
2013-11-13	16:03:21	-12.0225	135.572	43.52	396	341	0	124.18
2013-11-13	16:04:26	-12.0227	135.573	44.07	6120	126	0	33.01	1
2013-11-13	16:05:34	-12.0226	135.573	41.54	0	29	0	21.65	1
2013-11-13	16:06:42	-12.0217	135.571	-87.83	3564	28	0	162.81
2013-11-13	16:08:16	-12.021	135.57	-225.11	0	347	0	188.9
2013-11-13	16:09:34	-12.0225	135.573	70.82	12060	297	0	374.24
2013-11-13	16:10:54	-12.0226	135.573	45.76	6948	248	0	26.77
2013-11-13	16:12:00	-12.0227	135.573	64.7	0	305	0	5.34
2013-11-13	16:13:05	-12.0224	135.572	28.57	0	299	0	57.24
2013-11-13	16:14:20	-12.0226	135.572	21.28	9972	123	0	30.48
2013-11-13	16:15:34	-12.0227	135.573	37.49	3060	97	0	15.57
2013-11-13	16:16:45	-12.0221	135.572	-23.84	3708	113	0	116.26
2013-11-13	16:17:53	-12.0224	135.572	21.78	0	125	0	67.18
2013-11-13	16:19:29	-12.0207	135.57	117.25	3672	266	0	309.58
2013-11-13	16:20:48	-12.0225	135.572	42.76	360	300	0	318.08
2013-11-13	16:22:00	-12.0226	135.572	20.03	0	307	0	17.76
2013-11-13	16:23:17	-12.0225	135.572	32.48	13680	295	0	13.92
2013-11-13	16:24:32	-12.0223	135.572	42.66	4752	294	0	66.41
2013-11-13	16:25:42	-12.0225	135.572	42.18	6372	66	0	49.59	1
2013-11-13	16:26:51	-12.0225	135.572	59.51	6048	268	0	58.47	1
2013-11-13	16:28:03	-12.022	135.57	40.98	6948	276	0	150.18	1
2013-11-13	16:29:12	-12.0219	135.569	13.07	8388	208	0	118	1
2013-11-13	16:30:25	-12.0218	135.567	-94.31	10368	288	0	212.92	1
2013-11-13	16:31:42	-12.0231	135.569	54.62	2952	214	0	194.62	1
2013-11-13	16:32:57	-12.0232	135.57	-10.4	26388	271	0	142.71	1
2013-11-13	16:34:05	-12.0237	135.569	17.39	0	302	0	103.46	1
2013-11-13	16:35:13	-12.0224	135.567	94.93	0	55	0	239.6
2013-11-13	16:36:21	-12.0238	135.57	-12.11	9072	98	0	333.09
2013-11-13	16:37:23	-12.0232	135.568	40.77	0	296	0	195.01
2013-11-13	16:38:30	-12.0234	135.568	45.31	3312	294	0	30.54	1
2013-11-13	16:40:16	-12.022	135.566	-114.53	5472	293	0	339.99	1
2013-11-13	16:41:38	-12.0233	135.569	40.91	1224	159	0	336.66	1
2013-11-13	16:42:58	-12.0234	135.568	63.23	0	296	0	16.94	1
2013-11-13	16:44:12	-12.0235	135.569	69.24	0	290	0	51.52
2013-11-13	16:45:19	-12.0229	135.567	-56.72	0	294	0	188.28
2013-11-13	16:46:26	-12.0236	135.569	92.52	7632	110	0	210.85
2013-11-13	16:47:33	-12.0231	135.568	-31.99	0	255	0	156.37
2013-11-13	16:48:38	-12.0233	135.568	7.14	4500	108	0	49.57
2013-11-13	16:50:03	-12.0234	135.569	75.61	828	6	0	71.28
2013-11-13	16:51:06	-12.0236	135.569	-26.22	396	250	0	22.08
2013-11-13	16:52:17	-12.0234	135.569	39.26	0	234	0	29.45
2013-11-13	16:53:23	-12.0235	135.569	65.56	2700	320	0	13.94
2013-11-13	16:54:30	-12.0234	135.569	40.34	684	15	0	10.06
2013-11-13	16:55:35	-12.0235	135.569	12.58	1440	33	0	9.57
2013-11-13	16:56:44	-12.0231	135.568	-25.33	0	342	0	42.11
2013-11-13	16:57:50	-12.0233	135.569	-7.99	0	158	0	20.94
2013-11-13	16:59:02	-12.023	135.568	-40.79	2376	153	0	33.49
2013-11-13	17:00:13	-12.0234	135.569	-2.11	0	340	0	48.42
2013-11-13	17:01:19	-12.0231	135.568	-64.6	5580	316	0	36.58
2013-11-13	17:02:23	-12.0231	135.569	-27.78	2088	327	0	16.64
2013-11-13	17:03:29	-12.0231	135.569	50.71	0	359	0	2.13
2013-11-13	17:04:34	-12.023	135.568	-85.43	2124	327	0	20.38
2013-11-13	17:05:49	-12.0229	135.568	-58.16	3204	342	0	12.94
2013-11-13	17:06:59	-12.0236	135.569	76.95	0	160	0	82.93
2013-11-13	17:08:06	-12.0234	135.569	113.52	0	357	0	17.82
2013-11-13	17:09:12	-12.0234	135.569	6.36	2448	0	0	10.44
2013-11-13	17:10:17	-12.0231	135.569	57.68	2016	66	0	40.17
2013-11-13	17:11:20	-12.0231	135.569	84.79	1044	260	0	17.04
2013-11-13	17:12:28	-12.0231	135.569	8.62	180	256	0	21.9
2013-11-13	17:14:01	-12.023	135.568	-3.07	10620	316	0	15.86
2013-11-13	17:15:18	-12.0231	135.569	18.16	0	171	0	29.68
2013-11-13	17:16:33	-12.0234	135.569	66.65	1152	60	0	35.29
2013-11-13	17:17:37	-12.0235	135.569	-10.42	792	233	0	13.53
2013-11-13	17:18:46	-12.0232	135.569	1.93	2952	141	0	29.83
2013-11-13	17:19:59	-12.0237	135.569	13.92	7056	164	0	51.82	1
2013-11-13	17:21:04	-12.0241	135.568	4.42	828	98	0	54.77	1
2013-11-13	17:22:14	-12.024	135.569	-44.68	11412	98	0	39.26	1
2013-11-13	17:23:31	-12.0239	135.569	0.94	1260	16	0	40.27	1
2013-11-13	17:24:48	-12.0239	135.569	5.66	2484	272	0	20.13	1
2013-11-13	17:25:54	-12.0234	135.569	28.06	2484	328	0	57.72
2013-11-13	17:27:03	-12.0235	135.569	30.7	1728	196	0	12.56
2013-11-13	17:28:11	-12.0235	135.569	51.12	576	94	0	5.01
2013-11-13	17:29:17	-12.0234	135.569	72.53	2628	178	0	16.51
2013-11-13	17:30:21	-12.0236	135.569	205.26	144	116	0	28.16	1
2013-11-13	17:31:28	-12.0235	135.569	76.94	0	350	0	32.31	1
2013-11-13	17:32:33	-12.0235	135.569	37.49	0	281	0	6.08
2013-11-13	17:33:38	-12.0234	135.569	92.57	1044	78	0	21.62
2013-11-13	17:34:43	-12.0235	135.569	6.25	108	324	0	23.23
2013-11-13	17:35:43	-12.0236	135.568	-78.53	0	244	0	30.38
2013-11-13	17:36:47	-12.0235	135.568	-86.14	0	19	0	6.16
2013-11-13	17:37:51	-12.0235	135.569	11.03	72	6	0	33.37
2013-11-13	17:38:55	-12.0234	135.568	-29.4	0	138	0	28.59
2013-11-13	17:40:00	-12.0233	135.569	27.34	1584	57	0	24.31
2013-11-13	17:41:08	-12.0233	135.568	-28.4	0	109	0	13.37
2013-11-13	17:42:32	-12.0232	135.569	22.54	0	347	0	6.93
2013-11-13	17:43:36	-12.0234	135.569	54.02	0	294	0	19.62
2013-11-13	17:44:41	-12.0232	135.568	-63.83	972	164	0	42.38
2013-11-13	17:45:52	-12.0235	135.569	60.14	5724	92	0	58.1
2013-11-13	17:47:01	-12.0235	135.569	60.14	5724	92	0	0
2013-11-13	17:48:07	-12.0232	135.568	-53.27	0	303	0	45.67
2013-11-13	17:49:11	-12.0235	135.57	43.21	21060	61	0	133.19
2013-11-13	17:50:17	-12.0235	135.569	-1.99	1548	150	0	78.12
2013-11-13	17:51:20	-12.0233	135.569	61.81	0	352	0	15.79
2013-11-13	17:52:29	-12.0233	135.569	61.81	0	352	0	0
2013-11-13	17:55:03	-12.0237	135.569	-11.89	0	171	0	55.18
2013-11-13	17:57:10	-12.0237	135.569	36.46	0	272	0	16.7
2013-11-13	17:59:18	-12.0237	135.569	36.46	0	272	0	0
2013-11-13	18:00:24	-12.0232	135.569	8.93	0	20	0	64.22
2013-11-13	18:01:28	-12.0232	135.569	23.91	0	20	0	6.66
2013-11-13	18:02:35	-12.0231	135.57	313.02	0	239	0	119.69
2013-11-13	18:03:44	-12.0232	135.569	151.73	0	276	0	95.11
2013-11-13	18:04:48	-12.0233	135.569	278.19	0	71	0	28.85
2013-11-13	18:05:52	-12.0233	135.57	396.05	0	221	0	34.98
2013-11-13	18:06:59	-12.0233	135.569	315.47	0	240	0	25.02
2013-11-13	18:08:05	-12.0232	135.569	349.48	0	246	0	11.74
2013-11-13	18:09:09	-12.0231	135.569	228.9	0	322	0	29.47
2013-11-13	18:10:14	-12.0232	135.569	198.78	288	180	0	22.28
2013-11-13	18:11:21	-12.0229	135.568	-22.93	0	202	0	65.7
2013-11-13	18:12:38	-12.0229	135.568	-12.62	3996	167	0	18.3
2013-11-13	18:13:46	-12.0233	135.569	-1.51	180	310	0	55.81
2013-11-13	18:14:53	-12.0235	135.568	-42.23	0	84	0	43.01
2013-11-13	18:16:07	-12.0232	135.569	0.54	0	343	0	48.15
2013-11-13	18:17:15	-12.0231	135.569	-121.63	1008	22	0	18.97
2013-11-13	18:18:25	-12.0234	135.568	-117.59	360	202	0	50.27
2013-11-13	18:20:44	-12.0245	135.568	-30.96	252	36	0	113.28
2013-11-13	18:23:21	-12.0234	135.569	14.77	1260	126	0	115.02
2013-11-13	18:25:54	-12.0236	135.569	50	1188	178	0	21.91
2013-11-13	18:28:06	-12.0237	135.569	65.16	0	60	0	5.89
2013-11-13	18:30:31	-12.0239	135.569	-48.42	1584	286	0	36.05
2013-11-13	18:32:46	-12.0238	135.569	-32.36	5976	73	0	12.58
2013-11-13	18:34:50	-12.0236	135.569	115.89	0	274	0	32.26
2013-11-13	18:36:58	-12.0237	135.569	34.74	1980	56	0	11.83
2013-11-13	18:39:04	-12.0237	135.569	98.78	0	4	0	18.64
2013-11-13	18:41:16	-12.0236	135.569	189.41	720	84	0	16.81
2013-11-13	18:43:14	-12.0236	135.569	112.74	0	30	0	10.41
2013-11-13	18:45:16	-12.0236	135.569	-77.89	0	102	0	36.73
2013-11-13	18:46:57	-12.0237	135.569	80.12	972	34	0	53.89
2013-11-13	18:48:29	-12.0238	135.569	-68.93	3960	143	0	34.3
2013-11-13	18:49:50	-12.0237	135.569	90.57	864	45	0	18.3
2013-11-13	18:51:26	-12.0236	135.569	187.75	1548	314	0	12.85
2013-11-13	18:52:50	-12.0238	135.569	-84.5	4428	48	0	15.58
2013-11-13	18:53:59	-12.0236	135.569	135.62	1008	201	0	27.89
2013-11-13	18:55:11	-12.0237	135.569	33.42	0	155	0	17.56
2013-11-13	18:56:24	-12.0237	135.569	183.13	252	255	0	6.11
2013-11-13	18:57:37	-12.0236	135.569	86.36	1512	347	0	3.83
2013-11-13	18:58:51	-12.0237	135.569	79.43	288	146	0	8.17
2013-11-13	19:00:18	-12.0239	135.569	-27.3	0	9	0	19.01
2013-11-13	19:01:57	-12.0237	135.569	45.39	936	109	0	18.78
2013-11-13	19:03:30	-12.0237	135.569	36.25	0	58	0	7.83
2013-11-13	19:04:38	-12.0237	135.569	44.94	3132	29	0	3.37
2013-11-13	19:05:50	-12.0238	135.569	37.83	468	286	0	20.06
2013-11-13	19:06:58	-12.0236	135.569	35.88	324	36	0	21.35
2013-11-13	19:08:09	-12.0235	135.569	50.8	0	131	0	17.13
2013-11-13	19:09:26	-12.0235	135.569	41.95	5292	213	0	11.7
2013-11-13	19:10:35	-12.0236	135.569	21.51	180	63	0	8.96
2013-11-13	19:11:48	-12.0236	135.569	21.51	180	63	0	0
2013-11-13	19:13:25	-12.0234	135.569	51.38	0	196	0	22.38
2013-11-13	19:14:42	-12.0234	135.569	51.38	0	196	0	0
2013-11-13	19:19:34	-12.0235	135.569	40.9	0	146	0	20.84
2013-11-13	19:26:35	-12.0235	135.569	26.8	4680	224	0	12.47
2013-11-13	19:33:18	-12.0235	135.569	31.81	1188	67	0	7
2013-11-13	19:34:23	-12.0235	135.569	41.14	360	4	0	8.5
2013-11-13	19:35:29	-12.0236	135.569	29.27	0	52	0	9.49
2013-11-13	19:36:34	-12.0235	135.569	41.75	0	63	0	20.52
2013-11-13	19:37:37	-12.0235	135.569	25.13	1584	114	0	7.65
2013-11-13	19:38:41	-12.0235	135.569	27	864	67	0	10.36
2013-11-13	19:39:46	-12.0235	135.569	34.84	108	68	0	1.67
2013-11-13	19:40:49	-12.0235	135.569	45.58	3600	64	0	5.27
2013-11-13	19:41:54	-12.0235	135.569	40.96	0	67	0	2.33
2013-11-13	19:42:57	-12.0235	135.569	32.57	1188	251	0	11.68
2013-11-13	19:44:02	-12.0235	135.569	32.81	0	83	0	6.65
2013-11-13	19:45:06	-12.0235	135.569	37.12	108	274	0	3.34
2013-11-13	19:46:12	-12.0235	135.569	35.44	0	62	0	4.9
2013-11-13	19:47:23	-12.0235	135.569	29.08	9360	49	0	10.62
2013-11-13	19:48:44	-12.0235	135.569	37.4	0	84	0	4.89
2013-11-13	19:49:46	-12.0235	135.569	33.84	648	62	0	5.89
2013-11-13	19:50:50	-12.0234	135.569	36.81	0	230	0	14.49
2013-11-13	19:51:56	-12.0234	135.569	30.42	0	113	0	5.03
2013-11-13	19:53:02	-12.0232	135.568	50.7	324	340	0	40.31
2013-11-13	19:54:06	-12.0235	135.569	33.25	648	309	0	62.51
2013-11-13	19:55:12	-12.0232	135.569	20.19	0	57	0	29.64
2013-11-13	19:56:14	-12.0232	135.569	-48.77	0	41	0	13.44
2013-11-13	19:57:18	-12.0233	135.569	23.08	900	290	0	22.33
2013-11-13	19:58:21	-12.0228	135.569	35.62	4608	274	0	57.13
2013-11-13	19:59:25	-12.0229	135.569	27.68	0	186	0	11.51
2013-11-13	20:00:29	-12.0228	135.569	7.73	0	22	0	13.33
2013-11-13	20:01:33	-12.0229	135.569	64.62	0	245	0	17.12
2013-11-13	20:02:37	-12.0233	135.569	46.33	5112	200	0	53.92
2013-11-13	20:03:42	-12.0235	135.568	22.11	2736	155	0	29.67
2013-11-13	20:04:46	-12.0236	135.569	37.99	2196	279	0	29.17
2013-11-13	20:05:49	-12.0235	135.569	21.38	792	153	0	15.55
2013-11-13	20:06:52	-12.0236	135.569	10.47	2124	189	0	7.56
2013-11-13	20:08:03	-12.0236	135.569	31.25	0	276	0	3.29
2013-11-13	20:09:10	-12.0236	135.569	-21.02	0	3	0	5.26
2013-11-13	20:10:18	-12.0233	135.568	130.26	3528	343	0	51.61
2013-11-13	20:11:21	-12.0236	135.569	-1.45	2016	92	0	50.17
2013-11-13	20:12:26	-12.0236	135.569	23.52	252	329	0	16.66
2013-11-13	20:13:30	-12.0236	135.569	3.54	0	86	0	19.03
2013-11-13	20:14:34	-12.0235	135.569	79.95	1332	333	0	9.12
2013-11-13	20:15:39	-12.0235	135.569	63.2	1404	239	0	5.43
2013-11-13	20:17:06	-12.0235	135.568	8.27	0	299	0	15.53
2013-11-13	20:18:09	-12.0236	135.569	25.49	252	315	0	19.14
2013-11-13	20:19:15	-12.0236	135.568	72.52	0	209	0	21.53
2013-11-13	20:20:25	-12.0237	135.569	53.58	0	348	0	16.61
2013-11-13	20:21:31	-12.0236	135.569	58.58	0	291	0	17.63
2013-11-13	20:22:40	-12.0236	135.569	58.58	0	291	0	0
2013-11-13	20:23:48	-12.0235	135.569	-1.75	0	51	0	6.89
2013-11-13	20:24:59	-12.0236	135.569	39.52	0	17	0	11.98
2013-11-13	20:26:04	-12.0229	135.569	17.17	13320	43	0	79.61
2013-11-13	20:27:08	-12.023	135.569	42.44	9612	213	0	19.29
2013-11-13	20:28:14	-12.0234	135.569	20.4	0	149	0	38.5
2013-11-13	20:29:17	-12.0234	135.569	34.39	4680	331	0	19.91
2013-11-13	20:30:25	-12.0232	135.569	22.11	0	207	0	21.76
2013-11-13	20:31:27	-12.0233	135.569	31.37	1656	180	0	7.19
2013-11-13	20:32:28	-12.0232	135.569	17.35	0	39	0	3.98
2013-11-13	20:33:31	-12.0233	135.569	33.92	252	32	0	9.48
2013-11-13	20:34:34	-12.0232	135.569	53.68	540	30	0	8.43
2013-11-13	20:35:37	-12.0232	135.569	50.66	1656	323	0	1.86
2013-11-13	20:36:40	-12.0233	135.569	39.82	360	171	0	5.58
2013-11-13	20:37:43	-12.0232	135.569	31.3	2556	57	0	3.92
2013-11-13	20:38:48	-12.0233	135.569	36.1	1260	16	0	5.49
2013-11-13	20:39:54	-12.0233	135.569	32.14	0	169	0	5.01
2013-11-13	20:40:57	-12.0233	135.569	38.96	792	174	0	2.25
2013-11-13	20:42:01	-12.0232	135.569	23.12	504	4	0	6.54
2013-11-13	20:43:05	-12.0232	135.569	31.75	1620	68	0	2
2013-11-13	20:44:08	-12.0232	135.569	44.91	540	208	0	11.67
2013-11-13	20:45:12	-12.0232	135.569	46.29	36	0	0	14.22
2013-11-13	20:46:15	-12.0232	135.569	28.49	720	114	0	6.27	1
2013-11-13	20:47:21	-12.0232	135.569	41.94	360	269	0	7.07	1
2013-11-13	20:48:24	-12.0232	135.569	27.67	972	261	0	17.11
2013-11-13	20:49:26	-12.0232	135.569	40.05	720	166	0	4.3
2013-11-13	20:50:30	-12.0232	135.569	30.74	504	267	0	3.72
2013-11-13	20:51:35	-12.0233	135.569	47.6	648	246	0	9.33
2013-11-13	20:52:40	-12.0233	135.569	32.35	252	76	0	1.81
2013-11-13	20:53:43	-12.0232	135.569	42.88	2808	85	0	22.86
2013-11-13	20:54:46	-12.0232	135.569	33.39	1548	263	0	11.64
2013-11-13	20:55:50	-12.0233	135.569	35.73	108	314	0	15.41
2013-11-13	20:56:57	-12.0233	135.569	39.06	1476	58	0	5.61
2013-11-13	20:58:00	-12.0232	135.569	42.57	2016	56	0	15.58
2013-11-13	20:59:03	-12.0231	135.569	16.75	1620	48	0	13.24
2013-11-13	21:00:06	-12.0232	135.569	39.22	2124	56	0	19.62
2013-11-13	21:01:09	-12.0232	135.569	47.66	720	6	0	16.54
2013-11-13	21:02:12	-12.0232	135.569	30.14	1116	66	0	6.93
2013-11-13	21:03:16	-12.0232	135.569	28.12	684	47	0	11.66
2013-11-13	21:04:19	-12.0232	135.569	43.26	684	101	0	17.06
2013-11-13	21:05:22	-12.0232	135.569	27.63	1260	305	0	2.25
2013-11-13	21:06:58	-12.0233	135.569	43.16	0	161	0	9.83
2013-11-13	21:08:03	-12.0235	135.569	22.5	1008	132	0	14.17
2013-11-13	21:09:07	-12.0235	135.569	44.61	1836	80	0	8.61
2013-11-13	21:10:36	-12.0234	135.569	78.81	0	345	0	19.57
2013-11-13	21:12:11	-12.0235	135.569	62.2	3492	156	0	16.64
2013-11-13	21:13:38	-12.0233	135.569	74.07	3708	138	0	16.08
2013-11-13	21:14:54	-12.023	135.569	173.19	4068	69	0	43.03
2013-11-13	21:16:18	-12.0233	135.569	104.12	2268	147	0	33.95
2013-11-13	21:17:33	-12.0233	135.569	56.57	1044	32	0	11.52
2013-11-13	21:18:41	-12.0234	135.569	66.82	0	114	0	3.67
2013-11-13	21:19:45	-12.0235	135.569	31.51	0	176	0	13.01
2013-11-13	21:21:04	-12.0235	135.569	30.92	4032	324	0	2.76
2013-11-13	21:22:11	-12.0234	135.569	62.26	5508	339	0	14.41
2013-11-13	21:23:42	-12.0235	135.569	37.16	756	112	0	10.9
2013-11-13	21:24:57	-12.0233	135.569	72.7	4104	165	0	15.12
2013-11-13	21:26:04	-12.0236	135.569	42.62	0	339	0	25.97
2013-11-13	21:27:11	-12.0234	135.569	69.02	0	351	0	21.29
2013-11-13	21:28:19	-12.0233	135.569	81.3	8604	156	0	10.12
2013-11-13	21:29:26	-12.0236	135.569	20.73	0	2	0	32.32
2013-11-13	21:45:36	-12.0236	135.569	20.73	0	2	0	0
2013-11-13	21:48:02	-12.0236	135.569	24.54	0	128	0	3.59
2013-11-13	21:49:06	-12.0233	135.569	92.9	0	151	0	34.82
2013-11-13	21:50:12	-12.0232	135.569	120.04	0	44	0	23.28
2013-11-13	21:51:18	-12.0235	135.569	51.33	0	103	0	40.8
2013-11-13	21:52:23	-12.0233	135.569	105.2	0	275	0	30.76
2013-11-13	21:53:30	-12.0231	135.569	167.62	0	109	0	25.04
2013-11-13	21:54:41	-12.0238	135.569	-39.3	4248	205	0	91.6
2013-11-13	21:55:49	-12.0235	135.569	23.93	0	85	0	55.28
2013-11-13	21:57:05	-12.0237	135.569	-27	0	54	0	42.95
2013-11-13	21:59:24	-12.0237	135.569	-27	0	54	0	0
2013-11-13	22:00:29	-12.0234	135.569	48.12	0	200	0	39.48
2013-11-13	22:01:37	-12.0237	135.569	14.91	0	83	0	32.17
2013-11-13	22:02:48	-12.0237	135.569	31.25	1044	348	0	10.51
2013-11-13	22:03:58	-12.0234	135.569	33.38	576	144	0	29.51
2013-11-13	22:05:03	-12.0235	135.569	44.46	0	152	0	8.96
2013-11-13	22:06:09	-12.0237	135.569	-39.91	0	231	0	27.29
2013-11-13	22:07:16	-12.0234	135.569	73.98	1764	250	0	60.01	1
2013-11-13	22:08:23	-12.0237	135.569	-14.1	0	161	0	57.9	1
2013-11-13	22:09:30	-12.0236	135.569	-0.68	720	126	0	11.9
2013-11-13	22:11:03	-12.0235	135.569	26.38	288	60	0	10.98
2013-11-13	22:12:21	-12.0233	135.569	68.83	8892	30	0	29.98
2013-11-13	22:13:33	-12.0235	135.569	38.61	0	246	0	20.86
2013-11-13	22:14:39	-12.0235	135.569	17.35	0	193	0	7.07
2013-11-13	22:15:43	-12.0234	135.569	54.88	0	191	0	11.09
2013-11-13	22:16:50	-12.0233	135.569	64.5	0	25	0	19.29
2013-11-13	22:17:53	-12.0232	135.569	91.27	2016	54	0	16.96
2013-11-13	22:18:59	-12.0235	135.569	33.1	2232	61	0	31.25
2013-11-13	22:20:03	-12.0235	135.569	29.66	2196	170	0	6.81
2013-11-13	22:21:07	-12.0233	135.569	76.9	1548	184	0	21.71
2013-11-13	22:22:09	-12.0233	135.569	66.98	3168	329	0	0.11
2013-11-13	22:23:16	-12.0236	135.569	11.75	0	205	0	29.62
2013-11-13	22:24:23	-12.0234	135.569	39.21	0	156	0	17.7
2013-11-13	22:25:31	-12.0233	135.569	55.82	7380	40	0	13.31
2013-11-13	22:26:34	-12.0235	135.569	27.59	2844	352	0	22.08
2013-11-13	22:27:37	-12.0235	135.569	30.18	3348	224	0	0.67
2013-11-13	22:28:39	-12.0235	135.569	30.48	3564	47	0	7.28
2013-11-13	22:29:50	-12.0236	135.569	-35.73	2592	119	-4	19.62	1
2013-11-13	22:30:57	-12.0235	135.569	7.43	0	331	-2	0	1
2013-11-13	22:32:01	-12.0235	135.569	37.39	1404	314	0	15.31	1
2013-11-13	22:33:05	-12.0234	135.569	37.56	0	101	0	15.49
2013-11-13	22:34:07	-12.0234	135.569	50.07	1296	156	0	8.52
2013-11-13	22:35:12	-12.0235	135.569	43.78	468	78	0	10.63
2013-11-13	22:36:17	-12.0235	135.569	27	0	289	0	5.94
2013-11-13	22:37:21	-12.0235	135.569	38.49	612	132	0	10.78
2013-11-13	22:38:28	-12.0234	135.569	70.18	0	20	0	7.24
2013-11-13	22:39:36	-12.0236	135.569	18.46	0	343	0	13.53
2013-11-13	22:40:41	-12.0235	135.569	23.65	2196	125	0	8.41
2013-11-13	22:41:45	-12.0235	135.569	47.25	0	125	0	7
2013-11-13	22:42:49	-12.0236	135.569	3.34	0	330	0	17.59
2013-11-13	22:43:53	-12.0235	135.569	21.18	0	117	0	16.28
2013-11-13	22:44:59	-12.0235	135.569	20.18	0	126	0	9.95
2013-11-13	22:46:04	-12.0236	135.569	18.11	0	262	0	4.29
2013-11-13	22:47:18	-12.0236	135.569	-26.9	2088	121	0	9
2013-11-13	22:48:22	-12.0235	135.569	69.82	2520	105	0	26
2013-11-13	22:49:25	-12.0234	135.569	30.78	2088	284	0	5.78
2013-11-13	22:50:34	-12.0235	135.569	35.57	3132	148	0	12.32
2013-11-13	22:51:38	-12.0235	135.569	47.72	0	236	0	11.63
2013-11-13	22:52:45	-12.0235	135.569	32.87	540	246	0	2.04
2013-11-13	22:53:50	-12.0236	135.569	19.03	720	132	0	18.12
2013-11-13	22:54:59	-12.0234	135.569	36.59	0	208	0	28.35
2013-11-13	22:56:03	-12.0234	135.569	43.56	468	303	0	6.78
2013-11-13	22:57:06	-12.0235	135.569	30.29	2340	161	0	15.9
2013-11-13	22:58:12	-12.0235	135.569	12.76	0	57	0	18.31
2013-11-13	22:59:14	-12.0235	135.569	33.77	0	150	0	19.91
2013-11-13	23:00:16	-12.0235	135.569	34.52	0	232	0	5.34
2013-11-13	23:01:18	-12.0233	135.569	58.53	0	48	0	19.26
2013-11-13	23:02:20	-12.0234	135.569	46.63	0	129	0	13.68
2013-11-13	23:03:22	-12.0235	135.569	38.27	0	46	0	8.75
2013-11-13	23:04:24	-12.0232	135.569	77.3	0	11	0	39.75
2013-11-13	23:05:28	-12.0235	135.569	50.96	0	15	0	42.03
2013-11-13	23:06:32	-12.0235	135.569	49.44	0	76	0	2
2013-11-13	23:07:36	-12.0234	135.569	70.24	0	51	0	22.86
2013-11-13	23:08:39	-12.0235	135.569	43.92	0	339	0	25.6
2013-11-13	23:09:41	-12.0235	135.569	35.68	0	4	0	4.53
2013-11-13	23:10:43	-12.0234	135.569	42.67	0	239	0	8.45
2013-11-13	23:11:45	-12.0235	135.569	35.39	0	22	0	10.69
2013-11-13	23:12:47	-12.0236	135.569	22.48	0	356	0	11.58
2013-11-13	23:13:49	-12.0236	135.569	18.18	0	217	0	8.61
2013-11-13	23:14:51	-12.0235	135.569	30.26	0	20	0	11.39
2013-11-13	23:15:53	-12.023	135.569	90.92	0	37	0	63.46
2013-11-13	23:16:55	-12.0235	135.569	44.13	0	8	0	58.68
2013-11-13	23:17:57	-12.0229	135.57	146.87	0	328	0	94.59
2013-11-13	23:18:58	-12.0235	135.569	25.34	648	48	0	105.85
2013-11-13	23:20:00	-12.0235	135.569	15.27	0	10	0	3.29
2013-11-13	23:21:00	-12.0232	135.569	89.96	0	356	0	58.06
2013-11-13	23:22:02	-12.0235	135.569	39.52	0	312	0	40.81
2013-11-13	23:23:04	-12.0234	135.569	33.34	0	18	0	6.05
2013-11-13	23:24:06	-12.0236	135.569	20.52	0	11	0	17.79
2013-11-13	23:25:08	-12.0235	135.569	23.97	900	22	0	11.19
2013-11-13	23:26:10	-12.0235	135.569	38.06	0	17	0	7.9
2013-11-13	23:27:11	-12.0239	135.569	134.97	0	8	0	55.35
2013-11-13	23:28:13	-12.0235	135.569	15.21	0	221	0	62.13
2013-11-13	23:29:14	-12.0235	135.569	29.99	0	343	0	3.59
2013-11-13	23:33:50	-12.0235	135.569	29.99	0	343	0	0
2013-11-13	23:34:56	-12.0235	135.569	36.13	2304	188	0	6.55
2013-11-13	23:36:00	-12.0235	135.569	24.32	0	114	0	11.74
2013-11-13	23:37:04	-12.0236	135.569	20.11	0	328	0	16.65
2013-11-13	23:38:10	-12.0235	135.569	16.3	0	309	0	21.49
2013-11-13	23:50:56	-12.0235	135.569	16.3	0	309	0	0
2013-11-13	23:52:04	-12.0236	135.569	30.52	0	46	0	19.79
2013-11-13	23:53:09	-12.0235	135.569	31.7	0	65	0	11.28
2013-11-13	23:54:17	-12.0235	135.569	42.2	0	55	0	12.85
2013-11-13	23:55:38	-12.0235	135.569	44.94	0	197	0	1.33
2013-11-13	23:56:46	-12.0235	135.569	30.31	2484	192	0	6.27
2013-11-13	23:57:54	-12.0235	135.569	12.97	0	65	0	17.2
2013-11-13	23:59:03	-12.0237	135.568	-41.7	0	262	0	42.46
2013-11-14	00:00:19	-12.0236	135.569	16.95	4788	69	0	32.31
2013-11-14	00:01:42	-12.0234	135.569	73.68	4212	240	0	51.45
2013-11-14	00:02:58	-12.0235	135.569	22.93	0	237	0	30.58
2013-11-14	00:04:32	-12.0236	135.569	46.03	180	47	0	8.25
2013-11-14	00:05:54	-12.0235	135.569	31.75	144	263	0	3.81
2013-11-14	00:06:55	-12.0236	135.569	20.98	72	1	0	1.72
2013-11-14	00:07:57	-12.0235	135.569	68.49	0	13	0	8.58
2013-11-14	00:08:59	-12.0235	135.569	21.3	0	216	0	8.97
2013-11-14	00:10:00	-12.0235	135.569	40.14	0	21	0	11.37
2013-11-14	00:11:04	-12.0235	135.569	38.17	108	33	0	1.76
2013-11-14	00:12:07	-12.0236	135.569	42.44	216	44	0	14.39
2013-11-14	00:13:11	-12.0236	135.569	18.61	180	95	0	2
2013-11-14	00:14:15	-12.0235	135.569	22.32	216	53	0	6.87
2013-11-14	00:15:17	-12.0234	135.569	81.45	0	265	0	22.2
2013-11-14	00:16:20	-12.0235	135.569	35.56	900	82	0	16.17
2013-11-14	00:17:24	-12.0236	135.569	32.33	540	75	0	6.89
2013-11-14	00:18:29	-12.0236	135.569	24.62	144	4	0	5
2013-11-14	00:19:33	-12.0235	135.569	37.33	468	29	0	2.41
2013-11-14	00:20:36	-12.0236	135.569	27.26	216	352	0	6.03
2013-11-14	00:21:39	-12.0235	135.569	32.52	1656	230	0	7.9
2013-11-14	00:22:41	-12.0235	135.569	32.24	0	85	0	1.45
2013-11-14	00:23:45	-12.0235	135.569	34.25	432	18	0	4.74
2013-11-14	00:24:48	-12.0236	135.569	19.86	1440	3	0	6.89
2013-11-14	00:25:53	-12.0235	135.569	43.91	72	353	0	8.12
2013-11-14	00:26:55	-12.0235	135.569	45.18	0	22	0	4.83
2013-11-14	00:27:57	-12.0233	135.569	113.85	0	143	0	31.18
2013-11-14	00:29:01	-12.0236	135.569	18.06	108	208	0	43.06
2013-11-14	00:30:06	-12.0236	135.569	21.71	1908	206	0	1.67
2013-11-14	00:31:10	-12.0235	135.569	26.45	2628	31	0	6.27
2013-11-14	00:32:14	-12.0235	135.569	41.06	0	219	0	3.4
2013-11-14	00:33:16	-12.0238	135.569	-0.22	0	338	0	28.12
2013-11-14	00:34:19	-12.0235	135.569	26.8	108	139	0	25.13
2013-11-14	00:35:24	-12.0235	135.569	49.44	504	27	0	10.45
2013-11-14	00:36:28	-12.0235	135.569	31.34	324	190	0	7.43
2013-11-14	00:37:32	-12.0235	135.569	47.54	108	49	0	1.11
2013-11-14	00:38:36	-12.0236	135.569	24.75	576	225	0	13.15
2013-11-14	00:39:40	-12.0235	135.569	32.68	540	202	0	15.73
2013-11-14	00:40:44	-12.0235	135.569	40.39	324	154	0	6.69
2013-11-14	00:41:48	-12.0236	135.569	11.95	396	23	0	18.22
2013-11-14	00:42:53	-12.0235	135.569	46.07	396	357	0	16.46
2013-11-14	00:43:57	-12.0234	135.569	80.25	288	55	0	17.02
2013-11-14	00:45:02	-12.0236	135.569	31.33	0	340	0	25.71
2013-11-14	00:46:06	-12.0237	135.569	-0.6	0	359	0	13.34
2013-11-14	00:47:08	-12.0236	135.569	33.76	0	237	0	12.78
2013-11-14	00:48:10	-12.0234	135.569	51.97	0	149	0	16.41
2013-11-14	00:49:16	-12.0235	135.569	49.36	0	190	0	6.89
2013-11-14	00:50:20	-12.0236	135.569	20.7	0	135	0	17.19
2013-11-14	00:51:24	-12.0235	135.569	55.37	1188	178	0	19.45
2013-11-14	00:52:27	-12.0234	135.569	54.62	144	160	0	4.22
2013-11-14	00:53:28	-12.0241	135.569	-109.54	0	309	0	72.8
2013-11-14	00:54:31	-12.0235	135.569	57.61	0	177	0	69.4
2013-11-14	00:55:33	-12.0235	135.569	51.37	0	185	0	5.93
2013-11-14	00:56:37	-12.0234	135.569	71.7	0	93	0	6.25
2013-11-14	00:57:40	-12.0236	135.569	35.64	0	31	0	14.77
2013-11-14	00:58:45	-12.0236	135.569	32.43	0	71	0	2.04
2013-11-14	00:59:48	-12.0236	135.569	19.01	0	190	0	4.9
2013-11-14	01:00:51	-12.0236	135.569	25.97	0	49	0	4.22
2013-11-14	01:01:57	-12.0237	135.569	-8.18	0	15	0	11.55
2013-11-14	01:03:06	-12.0237	135.569	-11.85	0	343	0	6.64
2013-11-14	01:04:09	-12.0235	135.569	58.53	1980	167	0	26.09
2013-11-14	01:05:13	-12.0238	135.569	-34.04	0	10	0	38.93
2013-11-14	01:06:16	-12.0234	135.569	47.44	1260	136	0	46.98
2013-11-14	01:07:22	-12.0236	135.569	34.81	2088	20	0	20.66
2013-11-14	01:08:27	-12.0236	135.569	24.97	1296	111	0	20.1
2013-11-14	01:09:33	-12.0235	135.569	50.93	0	128	0	20.9
2013-11-14	01:10:37	-12.0234	135.569	65.88	2016	46	0	6.33
2013-11-14	01:11:40	-12.0235	135.569	52.08	3420	34	0	8.83
2013-11-14	01:12:43	-12.0234	135.569	74.84	2484	352	0	5.69
2013-11-14	01:13:47	-12.0237	135.569	15.64	1404	355	0	26.14
2013-11-14	01:14:54	-12.0235	135.569	58.57	0	320	0	23.53
2013-11-14	01:16:15	-12.0235	135.569	148.87	2484	255	0	21.85
2013-11-14	01:17:30	-12.0234	135.569	96.75	1584	169	0	20.26
2013-11-14	01:19:04	-12.0234	135.569	69.97	72	51	0	11.65
2013-11-14	01:20:37	-12.0236	135.569	-42.27	108	146	0	36.02
2013-11-14	01:22:03	-12.0236	135.569	53.17	0	219	0	43.21
2013-11-14	01:23:40	-12.0234	135.57	373.24	3816	346	0	86.05
2013-11-14	01:26:51	-12.0236	135.569	65.45	2160	151	0	76.21
2013-11-14	01:32:07	-12.0235	135.569	65.65	2052	16	0	33.71
2013-11-14	01:37:02	-12.0236	135.568	-141.34	0	313	0	61.59
2013-11-14	01:41:19	-12.0236	135.569	57.57	10080	133	0	88.02
2013-11-14	01:48:23	-12.0235	135.569	66.22	0	0	0	10.06
2013-11-14	01:54:31	-12.0233	135.57	232.04	0	137	0	60.62
2013-11-14	01:59:58	-12.0234	135.569	13.51	0	70	0	91.95
2013-11-14	02:01:02	-12.0231	135.569	42.14	0	336	0	30.75
2013-11-14	02:02:12	-12.0234	135.569	-16.86	0	194	0	43.5
2013-11-14	02:04:28	-12.0236	135.569	16.13	0	314	0	31.92
2013-11-14	02:05:34	-12.0235	135.569	-15.59	0	332	0	16.91
2013-11-14	02:06:43	-12.0236	135.569	58.1	0	21	0	39.64
2013-11-14	02:07:50	-12.0235	135.569	43.09	252	115	0	19.71
2013-11-14	02:08:54	-12.0236	135.569	31.52	0	296	0	10.16
2013-11-14	02:09:57	-12.0235	135.569	31.04	0	59	0	2.67
2013-11-14	02:11:06	-12.0235	135.569	34.71	0	292	0	9.61
2013-11-14	02:12:11	-12.0235	135.569	68.08	0	317	0	13.63
2013-11-14	02:13:16	-12.0236	135.569	-6.66	0	130	0	36.89
2013-11-14	02:14:23	-12.0236	135.569	34.69	3600	86	0	29.97
2013-11-14	02:15:47	-12.0235	135.568	-41.04	540	51	0	45.62
2013-11-14	02:16:54	-12.0238	135.568	-80.96	0	232	0	28.79
2013-11-14	02:17:59	-12.0236	135.569	18.32	0	179	0	47.7
2013-11-14	02:19:05	-12.0235	135.569	29.93	0	59	0	9.93
2013-11-14	02:20:10	-12.0236	135.569	33.83	1188	205	0	6.2
2013-11-14	02:21:15	-12.0235	135.569	14.22	0	267	0	20.52
2013-11-14	02:22:20	-12.0235	135.569	6.92	0	232	0	0.89
2013-11-14	02:23:52	-12.0235	135.569	-20.25	3600	338	0	7.41
2013-11-14	02:25:04	-12.0235	135.569	49.64	3024	244	0	19.9
2013-11-14	02:26:09	-12.0235	135.569	48.56	0	35	0	5.15
2013-11-14	02:27:17	-12.0235	135.569	34.82	0	82	0	2
2013-11-14	02:28:22	-12.0235	135.569	30.9	0	175	0	3.89
2013-11-14	02:29:29	-12.0235	135.569	75.33	0	357	0	13.64
2013-11-14	02:30:40	-12.0233	135.569	117.39	0	189	0	22.2
2013-11-14	02:32:20	-12.0236	135.569	51.09	3636	43	0	29.02
2013-11-14	02:34:32	-12.0235	135.569	74.19	216	300	0	8.56
2013-11-14	02:36:39	-12.0236	135.569	9.48	3816	204	0	23.7
2013-11-14	02:39:03	-12.0235	135.569	30.69	108	119	0	14.25
2013-11-14	02:41:03	-12.0234	135.569	61.7	0	169	0	10.14
2013-11-14	02:42:15	-12.0235	135.569	89.59	1368	159	0	15.38
2013-11-14	02:44:04	-12.0235	135.569	-14.72	144	14	0	21.66
2013-11-14	02:45:46	-12.0235	135.569	4.42	0	98	0	6.05
2013-11-14	02:46:51	-12.0236	135.569	66.63	0	133	0	13.58
2013-11-14	02:47:55	-12.0235	135.569	62.41	0	76	0	12.34
2013-11-14	02:49:02	-12.0235	135.569	-15.35	0	108	0	17.04
2013-11-14	02:50:08	-12.0236	135.569	21.97	0	98	0	15.51
2013-11-14	02:51:12	-12.0236	135.569	57.59	0	114	0	8.28
2013-11-14	02:52:22	-12.0235	135.569	0.08	0	294	0	20.67
2013-11-14	02:53:26	-12.0234	135.569	21.42	0	107	0	9.65
2013-11-14	02:54:49	-12.0234	135.569	91.35	3852	32	0	23.33
2013-11-14	02:55:58	-12.0235	135.569	0.66	0	312	0	29.04
2013-11-14	02:57:02	-12.0234	135.569	-89.4	3744	179	0	29.08
2013-11-14	02:58:07	-12.0235	135.569	-31.42	0	17	0	16.11
2013-11-14	02:59:12	-12.0234	135.569	38.72	3096	347	0	17.85
2013-11-14	03:00:16	-12.0235	135.569	57.97	0	267	0	16.02
2013-11-14	03:01:20	-12.0235	135.569	37.86	0	337	0	10.66
2013-11-14	03:02:24	-12.0236	135.569	67.67	0	332	0	22.85
2013-11-14	03:03:29	-12.0235	135.569	60.46	0	70	0	13.82
2013-11-14	03:04:35	-12.0235	135.569	61.8	0	198	0	8.38
2013-11-14	03:05:40	-12.0236	135.569	63.65	0	326	0	6.56
2013-11-14	03:06:47	-12.0236	135.569	38.71	0	44	0	15.48
2013-11-14	03:07:53	-12.0235	135.569	-7.53	432	114	0	14.8
2013-11-14	03:08:59	-12.0235	135.569	49.18	576	55	0	16.61
2013-11-14	03:10:04	-12.0235	135.569	-3.67	0	325	0	23.17
2013-11-14	03:11:10	-12.0236	135.569	146.34	72	31	0	54.41
2013-11-14	03:12:17	-12.0236	135.569	79.8	0	46	0	19.2
2013-11-14	03:13:24	-12.0235	135.569	23.82	0	234	0	20.82
2013-11-14	03:14:30	-12.0237	135.569	184.42	0	326	0	64.22
2013-11-14	03:15:38	-12.0235	135.569	-5.14	0	342	0	76.56
2013-11-14	03:16:42	-12.0233	135.568	-85.63	0	322	0	38.01
2013-11-14	03:17:47	-12.0235	135.569	15.04	0	58	0	46.07
2013-11-14	03:18:52	-12.0234	135.569	-62.15	0	240	0	30.64
2013-11-14	03:19:57	-12.0236	135.569	67.78	0	303	0	60.15
2013-11-14	03:21:03	-12.0235	135.569	-19.08	0	247	0	45.22
2013-11-14	03:22:08	-12.0236	135.569	66.87	0	107	0	39.85
2013-11-14	03:23:14	-12.0236	135.569	45.72	0	213	0	11.64
2013-11-14	03:24:20	-12.0234	135.568	-139.75	0	289	0	71.48
2013-11-14	03:25:26	-12.0234	135.568	-140.58	0	304	0	8.48
2013-11-14	03:26:31	-12.0233	135.568	-161.86	0	323	0	7.9
2013-11-14	03:27:34	-12.0233	135.568	-219.25	0	174	0	26.56
2013-11-14	03:28:43	-12.0232	135.568	-245.2	0	51	0	16.01
2013-11-14	03:30:33	-12.0235	135.569	0.2	1008	269	0	93.99
2013-11-14	03:31:50	-12.0235	135.568	-56.66	0	126	0	33.19
2013-11-14	03:32:55	-12.0234	135.569	108.48	0	144	0	110.08
2013-11-14	03:33:57	-12.0234	135.57	163.09	0	243	0	31.54
2013-11-14	03:34:59	-12.0234	135.569	129.51	0	268	0	26.68
2013-11-14	03:36:01	-12.0238	135.568	-193.56	0	234	0	196.37
2013-11-14	03:37:08	-12.0238	135.567	-185.47	0	73	0	16.91
2013-11-14	03:38:14	-12.0236	135.568	-25.72	0	254	0	110.48
2013-11-14	03:39:19	-12.0236	135.569	-12.38	0	245	0	13.37
2013-11-14	03:40:24	-12.0235	135.568	-31.54	0	264	0	11.99
2013-11-14	03:41:31	-12.0235	135.568	-71.59	0	21	0	14.06
2013-11-14	03:42:38	-12.0235	135.569	-26.57	0	333	0	29.97
2013-11-14	03:43:42	-12.0235	135.569	20	0	312	0	21.79
2013-11-14	03:44:48	-12.0235	135.569	-11.76	0	139	0	24.14
2013-11-14	03:45:52	-12.0235	135.569	100.98	0	166	0	54.79
2013-11-14	03:46:56	-12.0235	135.569	138.33	0	240	0	34.94
2013-11-14	03:48:02	-12.0235	135.569	-0.93	0	274	0	84.65
2013-11-14	03:49:08	-12.0235	135.569	121.85	0	234	0	69.85
2013-11-14	03:50:13	-12.0235	135.569	100.47	0	218	0	13.28
2013-11-14	03:51:33	-12.0235	135.569	29.39	1728	350	0	39.91
2013-11-14	03:52:35	-12.0232	135.568	131.08	828	171	0	75.76
2013-11-14	03:53:40	-12.0235	135.569	41.07	108	139	0	85.47
2013-11-14	03:54:47	-12.0235	135.569	30.38	0	22	0	6.35
2013-11-14	03:55:50	-12.0235	135.569	31.19	0	133	0	5.32
2013-11-14	03:56:56	-12.0235	135.569	34.33	180	132	0	4.3
2013-11-14	03:58:00	-12.0236	135.569	39.3	108	228	0	5.9
2013-11-14	03:59:05	-12.0237	135.569	82.42	0	203	0	13.88
2013-11-14	04:00:08	-12.0235	135.569	36.36	2664	330	0	18.91
2013-11-14	04:01:12	-12.0236	135.569	50.41	504	198	0	15.37
2013-11-14	04:02:15	-12.0235	135.569	54.63	1332	115	0	19.14
2013-11-14	04:03:18	-12.0236	135.569	5.62	2376	109	0	18.79
2013-11-14	04:04:22	-12.0236	135.569	70.81	1152	287	0	14.75
2013-11-14	04:05:26	-12.0235	135.569	40.9	1512	264	0	19.57
2013-11-14	04:06:27	-12.0239	135.569	88.8	0	124	0	71.01
2013-11-14	04:07:31	-12.0235	135.569	42.23	0	305	0	58.55
2013-11-14	04:08:34	-12.0235	135.569	29.9	540	334	0	9.78
2013-11-14	04:09:35	-12.0235	135.569	103.33	0	309	0	16.69
2013-11-14	04:10:42	-12.0237	135.569	44.82	0	284	0	17.74
2013-11-14	04:11:49	-12.0232	135.569	-16.51	2196	288	0	66.17
2013-11-14	04:12:54	-12.0239	135.569	136.93	0	296	0	111.96
2013-11-14	04:14:00	-12.0235	135.569	25.73	0	113	0	77.45
2013-11-14	04:15:15	-12.0236	135.569	76.85	4140	310	0	26.99
2013-11-14	04:16:20	-12.0232	135.569	-4.69	2628	290	0	61.31
2013-11-14	04:17:33	-12.0236	135.569	32.24	3996	139	0	51.39
2013-11-14	04:18:38	-12.0234	135.569	12.08	4896	334	0	32.33
2013-11-14	04:19:44	-12.0236	135.569	35.89	0	151	0	36.65
2013-11-14	04:20:51	-12.0239	135.569	10.43	13104	163	0	31.73
2013-11-14	04:21:58	-12.0235	135.569	41.11	828	158	0	46.97
2013-11-14	04:23:06	-12.0234	135.569	29.79	0	343	0	20.2
2013-11-14	04:24:22	-12.0232	135.568	-131.73	4032	184	0	48.42
2013-11-14	04:25:31	-12.0236	135.569	33.59	0	80	0	69.48
2013-11-14	04:26:36	-12.0234	135.569	-9.4	21636	338	0	22.37
2013-11-14	04:27:41	-12.0236	135.569	26.32	0	323	0	15.7
2013-11-14	04:28:45	-12.0233	135.569	-69.56	0	356	0	35.49
2013-11-14	04:29:52	-12.0236	135.569	67.54	0	250	0	46.26
2013-11-14	04:30:57	-12.0234	135.569	36.4	0	319	0	15.72
2013-11-14	04:32:01	-12.0234	135.569	-10.1	0	95	0	7.99
2013-11-14	04:33:05	-12.0235	135.569	-17.11	0	331	0	5.89
2013-11-14	04:34:24	-12.0235	135.569	2.37	432	165	0	5.05
2013-11-14	04:35:47	-12.0233	135.569	-111.75	5220	185	0	39.69
2013-11-14	04:36:55	-12.0234	135.569	-7.69	1116	140	0	30.16
2013-11-14	04:37:57	-12.0234	135.569	-27	0	165	0	4.43
2013-11-14	04:38:58	-12.0248	135.569	101.16	0	344	0	159.6
2013-11-14	04:40:00	-12.0235	135.569	99.77	612	173	0	148.7
2013-11-14	04:41:02	-12.0234	135.569	68.07	0	328	0	5.24
2013-11-14	04:42:08	-12.0235	135.569	25.34	0	318	0	7.74
2013-11-14	04:43:12	-12.0235	135.569	50.08	0	319	0	8.31
2013-11-14	04:44:14	-12.0235	135.569	73.6	684	123	0	10.17
2013-11-14	04:45:17	-12.0234	135.569	65.68	0	103	0	16.36
2013-11-14	04:46:22	-12.0234	135.569	53.36	0	334	0	3.44
2013-11-14	04:47:27	-12.0234	135.569	82.34	0	267	0	7.13
2013-11-14	04:48:32	-12.0234	135.569	34.33	0	195	0	9.12
2013-11-14	04:49:37	-12.0233	135.569	-10.58	0	277	0	5.89
2013-11-14	04:50:42	-12.0234	135.569	-1.17	0	351	0	9.16
2013-11-14	04:51:47	-12.0235	135.569	35.8	0	9	0	11.01
2013-11-14	04:52:50	-12.0235	135.569	67.91	0	317	0	1.97
2013-11-14	04:53:53	-12.0234	135.569	48.44	0	127	0	18.22
2013-11-14	04:54:56	-12.0233	135.569	90.33	0	7	0	14.06
2013-11-14	04:55:59	-12.0234	135.569	87.26	0	192	0	11.43
2013-11-14	04:57:02	-12.0235	135.569	51.4	0	221	0	21.47
2013-11-14	04:58:05	-12.0235	135.569	13.26	0	186	0	8.54
2013-11-14	04:59:08	-12.0236	135.569	18.61	0	22	0	6.79
2013-11-14	05:00:12	-12.0236	135.569	5.43	0	301	0	0.89
2013-11-14	05:01:15	-12.0234	135.569	6.62	0	174	0	22.04
2013-11-14	05:02:18	-12.0234	135.569	15.5	0	210	0	1.67
2013-11-14	05:03:21	-12.0235	135.569	53.03	0	348	0	10.79
2013-11-14	05:04:24	-12.0234	135.569	64.11	0	88	0	9.26
2013-11-14	05:05:28	-12.0234	135.569	50.49	0	195	0	7.08
2013-11-14	05:06:29	-12.0236	135.569	15.16	0	218	0	16.09
2013-11-14	05:07:32	-12.0236	135.569	-55.49	0	280	0	4.45
2013-11-14	05:08:36	-12.0235	135.569	32.6	144	282	0	18.7
2013-11-14	05:09:40	-12.0235	135.569	20.39	0	187	0	2.94
2013-11-14	05:10:42	-12.0234	135.569	18.78	0	6	0	12.38
2013-11-14	05:11:45	-12.0234	135.569	44.33	0	128	0	6.65
2013-11-14	05:12:48	-12.0236	135.569	2.63	0	148	0	14.39
2013-11-14	05:13:51	-12.0234	135.569	24.51	0	326	0	18.09
2013-11-14	05:14:51	-12.0243	135.571	249.61	0	126	0	264.61
2013-11-14	05:15:52	-12.0229	135.569	190.99	0	117	0	303.64
2013-11-14	05:16:52	-12.0228	135.569	238.52	0	312	0	11.95
2013-11-14	05:17:57	-12.0231	135.569	135.15	0	292	0	41.21
2013-11-14	05:19:02	-12.0229	135.569	147.07	0	12	0	33.1
2013-11-14	05:20:03	-12.023	135.569	199.9	0	126	0	9.95
2013-11-14	05:21:07	-12.0226	135.568	237.69	0	65	0	49.55
2013-11-14	05:22:12	-12.0233	135.569	50.16	0	136	0	86.18
2013-11-14	05:23:13	-12.0231	135.569	115.24	4932	303	0	28.44
2013-11-14	05:24:12	-12.0232	135.569	85.56	0	89	0	14.11
2013-11-14	05:25:13	-12.0236	135.569	5.44	5112	310	0	56.83
2013-11-14	05:26:13	-12.0224	135.568	170.57	7992	125	0	182.9
2013-11-14	05:27:17	-12.0227	135.569	219.28	0	22	0	99.62
2013-11-14	05:28:20	-12.0232	135.569	67.91	0	330	0	63.13
2013-11-14	05:29:23	-12.0234	135.569	80.65	0	310	0	41.63
2013-11-14	05:30:26	-12.023	135.568	77.81	6516	131	0	80.24
2013-11-14	05:31:29	-12.0232	135.569	43.33	0	134	0	40.15
2013-11-14	05:32:32	-12.0234	135.569	65.54	4032	315	0	31.81
2013-11-14	05:33:33	-12.0236	135.569	-72.08	7380	304	0	53.76
2013-11-14	05:34:34	-12.0229	135.568	67.59	0	101	0	89.23
2013-11-14	05:35:39	-12.023	135.569	145.06	4212	316	0	58.83
2013-11-14	05:36:41	-12.0235	135.569	38.02	1980	327	0	56.92
2013-11-14	05:37:45	-12.0238	135.569	-43.5	0	300	0	32.06
2013-11-14	05:38:48	-12.0236	135.569	-42.97	0	8	0	15.2
2013-11-14	05:39:48	-12.0251	135.57	6.15	0	182	0	249.89
2013-11-14	05:40:53	-12.0235	135.569	16.72	0	215	0	246.32
2013-11-14	05:41:53	-12.0235	135.569	-0.91	0	236	0	3.38
2013-11-14	05:42:57	-12.0237	135.569	-32.88	0	197	0	27.53
2013-11-14	05:44:01	-12.0231	135.569	31.04	2592	215	0	85.88
2013-11-14	05:45:05	-12.0239	135.568	35.39	5220	254	0	114.37
2013-11-14	05:46:13	-12.0235	135.569	45.54	4500	41	0	65.72
2013-11-14	05:47:16	-12.0234	135.569	31.05	2088	228	0	8.48
2013-11-14	05:48:30	-12.0233	135.569	32.49	540	1	0	23.27
2013-11-14	05:49:34	-12.0236	135.569	-37.55	0	173	0	31.51
2013-11-14	05:50:34	-12.0228	135.569	127.03	0	132	0	96.96
2013-11-14	05:51:34	-12.0237	135.568	-102.7	0	226	0	105.35
2013-11-14	05:52:35	-12.0234	135.569	19.61	0	286	0	47.52
2013-11-14	05:54:17	-12.0235	135.569	27.04	2304	227	0	14.9
2013-11-14	05:55:29	-12.0236	135.569	20.05	0	26	0	5.94
2013-11-14	05:56:35	-12.0234	135.569	17.97	4464	23	0	16.27
2013-11-14	05:57:50	-12.0238	135.568	2.5	4356	23	0	38.92
2013-11-14	05:58:59	-12.0232	135.569	32.42	0	137	0	74.92
2013-11-14	06:00:07	-12.0236	135.569	-0.15	8856	54	0	51.22
2013-11-14	06:01:15	-12.0236	135.569	-0.15	8856	54	0	0
2013-11-14	06:02:19	-12.0236	135.569	0.11	6804	214	0	7.23
2013-11-14	06:03:23	-12.0233	135.569	44.14	828	225	0	63.78
2013-11-14	06:04:26	-12.0236	135.569	-23.41	1584	58	0	61.6
2013-11-14	06:05:30	-12.0234	135.569	94.98	5256	246	0	35.84
2013-11-14	06:06:36	-12.0225	135.569	232.7	0	16	0	118.71
2013-11-14	06:07:37	-12.0235	135.569	30.9	792	238	0	124.01
2013-11-14	06:08:42	-12.0231	135.569	70.76	13104	227	0	57.68
2013-11-14	06:09:46	-12.0237	135.569	-19.93	6696	28	0	87.23
2013-11-14	06:10:50	-12.0234	135.569	17.26	5904	214	0	33.86
2013-11-14	06:11:54	-12.0237	135.569	-27.8	0	118	0	31.64
2013-11-14	06:12:57	-12.0236	135.569	-26	0	138	0	20.99
2013-11-14	06:14:06	-12.023	135.569	126.47	9864	221	0	76.99
2013-11-14	06:15:11	-12.0245	135.568	-93.04	540	30	0	211.07
2013-11-14	06:16:14	-12.0233	135.569	97.58	3924	36	0	166.97
2013-11-14	06:17:19	-12.0236	135.569	-15.03	9792	226	0	42.98
2013-11-14	06:18:23	-12.0235	135.569	31.11	2484	208	0	33.14
2013-11-14	06:19:28	-12.0234	135.569	44.83	5436	49	0	6.87
2013-11-14	06:20:34	-12.0239	135.569	56.9	5724	313	0	58.78
2013-11-14	06:23:59	-12.0239	135.569	56.9	5724	313	0	0
2013-11-14	06:25:17	-12.0232	135.569	39.08	1656	311	0	81.19
2013-11-14	06:26:50	-12.0229	135.569	-52.14	0	0	0	41.27
2013-11-14	06:33:31	-12.0229	135.569	-52.14	0	0	0	0
2013-11-14	06:35:36	-12.0237	135.568	-75.62	5652	297	0	121.73
2013-11-14	06:38:24	-12.0232	135.569	126.75	0	235	0	67.29
2013-11-14	06:39:31	-12.023	135.57	209.78	5040	151	0	104.85
2013-11-14	06:40:37	-12.0231	135.569	177.76	0	175	0	40.02
2013-11-14	06:41:40	-12.0235	135.569	54.03	0	288	0	78.65
2013-11-14	06:42:47	-12.0247	135.567	-246.86	0	281	0	202
2013-11-14	06:43:50	-12.024	135.568	-61.88	0	29	0	121.07
2013-11-14	06:45:05	-12.0233	135.569	47.24	0	292	0	117.9
2013-11-14	06:46:12	-12.0242	135.568	-121.1	0	249	0	143.04
2013-11-14	06:47:20	-12.0242	135.568	-121.1	0	249	0	0
2013-11-14	06:48:39	-12.024	135.568	-65.14	0	197	0	33.95
2013-11-14	06:49:47	-12.0241	135.569	-8.61	23220	133	0	102.96
2013-11-14	06:50:52	-12.0233	135.569	110.44	0	238	0	97.96
2013-11-14	06:51:59	-12.0234	135.569	55.27	0	85	0	31.7
2013-11-14	06:53:06	-12.023	135.569	72.13	0	351	0	51.71
2013-11-14	06:55:51	-12.0224	135.57	140.31	0	0	0	121.21
2013-11-14	07:03:52	-12.0224	135.57	140.31	0	0	0	0
2013-11-14	07:05:02	-12.0232	135.569	147.49	0	100	0	105.23
2013-11-14	07:06:24	-12.0231	135.569	150.99	6120	223	0	19.08
2013-11-14	07:07:38	-12.0232	135.569	101.33	3276	66	0	18.36
2013-11-14	07:08:56	-12.0233	135.569	82.87	468	159	0	46.48
2013-11-14	07:10:20	-12.0233	135.569	79.87	828	141	0	8.31
2013-11-14	07:11:41	-12.0234	135.569	77.2	0	156	0	18.82
2013-11-14	07:14:57	-12.0236	135.569	94.18	756	235	0	25.8
2013-11-14	07:18:08	-12.0234	135.568	37.37	1188	289	0	46.97
2013-11-14	07:21:15	-12.0234	135.568	37.37	1188	289	0	0
2013-11-14	07:22:34	-12.0233	135.568	72.34	180	284	0	15.94
2013-11-14	07:25:07	-12.0233	135.569	155.88	612	247	0	53.2
2013-11-14	07:28:09	-12.0234	135.569	89.24	0	329	0	19.13
2013-11-14	07:33:43	-12.0236	135.568	10.51	0	261	0	32.38
2013-11-14	07:39:18	-12.0244	135.569	-227.96	972	170	0	93.71
2013-11-14	07:44:35	-12.0232	135.568	157.81	1944	174	0	142.56
2013-11-14	07:48:32	-12.0239	135.569	-33.11	1584	318	0	108.57
2013-11-14	07:52:03	-12.0236	135.569	99.71	0	179	0	67.75
2013-11-14	07:54:53	-12.0242	135.568	-78.63	7128	231	0	133.62	1
2013-11-14	07:57:21	-12.0246	135.566	48.47	17244	170	0	134.75	1
2013-11-14	07:58:37	-12.0256	135.566	20.12	9396	150	0	112.72	1
2013-11-14	08:01:01	-12.0265	135.567	69.42	6120	321	0	103	1
2013-11-14	08:06:07	-12.027	135.567	30.62	7020	221	0	64.29	1
2013-11-14	08:11:27	-12.0269	135.567	-30.61	0	153	0	16.52
2013-11-14	08:16:36	-12.0257	135.566	243.76	5688	129	0	140.73	1
2013-11-14	08:19:59	-12.0246	135.566	51.6	6552	17	0	127.23	1
2013-11-14	08:21:12	-12.0244	135.567	16	3672	70	0	65.42	1
2013-11-14	08:22:26	-12.0246	135.568	-83.22	4860	40	0	117.39	1
2013-11-14	08:24:34	-12.0242	135.569	-77.27	13068	140	0	121.02	1
2013-11-14	08:25:42	-12.0233	135.568	90.82	2808	145	0	119.8	1
2013-11-14	08:26:49	-12.0237	135.569	6.86	792	157	0	48.12	1
2013-11-14	08:27:57	-12.0236	135.569	31.31	0	164	0	10.06	1
2013-11-14	08:29:07	-12.0232	135.568	117.86	0	98	0	56.72
2013-11-14	08:37:01	-12.0232	135.568	117.86	0	98	0	0
2013-11-14	08:39:09	-12.0236	135.569	25.98	216	12	0	57.91
2013-11-14	08:40:35	-12.0235	135.568	46.83	2052	339	0	17.82
2013-11-14	08:42:45	-12.0238	135.569	-3.26	0	301	0	33.42
2013-11-14	08:43:57	-12.0237	135.569	-2.51	5508	121	0	10.7
2013-11-14	08:45:24	-12.0235	135.568	78.71	1584	297	0	44.8
2013-11-14	08:47:08	-12.0238	135.569	-9.85	540	293	0	38.08
2013-11-14	08:48:48	-12.0237	135.569	0.39	1116	94	0	5.18
2013-11-14	08:50:20	-12.0237	135.569	33.94	0	332	0	19.77
2013-11-14	08:51:31	-12.0237	135.569	15.44	0	189	0	14.15
2013-11-14	08:53:03	-12.0236	135.568	86.98	1368	59	0	39.7
2013-11-14	08:54:29	-12.0237	135.569	6.68	0	280	0	33.56
2013-11-14	08:55:37	-12.0237	135.569	-24.64	0	45	0	7.64
2013-11-14	09:08:53	-12.0237	135.569	-24.64	0	45	0	0
2013-11-14	09:10:07	-12.024	135.568	104.7	2484	282	0	48.72
2013-11-14	09:11:14	-12.0239	135.569	0.56	2376	260	0	36.47
2013-11-14	09:12:21	-12.024	135.569	32.93	900	76	0	7.77
2013-11-14	09:13:26	-12.0239	135.569	20.22	0	276	0	4.34
2013-11-14	09:14:37	-12.0238	135.569	79.84	5328	142	0	16.76
2013-11-14	09:15:48	-12.0235	135.569	29.71	0	39	0	41.4
2013-11-14	09:16:57	-12.0236	135.569	34.73	2196	13	0	50.07
2013-11-14	09:18:11	-12.0235	135.569	83.42	0	76	0	12.42
2013-11-14	09:19:29	-12.0236	135.569	23.13	1980	277	0	9.14
2013-11-14	09:20:34	-12.0245	135.568	-161.53	0	35	0	138.57
2013-11-14	09:21:43	-12.0237	135.569	18.4	1260	72	0	136.37
2013-11-14	09:22:59	-12.0235	135.569	30.72	0	356	0	26.45
2013-11-14	09:24:18	-12.0235	135.569	17.58	0	92	0	15.1
2013-11-14	09:25:30	-12.0235	135.569	17.58	0	92	0	0
2013-11-14	09:26:46	-12.0236	135.569	14.13	0	95	0	19.21
2013-11-14	09:27:54	-12.0233	135.569	15.7	1728	272	0	34.05
2013-11-14	09:29:08	-12.0235	135.569	9.6	7092	113	0	24.95
2013-11-14	09:30:17	-12.0232	135.569	43.36	17640	5	0	51.96
2013-11-14	09:31:29	-12.0228	135.569	19.23	1044	181	0	55
2013-11-14	09:32:37	-12.0233	135.568	38.65	2448	117	0	104.96
2013-11-14	09:33:44	-12.0235	135.568	22.17	756	4	0	30.34
2013-11-14	09:34:53	-12.0235	135.568	3.53	720	52	0	17.73
2013-11-14	09:36:00	-12.0236	135.568	15.85	2448	244	0	13.11
2013-11-14	09:37:09	-12.0235	135.568	17.14	108	24	0	10.11
2013-11-14	09:38:18	-12.0236	135.569	9.26	216	56	0	6.76
2013-11-14	09:39:26	-12.0235	135.569	0.22	0	11	0	6.55
2013-11-14	09:40:35	-12.0235	135.568	26	144	225	0	8.37
2013-11-14	09:41:44	-12.0236	135.568	49.58	648	143	0	36.55
2013-11-14	09:42:55	-12.0235	135.568	63.34	1188	283	0	7.08	1
2013-11-14	09:44:02	-12.0229	135.569	29.93	7128	45	0	103.73	1
2013-11-14	09:45:15	-12.0229	135.569	29.93	7128	45	0	0	1
2013-11-14	09:46:26	-12.0226	135.568	151.37	0	40	0	49.64
2013-11-14	09:47:35	-12.0228	135.569	60.65	3744	102	0	26.33
2013-11-14	09:48:43	-12.0228	135.569	32.06	0	289	0	25.24
2013-11-14	09:49:51	-12.0227	135.568	58.63	252	284	0	44.21
2013-11-14	09:50:59	-12.0228	135.569	44.43	468	77	0	33.41
2013-11-14	09:52:07	-12.023	135.569	47.5	1980	141	0	24.74
2013-11-14	09:53:15	-12.0235	135.569	32.42	7416	124	0	67
2013-11-14	09:54:28	-12.0235	135.569	33.62	1800	325	0	21.73
2013-11-14	09:55:43	-12.0235	135.569	31.5	756	43	0	36.55
2013-11-14	09:56:52	-12.0235	135.569	25.28	576	234	0	10.45
2013-11-14	09:58:03	-12.0235	135.569	32.32	0	10	0	6.73
2013-11-14	09:59:10	-12.0228	135.569	10.11	3744	48	0	72.53
2013-11-14	10:00:19	-12.0226	135.569	12.78	216	171	0	23.83
2013-11-14	10:01:27	-12.0226	135.569	29.21	2088	343	0	18.27
2013-11-14	10:02:34	-12.0228	135.569	41.25	2808	80	0	25.14
2013-11-14	10:03:41	-12.0227	135.569	50.15	3600	282	0	16.88
2013-11-14	10:04:52	-12.0228	135.569	-12.58	468	323	0	17.24
2013-11-14	10:06:01	-12.0227	135.569	45.77	0	7	0	23.99
2013-11-14	10:07:09	-12.0227	135.569	15.95	504	336	0	11.81
2013-11-14	10:08:18	-12.0227	135.569	24.8	576	190	0	15.16
2013-11-14	10:09:26	-12.0228	135.569	-40.16	0	16	0	11.7
2013-11-14	10:10:30	-12.0227	135.569	-73.07	0	238	0	20.57
2013-11-14	10:11:39	-12.0229	135.569	-44.11	0	347	0	37.76
2013-11-14	10:12:48	-12.023	135.569	-68.82	216	28	0	11.55
2013-11-14	10:13:57	-12.0228	135.569	-41.07	252	325	0	23.08
2013-11-14	10:15:06	-12.0229	135.569	-28.06	0	174	0	31.11
2013-11-14	10:16:14	-12.0228	135.569	19.27	396	85	0	15.05
2013-11-14	10:17:23	-12.0228	135.569	20.25	1980	221	0	9.44
2013-11-14	10:18:30	-12.0229	135.569	8.46	2484	249	0	17.82
2013-11-14	10:19:37	-12.0228	135.569	23.06	1692	220	0	20.85
2013-11-14	10:20:45	-12.0229	135.569	12.09	2664	90	0	15.13
2013-11-14	10:21:54	-12.0229	135.569	-25.97	396	311	0	3.45
2013-11-14	10:22:58	-12.0229	135.569	9.86	972	214	0	28.38
2013-11-14	10:24:06	-12.0228	135.569	12.45	612	60	0	18.61
2013-11-14	10:25:15	-12.0229	135.569	26.08	396	77	0	29.82
2013-11-14	10:26:26	-12.0229	135.569	14	0	89	0	13.29
2013-11-14	10:27:35	-12.0228	135.569	17.91	3060	108	0	11.39
2013-11-14	10:28:44	-12.0228	135.569	-18.36	2268	94	0	30.36
2013-11-14	10:29:53	-12.0228	135.569	17.1	288	55	0	31.65
2013-11-14	10:31:01	-12.023	135.569	-44.63	1656	110	0	24.04
2013-11-14	10:32:12	-12.0227	135.569	69.74	0	67	0	50.08
2013-11-14	10:33:23	-12.0229	135.569	32.23	2952	111	0	41.6
2013-11-14	10:34:40	-12.0228	135.569	38.91	3060	48	0	16.32
2013-11-14	10:35:48	-12.0228	135.569	8.22	0	3	0	12.58
2013-11-14	10:36:56	-12.023	135.569	-37.73	1116	317	0	12.9
2013-11-14	10:38:05	-12.0229	135.569	33.77	0	105	0	16.25
2013-11-14	10:39:13	-12.0228	135.569	14.59	864	357	0	18.68
2013-11-14	10:40:24	-12.0228	135.569	14.74	0	24	0	7.07
2013-11-14	10:41:32	-12.0228	135.569	-0.36	468	42	0	7.48
2013-11-14	10:42:41	-12.0228	135.569	-0.69	2952	254	0	3.48
2013-11-14	10:43:49	-12.0231	135.569	-86.18	3312	263	0	26.64
2013-11-14	10:44:59	-12.0228	135.569	5.83	720	86	0	33.95
2013-11-14	10:46:07	-12.023	135.569	-11.94	1908	69	0	37.65
2013-11-14	10:47:15	-12.0229	135.569	5.76	2880	342	0	28.06
2013-11-14	10:48:26	-12.025	135.568	-121.52	6048	238	0	282.62
2013-11-14	10:49:35	-12.0228	135.569	37.5	864	107	0	304.4
2013-11-14	10:50:49	-12.0231	135.569	6.05	0	200	0	55.06
2013-11-14	10:51:58	-12.0233	135.569	-6.68	1692	219	0	26.19
2013-11-14	10:53:11	-12.0226	135.569	46.53	1080	37	0	102.35
2013-11-14	10:54:20	-12.0228	135.569	34.64	1728	59	0	32.76
2013-11-14	10:55:59	-12.0232	135.569	76.51	0	31	0	36.92
2013-11-14	10:57:24	-12.023	135.569	18.17	0	147	0	22.37
2013-11-14	10:59:12	-12.0229	135.569	4.25	0	346	0	16.36
2013-11-14	11:00:42	-12.0229	135.569	51.69	72	129	0	12.08
2013-11-14	11:01:51	-12.0229	135.569	51.45	0	174	0	3.81
2013-11-14	11:03:00	-12.0232	135.569	61.93	0	343	0	36.74
2013-11-14	11:04:11	-12.0231	135.569	63.86	0	234	0	11.12
2013-11-14	11:05:18	-12.0232	135.569	52.47	0	241	0	11.49
2013-11-14	11:06:23	-12.0229	135.569	-28.66	0	296	0	56.92
2013-11-14	11:07:32	-12.023	135.569	-8.59	0	115	0	22.19
2013-11-14	11:08:36	-12.0224	135.57	107.85	0	236	0	113.5
2013-11-14	11:09:44	-12.0228	135.569	-5.83	432	4	0	109.15
2013-11-14	11:10:53	-12.0228	135.569	-6.43	0	297	0	8.73
2013-11-14	11:12:00	-12.0229	135.569	16.16	288	5	0	15.8
2013-11-14	11:13:09	-12.0229	135.569	12.34	144	358	0	6.93
2013-11-14	11:16:47	-12.0229	135.569	12.34	144	358	0	0
2013-11-14	11:17:52	-12.023	135.569	-14.47	0	175	0	15.98
2013-11-14	11:23:13	-12.023	135.569	-14.47	0	175	0	0
2013-11-14	11:26:41	-12.0229	135.569	26.81	0	166	0	12.47
[truncated: 174 more rows]

## Sheet: Ga_10
Date	Time	Latitude	Longitude	Altitude	Speed	Course	Type	Distance	Essential
2013-11-12	15:44:14	-12.0221	135.565	-120.35	0	142	-2	0	1
2013-11-12	15:45:29	-12.0212	135.566	13.17	0	83	0	123.46	1
2013-11-12	15:49:55	-12.0229	135.567	-34.11	0	128	0	196.54	1
2013-11-12	15:52:55	-12.0231	135.567	-65.12	0	23	0	20.37	1
2013-11-12	15:54:10	-12.0224	135.567	63.14	0	6	0	84.19	1
2013-11-12	15:57:26	-12.0224	135.567	63.14	0	6	0	0	1
2013-11-12	15:59:37	-12.0229	135.569	150.42	0	274	0	258.08	1
2013-11-12	16:02:27	-12.0237	135.569	54.76	0	331	0	93.52	1
2013-11-12	16:04:39	-12.0237	135.569	88.12	0	123	0	20.45	1
2013-11-12	16:06:39	-12.024	135.569	-3.18	0	299	0	48.23	1
2013-11-12	16:09:10	-12.0236	135.568	14.94	9036	16	0	58.31	1
2013-11-12	16:12:55	-12.022	135.568	88.58	4896	272	0	186.92	1
2013-11-12	16:16:25	-12.022	135.568	88.58	4896	272	0	0	1
2013-11-12	16:17:52	-12.0194	135.574	134.46	27972	82	0	677.36	1
2013-11-12	16:20:23	-12.0194	135.574	134.46	27972	82	0	0	1
2013-11-12	16:22:03	-12.0231	135.577	79.22	1584	216	0	541.76	1
2013-11-12	16:24:04	-12.023	135.577	84.38	0	119	0	28.1	1
2013-11-12	16:25:45	-12.0218	135.578	66.47	24120	8	0	181.08	1
2013-11-12	16:30:17	-12.0218	135.578	66.47	24120	8	0	0	1
2013-11-12	16:32:07	-12.0209	135.566	116.6	432	161	0	1278.71	1
2013-11-12	16:36:26	-12.0299	135.568	107.34	21096	296	0	1017.79	1
2013-11-12	16:43:14	-12.0302	135.569	100.2	9612	262	0	119.79	1
2013-11-12	16:52:29	-12.0303	135.569	95.1	11952	109	0	14.45	1
2013-11-12	17:02:02	-12.0203	135.568	74.85	8028	110	0	1116.18	1
2013-11-12	17:11:36	-12.0184	135.561	13.33	37044	281	0	804.71	1
2013-11-12	17:20:07	-12.02	135.568	75.19	0	216	0	725.15	1
2013-11-12	17:27:08	-12.02	135.568	75.19	0	216	0	0	1
2013-11-12	17:28:15	-12.0201	135.567	46.56	5256	179	0	11.41	1
2013-11-12	17:29:22	-12.0201	135.568	79.5	1404	214	0	14.14	1
2013-11-12	17:30:30	-12.0203	135.568	60.01	4032	8	0	24.64	1
2013-11-12	17:31:38	-12.0201	135.568	47.09	0	219	0	19.42	1
2013-11-12	17:33:03	-12.0202	135.567	23.95	0	340	0	18.04	1
2013-11-12	17:35:08	-12.02	135.567	62.92	0	330	0	25.69	1
2013-11-12	17:36:46	-12.0202	135.567	62.19	0	229	0	17.9	1
2013-11-12	17:37:52	-12.0202	135.568	64.43	864	158	0	41.44	1
2013-11-12	17:38:58	-12.0204	135.568	55.18	108	101	0	23.55	1
2013-11-12	17:40:06	-12.0203	135.568	83.95	1296	282	0	30.76	1
2013-11-12	17:41:12	-12.0207	135.568	85.74	3168	217	0	45.93	1
2013-11-12	17:43:53	-12.0203	135.568	121.68	0	259	0	55.35	1
2013-11-12	17:50:53	-12.0203	135.568	121.68	0	259	0	0	1
2013-11-12	17:52:35	-12.0202	135.568	72.97	0	69	0	45.02	1
2013-11-12	17:53:46	-12.0202	135.568	72.97	0	69	0	0	1
2013-11-12	17:55:00	-12.0204	135.567	28.02	4068	168	0	31.19	1
2013-11-12	17:56:28	-12.0205	135.567	112.93	0	290	0	14.14	1
2013-11-12	17:58:00	-12.0195	135.567	93.52	5040	190	0	106.18	1
2013-11-12	17:59:50	-12.02	135.567	70.04	0	341	0	53.05	1
2013-11-12	18:01:45	-12.0203	135.568	54.64	612	321	0	31.44	1
2013-11-12	18:03:29	-12.0203	135.568	77.9	0	175	0	6.01	1
2013-11-12	18:04:35	-12.0204	135.568	49.61	900	199	0	18.41	1
2013-11-12	18:05:41	-12.0204	135.567	36.74	2880	30	0	25.22	1
2013-11-12	18:06:54	-12.0205	135.567	28.6	0	36	0	15.89	1
2013-11-12	18:08:02	-12.0202	135.567	93.11	0	322	0	34.72	1
2013-11-12	18:09:11	-12.0203	135.568	56.03	0	182	0	8.51	1
2013-11-12	18:10:19	-12.0203	135.567	64.78	0	51	0	3.38	1
2013-11-12	18:11:39	-12.0201	135.568	84.91	504	344	0	34.14	1
2013-11-12	18:12:48	-12.0202	135.568	47.78	0	105	0	12.22	1
2013-11-12	18:13:59	-12.0198	135.568	225.18	0	234	0	42.72	1
2013-11-12	18:15:13	-12.0202	135.568	39.14	0	206	0	46.51	1
2013-11-12	18:17:11	-12.0206	135.567	88.42	7344	237	0	70.29	1
2013-11-12	18:21:21	-12.0204	135.567	80.16	4356	241	0	34.59	1
2013-11-12	18:25:19	-12.0202	135.567	58.41	4356	75	0	20.98	1
2013-11-12	18:31:17	-12.0202	135.567	58.41	4356	75	0	0	1
2013-11-12	18:33:40	-12.0202	135.568	62.77	0	223	0	19.92	1
2013-11-12	18:39:36	-12.0202	135.568	62.77	0	223	0	0	1
2013-11-12	18:41:17	-12.0205	135.567	24.15	3276	125	0	40.49	1
2013-11-12	18:42:41	-12.0203	135.567	71.23	0	8	0	28.89	1
2013-11-12	18:44:32	-12.0204	135.567	39.6	0	247	0	20.91	1
2013-11-12	18:46:33	-12.0205	135.567	6.9	3528	242	0	19	1
2013-11-12	18:48:34	-12.0202	135.568	40.95	0	165	0	48.36	1
2013-11-12	18:50:05	-12.0202	135.567	28.84	360	83	0	11.66	1
2013-11-12	18:53:18	-12.0201	135.567	54.29	3636	26	0	4.59	1
2013-11-12	18:57:14	-12.0203	135.568	86.32	2268	73	0	27.91	1
2013-11-12	19:00:42	-12.02	135.567	103.28	0	77	0	39.95	1
2013-11-12	19:02:24	-12.0192	135.568	130.11	9144	354	0	80.67	1
2013-11-12	19:07:40	-12.0201	135.568	127.61	2988	230	0	100.08	1
2013-11-12	19:12:33	-12.0204	135.568	36.05	0	192	0	25.41	1
2013-11-12	19:18:06	-12.0202	135.568	-59.63	1656	86	0	28.44	1
2013-11-12	19:23:15	-12.0203	135.568	47.04	0	30	0	13.55	1
2013-11-12	19:29:12	-12.0203	135.568	47.04	0	30	0	0	1
2013-11-12	19:31:30	-12.0202	135.568	58.64	1800	63	0	14.1	1
2013-11-12	19:37:47	-12.0202	135.568	57.05	0	0	0	9.18	1
2013-11-12	19:53:13	-12.0202	135.568	57.05	0	0	0	0	1
2013-11-12	19:56:07	-12.02	135.568	53.98	0	210	0	24.46	1
2013-11-12	19:57:46	-12.0199	135.567	47.05	0	18	0	13.2	1
2013-11-12	20:02:05	-12.0201	135.568	94.96	0	245	0	29.27	1
2013-11-12	20:03:13	-12.0202	135.568	27.09	360	216	0	22.53	1
2013-11-12	20:04:22	-12.0199	135.568	74.59	0	28	0	35.62	1
2013-11-12	20:05:32	-12.0199	135.568	87.61	0	248	0	13.28	1
2013-11-12	20:06:51	-12.0201	135.567	118.12	0	119	0	25.96	1
2013-11-12	20:08:25	-12.0201	135.567	37.43	216	31	0	10.06	1
2013-11-12	20:09:31	-12.02	135.567	50.22	0	113	0	11.54	1
2013-11-12	20:10:36	-12.02	135.567	43.16	1152	43	0	7.95	1
2013-11-12	20:11:41	-12.0201	135.567	46.89	1332	236	0	3.78	1
2013-11-12	20:12:46	-12.02	135.567	31.79	720	216	0	3.32	1
2013-11-12	20:13:53	-12.0199	135.568	38.4	8892	99	0	21.05	1
2013-11-12	20:15:01	-12.02	135.568	57.17	1224	212	0	7.87	1
2013-11-12	20:16:09	-12.0199	135.567	48.12	0	177	0	12.61	1
2013-11-12	20:17:16	-12.02	135.568	61.48	0	3	0	9.72	1
2013-11-12	20:18:22	-12.02	135.568	67.72	360	49	0	3.67	1
2013-11-12	20:19:28	-12.02	135.568	53.53	0	69	0	11.66	1
2013-11-12	20:20:35	-12.02	135.568	54.49	0	116	0	6.41	1
2013-11-12	20:21:42	-12.0201	135.567	38.1	0	144	0	18.14	1
2013-11-12	20:22:49	-12.02	135.568	64.68	0	40	0	17.47	1
2013-11-12	20:23:56	-12.02	135.568	63.38	0	284	0	5.95	1
2013-11-12	20:25:02	-12.02	135.567	44.34	0	19	0	13.77	1
2013-11-12	20:26:13	-12.0201	135.568	13.27	7272	168	0	14.03	1
2013-11-12	20:29:39	-12.0202	135.568	34.22	1944	206	0	18.82	1
2013-11-12	20:48:56	-12.0202	135.568	34.22	1944	206	0	0	1
2013-11-12	20:51:00	-12.0201	135.567	43.99	5652	221	0	26.56	1
2013-11-12	20:52:12	-12.0202	135.568	20.6	0	59	0	16.51	1
2013-11-12	20:53:22	-12.0203	135.567	31.54	9756	248	0	49.55	1
2013-11-12	20:54:36	-12.02	135.568	57.92	17928	251	0	110.6	1
2013-11-12	20:56:10	-12.0202	135.568	22.15	0	325	0	57.07	1
2013-11-12	20:57:31	-12.0202	135.567	48.14	36432	258	0	11.53	1
2013-11-12	21:00:40	-12.0201	135.568	58.52	5220	201	0	18.99	1
2013-11-12	21:03:53	-12.0202	135.568	50.4	0	39	0	8.34	1
2013-11-12	21:47:11	-12.0202	135.568	50.4	0	39	0	0	1
2013-11-12	21:50:01	-12.02	135.567	52.23	9324	236	0	26.86	1
2013-11-12	21:51:09	-12.02	135.567	40.51	2844	49	0	5.72	1
2013-11-12	21:52:21	-12.02	135.567	33.25	0	217	0	11.7	1
2013-11-12	21:53:30	-12.0201	135.567	18.08	0	279	0	12.66	1
2013-11-12	21:54:42	-12.0201	135.567	39.99	0	227	0	10.14	1
2013-11-12	21:55:54	-12.0201	135.568	30.17	0	211	0	23.17	1
2013-11-12	21:57:02	-12.0197	135.568	190.6	0	91	0	45.7	1
2013-11-12	21:58:14	-12.0197	135.568	190.6	0	91	0	0	1
2013-11-12	22:00:41	-12.02	135.568	36.82	0	64	0	45.64	1
2013-11-12	22:02:37	-12.02	135.567	38.63	0	218	0	5.15	1
2013-11-12	22:04:26	-12.02	135.568	52.48	0	254	0	24.91	1
2013-11-12	22:09:02	-12.0206	135.567	43.56	0	15	0	85.41	1
2013-11-12	22:14:45	-12.0206	135.567	43.56	0	15	0	0	1
2013-11-12	22:16:23	-12.0207	135.568	34.14	0	307	0	46.78	1
2013-11-12	22:20:57	-12.0205	135.568	60.88	1728	105	-4	20.97	1
2013-11-12	22:32:05	-12.0205	135.568	60.88	1728	105	-2	0	1
2013-11-12	22:36:13	-12.02	135.568	96.99	4572	216	0	63.53	1
2013-11-12	22:37:48	-12.0201	135.568	44.46	11664	169	0	20.03	1
2013-11-12	22:41:47	-12.02	135.567	36.51	13932	158	0	35.03	1
2013-11-12	22:42:56	-12.0201	135.567	37.28	0	24	0	10.95	1
2013-11-12	22:44:08	-12.0199	135.567	46.68	3168	153	0	12.87	1
2013-11-12	22:45:16	-12.02	135.567	10.39	2124	286	0	5.67	1
2013-11-12	22:46:40	-12.0199	135.568	11.02	0	43	0	15.83	1
2013-11-12	22:48:29	-12.02	135.568	46.43	576	36	0	12.26	1
2013-11-12	22:49:38	-12.0201	135.568	66.42	756	70	0	4.17	1
2013-11-12	22:50:49	-12.0201	135.568	75.45	1476	201	0	8.03	1
2013-11-12	22:52:00	-12.0203	135.567	102.95	0	70	0	17.42	1
2013-11-12	22:53:08	-12.02	135.567	14.96	7308	358	0	26.8	1
2013-11-12	22:54:18	-12.0202	135.567	89.19	1044	23	0	19.01	1
2013-11-12	22:55:28	-12.0206	135.568	96.53	4284	340	0	40.33	1
2013-11-12	22:56:37	-12.02	135.567	41.08	0	335	0	64.93	1
2013-11-12	22:57:45	-12.0198	135.567	28.29	0	343	0	18.13	1
2013-11-12	22:58:56	-12.0204	135.568	77.76	0	63	0	67.49	1
2013-11-12	23:00:09	-12.0207	135.568	130.55	0	307	0	26.02	1
2013-11-12	23:01:19	-12.0202	135.567	67.27	0	164	0	51.92	1
2013-11-12	23:02:28	-12.0204	135.568	65.11	3744	0	0	26.92	1
2013-11-12	23:03:36	-12.0202	135.568	69.52	0	326	0	27.1	1
2013-11-12	23:04:44	-12.0199	135.567	36.15	2196	157	0	32.11	1
2013-11-12	23:06:08	-12.0198	135.567	6.04	0	157	0	11.46	1
2013-11-12	23:07:58	-12.0197	135.567	-13.36	9684	337	0	10.14	1
2013-11-12	23:09:47	-12.02	135.567	13.15	2664	295	0	26.85	1
2013-11-12	23:11:33	-12.02	135.567	12.55	2700	255	0	14.58	1
2013-11-12	23:13:05	-12.02	135.567	34.79	0	11	0	3.66	1
2013-11-12	23:14:31	-12.02	135.567	24.1	0	293	0	8.44	1
2013-11-12	23:15:45	-12.0201	135.567	31.96	0	19	0	19.06	1
2013-11-12	23:16:57	-12.0202	135.567	69.12	0	132	0	5.47	1
2013-11-12	23:18:17	-12.02	135.567	34.65	0	7	0	17.78	1
2013-11-12	23:19:35	-12.02	135.567	28.55	0	34	0	1.11	1
2013-11-12	23:20:45	-12.02	135.567	38.38	0	353	0	7.08	1
2013-11-12	23:22:02	-12.0203	135.568	50.17	5904	353	0	32.78	1
2013-11-12	23:23:41	-12.0197	135.567	33.75	10620	172	0	66.9	1
2013-11-12	23:25:37	-12.02	135.568	49.78	6660	277	0	32.27	1
2013-11-12	23:27:22	-12.02	135.567	18.48	0	233	0	14.9	1
2013-11-12	23:28:30	-12.0201	135.568	39.3	396	100	0	21.3	1
2013-11-12	23:29:38	-12.02	135.567	28.71	0	331	0	15.94	1
2013-11-13	00:13:59	-12.02	135.567	28.71	0	331	0	0	1
2013-11-13	00:15:15	-12.02	135.568	54.67	0	303	0	14.56	1
2013-11-13	00:17:42	-12.02	135.568	54.67	0	303	0	0	1
2013-11-13	00:18:53	-12.0201	135.567	44.85	0	16	0	18.27	1
2013-11-13	00:28:05	-12.0201	135.567	44.85	0	16	0	0	1
2013-11-13	00:29:28	-12.0202	135.568	46.1	1656	113	0	17.53	1
2013-11-13	00:34:37	-12.0202	135.568	46.1	1656	113	0	0	1
2013-11-13	00:42:40	-12.0202	135.567	27.03	0	198	0	8.27	1
2013-11-13	01:11:17	-12.0202	135.567	27.03	0	198	0	0	1
2013-11-13	01:15:03	-12.02	135.568	59.06	8424	46	0	23.83	1
2013-11-13	01:16:34	-12.0198	135.567	-32.92	468	172	0	74.6	1
2013-11-13	01:20:55	-12.0197	135.567	-105.72	3888	335	0	41.56	1
2013-11-13	01:24:08	-12.0205	135.569	221.33	0	126	0	266	1
2013-11-13	01:27:34	-12.0199	135.567	42.49	468	156	0	172.98	1
2013-11-13	01:30:12	-12.0201	135.567	27.83	0	176	0	17.76	1
2013-11-13	01:32:35	-12.02	135.567	38.66	0	323	0	16.96	1
2013-11-13	01:33:49	-12.0199	135.567	50.04	0	154	0	13.01	1
2013-11-13	01:35:51	-12.0199	135.567	50	0	257	0	26.89	1
2013-11-13	01:37:02	-12.0203	135.567	8.63	0	333	0	44.11	1
2013-11-13	01:38:15	-12.02	135.567	40.86	6012	87	0	32.82	1
2013-11-13	01:39:39	-12.0199	135.568	76.94	2376	294	0	22.36	1
2013-11-13	01:41:13	-12.0199	135.567	91.92	828	254	0	8.53	1
2013-11-13	01:42:35	-12.0201	135.568	43.43	0	297	0	15.7	1
2013-11-13	01:43:42	-12.0204	135.568	13.6	0	305	0	34.81	1
2013-11-13	01:44:49	-12.0201	135.567	34.15	0	312	0	30.42	1
2013-11-13	01:46:04	-12.02	135.567	45.67	0	157	0	18.09	1
2013-11-13	01:47:20	-12.02	135.567	-26.01	3492	244	0	34.96	1
2013-11-13	01:48:33	-12.02	135.567	66.66	0	255	0	38.63	1
2013-11-13	01:49:41	-12.02	135.567	47.82	3564	289	0	4.51	1
2013-11-13	06:47:54	-12.02	135.567	47.82	3564	289	0	0	1
2013-11-13	06:49:34	-12.02	135.568	35.07	180	59	0	17.15	1
2013-11-13	06:50:41	-12.0199	135.568	33.31	2196	188	0	11.01	1
2013-11-13	06:51:45	-12.02	135.568	37.17	684	25	0	5.09	1
2013-11-13	06:52:53	-12.0198	135.568	60.3	2124	193	0	15.65	1
2013-11-13	06:54:00	-12.0199	135.568	55.01	288	54	0	11.45	1
2013-11-13	06:55:04	-12.0199	135.568	71.99	1656	216	0	2.41	1
2013-11-13	06:56:10	-12.02	135.568	48.36	2268	279	0	5.7	1
2013-11-13	06:57:17	-12.0199	135.568	37.98	648	229	0	6.84	1
2013-11-13	06:58:24	-12.02	135.568	21.63	2700	199	0	5.62	1
2013-11-13	06:59:30	-12.02	135.568	44.47	2412	7	0	8.27	1
2013-11-13	07:00:35	-12.02	135.568	-10.58	1692	37	0	7	1
2013-11-13	07:01:46	-12.02	135.568	36.84	9252	31	0	16.54	1
2013-11-13	07:03:03	-12.0197	135.568	20.34	4284	197	0	43.09	1
2013-11-13	07:04:10	-12.0199	135.567	67.43	0	222	0	51.1	1
2013-11-13	07:05:35	-12.0201	135.568	14.29	4500	113	0	23.48	1
2013-11-13	07:06:52	-12.02	135.568	17.74	1080	63	0	14.21	1
2013-11-13	07:08:05	-12.0199	135.568	34.52	9144	52	0	8.01	1
2013-11-13	07:09:10	-12.0199	135.568	24.08	0	12	0	5.29	1
2013-11-13	07:10:26	-12.0199	135.567	25.43	2052	176	0	19.9	1
2013-11-13	07:11:30	-12.0197	135.567	76.69	0	264	0	75.77	1
2013-11-13	07:12:37	-12.02	135.567	37.1	0	294	0	87.02	1
2013-11-13	07:13:43	-12.02	135.567	43.61	4248	104	0	3.76	1
2013-11-13	07:14:49	-12.0201	135.567	30.77	0	138	0	12.09	1
2013-11-13	07:15:55	-12.0201	135.568	28.25	0	28	0	11.65	1
2013-11-13	07:17:27	-12.0201	135.568	33.3	4356	71	0	8.48	1
2013-11-13	07:18:35	-12.0201	135.568	33.13	0	329	0	5.05	1
2013-11-13	07:19:47	-12.0199	135.567	35.07	7128	313	0	60.84	1
2013-11-13	07:21:05	-12.0201	135.567	77.93	0	264	0	27.29	1
2013-11-13	07:23:19	-12.0202	135.567	7.34	0	202	0	4.78	1
2013-11-13	07:25:19	-12.02	135.567	23.55	3132	172	0	41.31	1
2013-11-13	07:26:28	-12.0201	135.567	21.79	2088	103	0	15.04	1
2013-11-13	07:27:39	-12.0201	135.568	26.17	3924	104	0	19.91	1
2013-11-13	07:28:50	-12.0202	135.568	19.67	12780	290	0	34.02	1
2013-11-13	07:29:57	-12.0201	135.567	25.12	1332	333	0	52.46	1
2013-11-13	07:31:04	-12.0201	135.568	30.93	0	298	0	20.18	1
2013-11-13	07:32:16	-12.02	135.567	17.02	4860	104	0	19.49	1
2013-11-13	07:33:31	-12.0199	135.567	22.29	3168	108	0	18.91	1
2013-11-13	07:34:42	-12.0198	135.567	62.06	2628	217	0	65.01	1
2013-11-13	07:36:15	-12.02	135.567	36.49	0	276	0	72.13	1
2013-11-13	07:37:59	-12.0202	135.568	58.94	0	18	0	21.78	1
2013-11-13	07:39:43	-12.0199	135.568	93.4	0	133	0	63.22	1
2013-11-13	07:41:12	-12.0201	135.567	30.14	0	31	0	89.57	1
2013-11-13	07:42:22	-12.0201	135.568	36.38	2808	126	0	26.85	1
2013-11-13	07:43:30	-12.0201	135.567	28.11	4536	102	0	20.1	1
2013-11-13	07:44:40	-12.02	135.568	-33.16	0	92	0	73.15	1
2013-11-13	07:45:50	-12.0201	135.568	30.53	0	276	0	55.63	1
2013-11-13	07:46:59	-12.0203	135.568	8.58	4896	270	0	19.53	1
2013-11-13	07:48:11	-12.0201	135.568	44.32	0	129	0	20.42	1
2013-11-13	07:49:23	-12.0199	135.569	111.04	4644	129	0	110.16	1
2013-11-13	07:50:57	-12.0197	135.569	83.06	16668	251	0	25.69	1
2013-11-13	07:52:17	-12.0203	135.567	1.43	0	50	0	159.4	1
2013-11-13	07:53:25	-12.0201	135.568	26.94	1512	223	0	38.91	1
2013-11-13	07:54:52	-12.0202	135.568	28.73	0	39	0	12.76	1
2013-11-13	07:56:23	-12.0203	135.568	56.31	4716	278	0	103.05	1
2013-11-13	07:58:02	-12.0201	135.568	56.46	0	156	0	101.98	1
2013-11-13	07:59:43	-12.0202	135.567	43.12	504	82	0	54.75	1
2013-11-13	08:01:14	-12.02	135.567	37.03	1404	300	0	38.09	1
2013-11-13	08:03:01	-12.0202	135.567	41.62	3960	236	0	29.18	1
2013-11-13	08:04:50	-12.0201	135.567	18.14	8928	54	0	4.74	1
2013-11-13	08:06:36	-12.0202	135.567	74.41	5400	239	0	11.24	1
2013-11-13	08:07:52	-12.0205	135.569	64.78	3600	319	0	139.8	1
2013-11-13	08:09:29	-12.02	135.567	16.21	0	222	0	139.53	1
2013-11-13	08:11:09	-12.02	135.568	45.64	216	172	0	18.27	1
2013-11-13	08:12:40	-12.0201	135.568	46.53	3420	283	0	4.67	1
2013-11-13	08:14:03	-12.0202	135.567	57.26	5328	257	0	27.05	1
2013-11-13	08:15:47	-12.0203	135.568	23.85	8820	101	0	36.1	1
2013-11-13	08:17:32	-12.0201	135.567	22.56	4032	285	0	81.56	1
2013-11-13	08:20:01	-12.0201	135.567	-4.91	11484	293	0	11.64	1
2013-11-13	08:22:35	-12.0204	135.567	19.09	1836	223	0	45.53	1
2013-11-13	08:26:39	-12.0202	135.567	48.72	2412	286	0	15.47	1
2013-11-13	08:30:33	-12.0202	135.568	36.29	4320	278	0	46.73	1
2013-11-13	08:35:34	-12.0201	135.567	59.81	2196	294	0	50.56	1
2013-11-13	08:39:41	-12.0202	135.567	55.59	0	79	0	16.33	1
2013-11-13	08:44:41	-12.0202	135.567	55.59	0	79	0	0	1
2013-11-13	08:45:55	-12.0203	135.567	73.16	0	45	0	25.19	1
2013-11-13	08:47:15	-12.02	135.567	54.79	5076	33	0	50.49	1
2013-11-13	08:49:13	-12.0201	135.567	11.91	1764	53	0	63.09	1
2013-11-13	08:51:49	-12.0201	135.568	81.93	1044	305	0	98.27	1
2013-11-13	08:54:11	-12.0201	135.568	81.93	1044	305	0	0	1
2013-11-13	08:55:23	-12.0204	135.567	-7.93	0	119	0	61.91	1
2013-11-13	08:56:39	-12.0188	135.569	185.24	0	247	0	240.25	1
2013-11-13	09:04:36	-12.0188	135.569	185.24	0	247	0	0	1
2013-11-13	09:06:09	-12.0195	135.568	102.69	0	332	0	107.32	1
2013-11-13	09:08:27	-12.0215	135.566	-117.06	2376	236	0	273.43	1
2013-11-13	09:11:28	-12.0201	135.567	68.61	900	182	0	185.17	1
2013-11-13	09:14:33	-12.0197	135.568	63.39	10800	109	0	65.86	1
2013-11-13	09:17:13	-12.0201	135.568	-19.93	1548	222	0	47.1	1
2013-11-13	09:19:39	-12.0202	135.568	13.06	0	246	0	23.44	1
2013-11-13	09:21:26	-12.0201	135.567	57.24	0	62	0	20.05	1
2013-11-13	09:23:07	-12.0192	135.568	133.94	0	145	0	107.12	1
2013-11-13	09:24:21	-12.0192	135.568	133.94	0	145	0	0	1
2013-11-13	09:25:37	-12.0192	135.568	147.55	0	186	0	18.67	1
2013-11-13	09:28:04	-12.0192	135.568	147.55	0	186	0	0	1
2013-11-13	09:29:22	-12.0192	135.568	124.06	5364	81	0	3.89	1
2013-11-13	12:46:48	-12.0192	135.568	124.06	5364	81	0	0	1
2013-11-13	12:49:17	-12.0201	135.568	39.83	0	0	0	104.36	1
2013-11-13	12:51:04	-12.0201	135.567	63	2304	56	0	40.67	1
2013-11-13	12:54:10	-12.0208	135.567	-10.88	1368	246	0	79.8	1
2013-11-13	12:55:47	-12.0201	135.568	13.68	2016	101	0	104.57	1
2013-11-13	12:58:01	-12.0198	135.567	111.46	0	240	0	79.58	1
2013-11-13	12:59:59	-12.0198	135.568	161.27	540	155	0	34.92	1
2013-11-13	13:01:06	-12.0202	135.567	6.97	936	82	0	66.87	1
2013-11-13	13:02:19	-12.0203	135.567	3.54	1116	87	0	11.09	1
2013-11-13	13:03:28	-12.0203	135.567	4.06	3168	251	0	24.91	1
2013-11-13	13:04:35	-12.0203	135.567	-7.46	2376	234	0	2.33	1
2013-11-13	13:05:45	-12.0207	135.567	94.01	0	99	0	62.77	1
2013-11-13	13:08:10	-12.0202	135.568	19.76	5580	40	0	55.94	1
2013-11-13	13:12:03	-12.0201	135.567	68.14	648	246	0	16.5	1
2013-11-13	13:15:57	-12.0201	135.567	68.14	648	246	0	0	1
2013-11-13	13:19:38	-12.0198	135.567	127.39	4680	205	0	34.37	1
2013-11-13	13:32:37	-12.0198	135.567	127.39	4680	205	0	0	1
2013-11-13	13:34:21	-12.0202	135.568	11.17	6120	316	0	60.86	1
2013-11-13	13:38:56	-12.0202	135.568	57.49	3456	116	0	11.66	1
2013-11-13	13:43:40	-12.0201	135.568	31.02	2412	276	0	12.1	1
2013-11-13	13:47:22	-12.02	135.567	104.74	0	86	0	40.6	1
2013-11-13	13:51:06	-12.0199	135.567	138.34	0	7	0	34.29	1
2013-11-13	13:55:27	-12.0198	135.567	51.81	1116	17	0	51.6	1
2013-11-13	13:59:14	-12.0201	135.568	45.42	684	2	0	31.33	1
2013-11-13	14:00:25	-12.0201	135.568	47.99	5148	83	0	13.2	1
2013-11-13	14:02:25	-12.0201	135.568	32.84	792	336	0	3.37	1
2013-11-13	14:03:27	-12.0201	135.568	27.8	1800	235	0	23.3	1
2013-11-13	14:04:32	-12.02	135.568	44.27	864	58	0	14.46	1
2013-11-13	14:05:37	-12.0201	135.568	32.35	504	133	0	10.34	1
2013-11-13	14:06:42	-12.02	135.568	38.02	504	253	0	10.42	1
2013-11-13	14:07:50	-12.02	135.568	4.12	0	257	0	9.94	1
2013-11-13	14:08:52	-12.0201	135.568	37.74	1368	299	0	21.39	1
2013-11-13	14:09:57	-12.02	135.567	52.26	396	31	0	23.72	1
2013-11-13	14:11:03	-12.0202	135.567	6.25	0	252	0	20.96	1
2013-11-13	14:12:09	-12.0201	135.568	33.79	0	33	0	11.91	1
2013-11-13	14:13:17	-12.0199	135.568	41.54	0	92	0	21.3	1
2013-11-13	14:14:27	-12.0202	135.567	48.99	4320	243	0	55.53	1
2013-11-13	14:15:33	-12.0201	135.568	117.15	7236	100	0	75.57	1
2013-11-13	14:16:36	-12.0201	135.568	46.21	4068	105	0	5.35	1
2013-11-13	14:17:46	-12.0202	135.567	45.44	0	226	0	64.92	1
2013-11-13	14:18:51	-12.0202	135.568	49.3	0	69	0	34.89	1
2013-11-13	14:19:56	-12.0202	135.568	39.38	0	315	0	6.55	1
2013-11-13	14:21:04	-12.0203	135.568	34.79	1188	206	0	8.13	1
2013-11-13	14:22:11	-12.0202	135.567	39.1	1512	282	0	22.19	1
2013-11-13	14:23:18	-12.0202	135.568	46.19	0	113	0	31.53	1
2013-11-13	14:24:38	-12.0202	135.567	29.37	3600	70	0	38.07	1
2013-11-13	14:25:50	-12.0202	135.568	27.57	0	253	0	44.87	1
2013-11-13	14:27:01	-12.0202	135.567	60.52	8496	275	0	29.95	1
2013-11-13	14:28:06	-12.0201	135.567	41.24	0	308	0	2.76	1
2013-11-13	14:29:10	-12.0202	135.567	55.73	0	256	0	7.08	1
2013-11-13	14:30:18	-12.0201	135.568	58.23	1980	49	0	22.49	1
2013-11-13	14:31:25	-12.0203	135.568	98.73	0	305	0	26.55	1
2013-11-13	14:33:00	-12.0202	135.568	82.47	13284	276	0	31.72	1
2013-11-13	14:34:11	-12.0204	135.567	27.3	10980	255	0	33.77	1
2013-11-13	14:36:04	-12.0202	135.568	31.82	2268	245	0	48.76	1
2013-11-13	14:37:46	-12.0203	135.567	-20.09	0	258	0	24.81	1
2013-11-13	14:38:59	-12.0201	135.568	84.25	10584	252	0	30.18	1
2013-11-13	14:40:21	-12.0202	135.568	55.8	5508	236	0	14.7	1
2013-11-13	14:41:26	-12.0205	135.567	-117.28	5220	216	0	31.96	1
2013-11-13	14:42:31	-12.0202	135.568	53.82	4860	227	0	38.04	1
2013-11-13	14:43:42	-12.0202	135.568	123.93	0	102	0	16.42	1
2013-11-13	14:44:51	-12.0203	135.568	49.15	972	25	0	13.42	1
2013-11-13	14:45:57	-12.0203	135.567	58.81	0	235	0	19	1
2013-11-13	14:47:04	-12.0202	135.567	38.3	2988	39	0	8.61	1
2013-11-13	14:48:10	-12.0202	135.568	58.42	0	227	0	28.36	1
2013-11-13	14:49:16	-12.0203	135.568	26.85	6156	246	0	22.32	1
2013-11-13	14:50:24	-12.0201	135.568	62.73	7272	307	0	34.41	1
2013-11-13	14:51:35	-12.0201	135.568	37.94	0	253	0	2.18	1
2013-11-13	14:52:43	-12.0203	135.568	75.78	9324	116	0	31.05	1
2013-11-13	14:54:11	-12.02	135.568	77.19	4392	0	0	46.26	1
2013-11-13	14:55:22	-12.0199	135.568	25.85	0	44	0	7.57	1
2013-11-13	14:56:28	-12.02	135.568	33.24	4464	264	0	10.11	1
2013-11-13	14:57:36	-12.0199	135.568	128.61	5148	219	0	32.38	1
2013-11-13	14:58:43	-12.02	135.568	65.06	7884	100	0	49.34	1
2013-11-13	14:59:49	-12.0202	135.568	27.52	1476	240	0	47.85	1
2013-11-13	15:01:09	-12.02	135.568	5.38	3888	196	0	16.88	1
2013-11-13	15:02:15	-12.0204	135.567	-44.27	1152	61	0	75.43	1
2013-11-13	15:03:20	-12.0201	135.568	-46.88	5076	274	0	63.62	1
2013-11-13	15:04:26	-12.0201	135.568	43.62	2088	25	0	14.93	1
2013-11-13	15:05:33	-12.02	135.568	73.43	6012	59	0	18.47	1
2013-11-13	15:06:38	-12.0202	135.568	27.3	2808	227	0	35.16	1
2013-11-13	15:07:43	-12.02	135.568	49.03	2268	58	0	19.82	1
2013-11-13	15:08:47	-12.0201	135.568	39.64	6228	54	0	6.47	1
2013-11-13	15:09:52	-12.0202	135.567	17.96	1620	59	0	31	1
2013-11-13	15:10:57	-12.0199	135.568	104.62	5112	231	0	72.48	1
2013-11-13	15:12:01	-12.02	135.569	136.99	3996	65	0	65.33	1
2013-11-13	15:13:08	-12.02	135.568	79.5	1044	114	0	69.73	1
2013-11-13	15:14:13	-12.0199	135.568	57.92	1404	259	0	37.69	1
2013-11-13	15:15:25	-12.0201	135.568	34.12	6804	68	0	39.64	1
2013-11-13	15:16:30	-12.0208	135.567	-87.66	11016	215	0	155.28	1
2013-11-13	15:17:42	-12.0206	135.567	-22.61	61992	256	0	30.25	1
2013-11-13	15:18:48	-12.02	135.568	66.07	864	344	0	174.82	1
2013-11-13	15:19:55	-12.02	135.568	64.58	3600	83	0	13.36	1
2013-11-13	15:21:00	-12.0202	135.568	36.63	0	92	0	39.76	1
2013-11-13	15:22:14	-12.0202	135.568	30.7	7992	56	0	9.09	1
2013-11-13	15:23:32	-12.02	135.568	111.08	15804	53	0	25.23	1
2013-11-13	15:24:41	-12.02	135.568	111.08	15804	53	0	0	1
2013-11-13	15:25:46	-12.0209	135.567	-159.18	3528	80	0	169.24	1
2013-11-13	15:27:10	-12.0206	135.567	-54.68	7452	252	0	42.48	1
2013-11-13	15:28:17	-12.021	135.566	-145.89	0	93	0	85.24	1
2013-11-13	15:29:26	-12.021	135.566	-201.85	0	230	0	17.2	1
2013-11-13	15:34:33	-12.021	135.566	-201.85	0	230	0	0	1
2013-11-13	15:36:05	-12.0202	135.568	46.01	0	0	0	161.82	1
2013-11-13	15:38:28	-12.0201	135.568	56.42	1332	293	0	5.67	1
2013-11-13	15:40:55	-12.0202	135.568	13	0	72	0	13.41	1
2013-11-13	15:43:01	-12.0202	135.568	27.55	0	210	0	6.73	1
2013-11-13	15:44:57	-12.0202	135.568	0	10296	328	0	15.22	1
2013-11-13	15:50:39	-12.0202	135.568	0	10296	328	0	0	1
2013-11-13	15:56:02	-12.0201	135.568	68.11	5148	92	0	14.43	1
2013-11-13	16:01:16	-12.0202	135.567	14.76	0	130	0	66.73	1
2013-11-13	16:05:22	-12.0201	135.567	73.18	1260	55	0	27.37	1
2013-11-13	16:09:38	-12.0202	135.567	65.93	0	286	0	23.16	1
2013-11-13	16:12:44	-12.0203	135.567	59.49	0	205	0	25.89	1
2013-11-13	16:13:49	-12.0205	135.567	-216.3	7560	49	0	60.3	1
2013-11-13	16:15:04	-12.0203	135.567	34.54	0	193	0	60.65	1
2013-11-13	16:17:37	-12.0201	135.568	54.92	5112	197	0	20.92	1
2013-11-13	16:19:49	-12.0201	135.568	33.69	2124	232	0	13.42	1
2013-11-13	16:21:47	-12.0203	135.568	15.29	6480	210	0	18.04	1
2013-11-13	16:22:55	-12.0199	135.567	51.03	0	171	0	42.16	1
2013-11-13	16:23:57	-12.02	135.567	71.8	540	257	0	8.44	1
2013-11-13	16:25:01	-12.0199	135.567	51.24	540	220	0	7.54	1
2013-11-13	16:26:04	-12.02	135.567	72.44	2520	116	0	16.17	1
2013-11-13	16:27:09	-12.02	135.567	45.95	0	211	0	4.43	1
2013-11-13	16:28:13	-12.02	135.567	26.24	2124	28	0	3.09	1
2013-11-13	16:29:16	-12.0201	135.567	27.65	720	204	0	2.89	1
2013-11-13	16:30:19	-12.0201	135.567	31.29	1512	310	0	1.74	1
2013-11-13	16:31:22	-12.02	135.568	39.73	0	55	0	16.25	1
2013-11-13	16:32:26	-12.02	135.567	34.91	972	12	0	9.72	1
2013-11-13	16:33:31	-12.02	135.567	52.19	288	189	0	4.04	1
2013-11-13	16:34:34	-12.0201	135.567	37.54	1656	337	0	8.96	1
2013-11-13	16:35:38	-12.0199	135.567	46.29	972	187	0	17.21	1
2013-11-13	16:36:50	-12.02	135.568	100.83	0	199	0	11.66	1
2013-11-13	16:37:57	-12.02	135.567	41.83	2160	54	0	8.27	1
2013-11-13	16:39:02	-12.0201	135.567	54.6	684	120	0	4.02	1
2013-11-13	16:40:10	-12.02	135.567	34.88	0	183	0	6	1
2013-11-13	16:41:14	-12.02	135.567	32.01	324	288	0	6.14	1
2013-11-13	16:42:16	-12.0202	135.567	-22.33	0	65	0	24.28	1
2013-11-13	16:43:21	-12.02	135.567	44.7	1656	51	0	16.97	1
2013-11-13	16:44:28	-12.0199	135.568	22.85	0	331	0	28.44	1
2013-11-13	16:45:40	-12.0203	135.567	48.96	3348	81	0	64.61	1
2013-11-13	16:46:50	-12.0202	135.568	104.72	0	223	0	42.53	1
2013-11-13	16:47:53	-12.0202	135.567	11.12	2196	281	0	53.22	1
2013-11-13	16:49:00	-12.0204	135.567	78.32	0	202	0	29.1	1
2013-11-13	16:50:07	-12.0207	135.567	27.04	3204	243	0	55.02	1
2013-11-13	16:51:13	-12.02	135.568	155.1	4212	40	0	143.93	1
2013-11-13	16:52:20	-12.0202	135.568	69.51	7740	61	0	49.78	1
2013-11-13	16:53:25	-12.0203	135.567	59.45	3564	75	0	29.13	1
2013-11-13	16:54:31	-12.0205	135.567	29.07	0	65	0	51.27	1
2013-11-13	16:55:36	-12.0205	135.567	26.56	2088	289	0	56.68	1
2013-11-13	16:56:40	-12.0201	135.568	44.69	2124	128	0	63.53	1
2013-11-13	16:57:48	-12.0198	135.568	-2.25	8352	291	0	32.85	1
2013-11-13	16:58:51	-12.0197	135.568	41.82	756	346	0	28.99	1
2013-11-13	16:59:58	-12.02	135.568	59.36	4608	231	0	52.05	1
2013-11-13	17:01:05	-12.0201	135.568	59.13	540	147	0	17.9	1
2013-11-13	17:02:13	-12.0201	135.568	59.13	540	147	0	0	1
2013-11-13	17:03:19	-12.0201	135.568	43.51	2412	70	0	29.91	1
2013-11-13	17:04:33	-12.0198	135.567	60.69	0	187	0	27.78	1
2013-11-13	17:05:38	-12.0199	135.567	54.29	540	187	0	10.95	1
2013-11-13	17:06:41	-12.0201	135.567	44.66	1512	227	0	17.73	1
2013-11-13	17:07:48	-12.02	135.568	36.21	5616	80	0	13.37	1
2013-11-13	17:08:55	-12.0201	135.567	20.52	504	142	0	10.1	1
2013-11-13	17:10:01	-12.0201	135.567	71.65	0	113	0	7.07	1
2013-11-13	17:11:07	-12.0203	135.567	26.21	9072	26	0	36.34	1
2013-11-13	17:12:12	-12.0201	135.567	39.06	0	61	0	24.6	1
2013-11-13	17:13:17	-12.0201	135.567	34.34	1944	66	0	7.23	1
2013-11-13	17:14:20	-12.0201	135.567	24.88	5724	258	0	0.33	1
2013-11-13	17:15:23	-12.0201	135.567	36.95	1512	306	0	5.1	1
2013-11-13	17:16:27	-12.0201	135.567	20.28	504	61	0	9.34	1
2013-11-13	17:17:34	-12.02	135.567	30.74	0	318	0	15.16	1
2013-11-13	17:18:44	-12.0201	135.568	39.96	0	308	0	17.64	1
2013-11-13	17:19:47	-12.02	135.568	27.3	1944	101	0	6.45	1
2013-11-13	17:20:51	-12.02	135.567	40	2376	81	0	3.55	1
2013-11-13	17:22:09	-12.0201	135.567	46.92	12888	217	0	5.9	1
2013-11-13	17:23:16	-12.0202	135.568	52.17	1944	86	0	21.62	1
2013-11-13	17:24:29	-12.0202	135.567	8.03	0	38	0	25.96	1
2013-11-13	17:27:21	-12.0204	135.567	56.57	6264	209	0	43.39	1
2013-11-13	17:30:16	-12.0204	135.567	48.94	9288	257	0	31.6	1
2013-11-13	17:33:09	-12.0203	135.568	40.5	0	145	0	42.87	1
2013-11-13	17:35:18	-12.0208	135.567	188.94	0	41	0	119.87	1
2013-11-13	17:36:26	-12.0208	135.567	188.94	0	41	0	0	1
2013-11-13	17:37:47	-12.0203	135.568	28.85	0	259	0	123.02	1
2013-11-13	17:46:03	-12.0203	135.568	28.85	0	259	0	0	1
2013-11-13	17:48:22	-12.0201	135.568	61.84	0	47	0	40.44	1
2013-11-13	17:49:34	-12.0204	135.567	47.07	3348	222	0	41.09	1
2013-11-13	17:51:54	-12.0202	135.568	49.75	1116	97	0	36.96	1
2013-11-13	17:52:58	-12.0203	135.567	39.12	1728	158	0	28.76	1
2013-11-13	17:54:01	-12.0203	135.567	38.64	4320	234	0	1.81	1
2013-11-13	17:55:07	-12.0202	135.567	38.7	2016	51	0	14.33	1
2013-11-13	17:56:13	-12.0202	135.567	37.39	0	244	0	6.01	1
2013-11-13	17:57:19	-12.0201	135.568	66.88	2808	186	0	41.75	1
2013-11-13	17:58:23	-12.0203	135.567	13.06	288	157	0	58.6	1
2013-11-13	17:59:30	-12.0202	135.568	35.78	0	68	0	41.78	1
2013-11-13	18:00:41	-12.0202	135.568	42.87	9000	253	0	9.25	1
2013-11-13	18:01:45	-12.0187	135.568	180.71	0	254	0	180.1	1
2013-11-13	18:02:52	-12.0174	135.569	275.85	0	195	0	146.21	1
2013-11-13	18:04:02	-12.0205	135.567	19.26	5472	197	0	371.8	1
2013-11-13	18:05:07	-12.0201	135.568	51.34	0	23	0	79.41	1
2013-11-13	18:06:14	-12.02	135.568	74.5	5040	36	0	6.34	1
2013-11-13	18:07:24	-12.0204	135.567	-4.5	3024	221	0	56.98	1
2013-11-13	18:08:34	-12.0202	135.568	48.56	0	209	0	30.2	1
2013-11-13	18:10:06	-12.0201	135.568	52.56	396	258	0	41.57	1
2013-11-13	18:12:20	-12.0204	135.567	23.87	5832	55	0	69.34	1
2013-11-13	18:14:25	-12.0203	135.567	30.37	2916	59	0	15.49	1
2013-11-13	18:15:33	-12.02	135.568	71.58	1908	315	0	83.54	1
2013-11-13	18:17:06	-12.0206	135.567	45.14	6660	226	0	132.37	1
2013-11-13	18:19:23	-12.0211	135.566	-0.16	13536	242	0	97.73	1
2013-11-13	18:21:26	-12.0211	135.566	-0.16	13536	242	0	0	1
2013-11-13	18:25:10	-12.0204	135.567	32.86	7632	58	0	138.95	1
2013-11-13	18:29:41	-12.0204	135.567	38.15	4392	249	0	4.93	1
2013-11-13	18:34:23	-12.0201	135.568	67.74	1764	40	0	74.46	1
2013-11-13	18:38:41	-12.02	135.568	90.65	0	6	0	12.09	1
2013-11-13	18:42:55	-12.0207	135.567	38.04	5328	158	0	129.75	1
2013-11-13	18:47:16	-12.0202	135.568	53.27	0	176	0	113.64	1
2013-11-13	18:51:14	-12.0203	135.568	36.25	0	45	0	13.65	1
2013-11-13	18:58:13	-12.0203	135.568	47.34	0	76	0	30.03	1
2013-11-13	19:05:54	-12.0203	135.568	34.39	0	247	0	26.54	1
2013-11-13	19:12:32	-12.0203	135.568	22.88	0	29	0	1.33	1
2013-11-13	19:13:43	-12.0203	135.568	37.13	0	15	0	8.51	1
2013-11-13	19:14:52	-12.0202	135.568	29.98	0	232	0	14.4	1
2013-11-13	19:16:03	-12.0203	135.567	28.34	2484	270	0	22.28	1
2013-11-13	19:17:15	-12.0202	135.568	25.7	2304	93	0	4.12	1
2013-11-13	19:18:27	-12.0205	135.568	-14.22	3924	10	0	34.96	1
2013-11-13	19:20:04	-12.0203	135.568	40.2	2016	246	0	28.52	1
2013-11-13	19:21:49	-12.0202	135.568	42.79	0	132	0	24.24	1
2013-11-13	19:22:57	-12.0204	135.568	23.85	2052	100	0	32.01	1
2013-11-13	19:24:05	-12.0202	135.568	37.07	0	40	0	28.78	1
2013-11-13	19:25:19	-12.0205	135.567	30.86	6588	52	0	59.23	1
2013-11-13	19:26:31	-12.0205	135.567	22.31	0	193	0	30.13	1
2013-11-13	19:27:40	-12.0204	135.567	32.02	0	234	0	11.09	1
2013-11-13	19:28:55	-12.0207	135.567	-6.12	6660	224	0	55.28	1
2013-11-13	19:30:16	-12.0201	135.568	56.91	5004	66	0	102.18	1
2013-11-13	19:31:30	-12.0204	135.568	25.01	7308	241	0	38.11	1
2013-11-13	19:32:44	-12.0205	135.567	25.26	2160	234	0	29.82	1
2013-11-13	19:34:00	-12.0205	135.567	27.26	8604	56	0	3.28	1
2013-11-13	19:36:17	-12.0204	135.567	39.08	5148	230	0	14.5	1
2013-11-13	19:38:17	-12.0203	135.568	42.85	7272	55	0	21.41	1
2013-11-13	19:39:35	-12.0201	135.568	58.96	0	204	0	69.18	1
2013-11-13	19:41:13	-12.0204	135.567	29.31	7056	55	0	89.69	1
2013-11-13	19:42:29	-12.0202	135.568	50.74	0	221	0	29.91	1
2013-11-13	19:43:57	-12.0202	135.568	60	0	134	0	5.47	1
2013-11-13	19:45:54	-12.0202	135.568	32.41	0	29	0	13.27	1
2013-11-13	19:49:14	-12.02	135.567	-8.87	4932	106	0	25.79	1
2013-11-13	20:01:40	-12.02	135.567	-8.87	4932	106	0	0	1
2013-11-13	20:03:09	-12.0203	135.568	30.69	0	35	0	46.41	1
2013-11-13	20:05:17	-12.0203	135.568	43	972	145	0	21.76	1
2013-11-13	20:09:03	-12.0204	135.568	56.73	612	18	0	13.99	1
2013-11-13	20:12:23	-12.0204	135.568	58.38	0	190	0	5.67	1
2013-11-13	20:15:16	-12.0201	135.568	57.54	0	187	0	31.36	1
2013-11-13	20:16:30	-12.0202	135.568	61.66	0	295	0	10.45	1
2013-11-13	20:17:43	-12.0202	135.567	32.31	0	32	0	19.43	1
2013-11-13	20:20:15	-12.0203	135.568	35.16	0	145	0	28.21	1
2013-11-13	20:22:57	-12.0202	135.568	0.65	0	181	0	11.04	1
2013-11-13	20:24:05	-12.0203	135.568	24.02	0	103	0	9.99	1
2013-11-13	20:25:12	-12.0203	135.567	20.94	1224	212	0	21.65	1
2013-11-13	20:26:21	-12.0201	135.568	-55.89	0	155	0	22.39	1
2013-11-13	20:27:30	-12.0206	135.567	186.51	0	38	0	56.3	1
2013-11-13	20:28:37	-12.0202	135.568	38.76	216	277	0	44.61	1
2013-11-13	20:29:45	-12.0203	135.568	86.45	0	87	0	12.24	1
2013-11-13	20:30:55	-12.0204	135.568	126.74	0	296	0	10.9	1
2013-11-13	20:32:03	-12.0203	135.568	19.8	1224	237	0	18.12	1
2013-11-13	20:33:17	-12.0203	135.568	41.9	1368	305	-4	18.53	1
2013-11-13	23:11:01	-12.0203	135.568	41.9	1368	305	-2	0	1
2013-11-13	23:14:49	-12.0203	135.568	58.54	2484	189	0	14.47	1
2013-11-13	23:16:49	-12.0201	135.568	58.21	792	99	0	23.51	1
2013-11-13	23:22:47	-12.0203	135.568	58.52	2124	3	0	25.75	1
2013-11-13	23:28:24	-12.0204	135.567	58.65	3060	64	0	10.99	1
2013-11-14	02:40:22	-12.0204	135.567	58.65	3060	64	0	0	1
2013-11-14	02:42:23	-12.0198	135.567	-51.65	0	265	0	68.81	1
2013-11-14	02:43:39	-12.0197	135.567	-72.67	0	66	0	10.01	1
2013-11-14	02:45:23	-12.02	135.567	-9.39	0	333	0	27.49	1
2013-11-14	02:46:32	-12.0198	135.567	-42.52	0	329	0	19.72	1
2013-11-14	02:48:04	-12.02	135.568	47.92	1836	271	0	44.06	1
2013-11-14	02:49:32	-12.02	135.568	34.03	0	243	0	4.43	1
2013-11-14	02:50:38	-12.02	135.568	52.46	0	36	0	3.28	1
2013-11-14	02:51:44	-12.0199	135.567	8.08	0	116	0	17.21	1
2013-11-14	02:52:52	-12.0199	135.567	-5.5	0	345	0	7.3	1
2013-11-14	02:53:59	-12.0199	135.567	17.92	396	206	0	3.61	1
2013-11-14	02:55:06	-12.02	135.568	74.58	0	51	0	31.17	1
2013-11-14	02:56:15	-12.0199	135.568	69.07	0	29	0	12.68	1
2013-11-14	02:57:25	-12.02	135.568	32.74	0	11	0	19.99	1
2013-11-14	02:58:41	-12.0202	135.568	80.05	8136	121	0	38.35	1
2013-11-14	02:59:59	-12.0201	135.568	49.68	0	301	0	26.61	1
2013-11-14	03:01:11	-12.0201	135.568	105.13	0	4	0	45.06	1
2013-11-14	03:02:15	-12.0201	135.568	111.37	0	178	0	26.58	1
2013-11-14	03:03:22	-12.0199	135.568	27.07	3204	282	0	29.52	1
2013-11-14	03:04:30	-12.0199	135.567	15.35	0	24	0	16.91	1
2013-11-14	03:05:38	-12.0201	135.568	56.62	4536	342	0	21.83	1
2013-11-14	03:06:48	-12.0199	135.568	51.22	0	148	0	17.78	1
2013-11-14	03:07:53	-12.0199	135.567	30.99	1872	339	0	8.37	1
2013-11-14	03:09:00	-12.0203	135.568	76.69	0	160	0	39.19	1
2013-11-14	03:10:08	-12.0199	135.568	-6.52	5940	149	0	46.02	1
2013-11-14	03:11:15	-12.0201	135.568	28.92	2664	177	0	22.49	1
2013-11-14	03:12:24	-12.0195	135.567	-14.2	0	191	0	60.21	1
2013-11-14	03:13:34	-12.02	135.568	31.29	0	107	0	61.51	1
2013-11-14	03:14:42	-12.02	135.568	50.58	0	169	0	8.28	1
2013-11-14	03:15:49	-12.02	135.568	60.59	0	184	0	8.36	1
2013-11-14	03:16:52	-12.02	135.568	63.97	3924	127	0	9.1	1
2013-11-14	03:17:58	-12.02	135.568	32.97	4536	7	0	15.02	1
2013-11-14	03:19:06	-12.0199	135.568	15.01	0	346	0	17	1
2013-11-14	03:20:11	-12.0199	135.567	4.07	4392	147	0	3.39	1
2013-11-14	03:21:18	-12.02	135.568	42.51	360	6	0	18.3	1
2013-11-14	03:22:24	-12.0199	135.568	32.71	0	98	0	9.02	1
2013-11-14	03:23:28	-12.02	135.568	47.5	324	220	0	10.79	1
2013-11-14	03:24:35	-12.02	135.567	32.05	0	323	0	11.58	1
2013-11-14	03:25:41	-12.02	135.567	29.29	1260	349	0	3.31	1
2013-11-14	03:26:48	-12.0199	135.568	16.01	0	75	0	7.56	1
2013-11-14	03:27:55	-12.0201	135.568	49.29	0	173	0	17.23	1
2013-11-14	03:29:01	-12.02	135.568	43.09	0	48	0	5.83	1
2013-11-14	03:32:33	-12.02	135.568	43.09	0	48	0	0	1
2013-11-14	03:34:09	-12.02	135.568	42.04	0	218	0	7.32	1
2013-11-14	03:35:13	-12.02	135.568	53.06	0	182	0	10.04	1
2013-11-14	03:36:16	-12.02	135.568	42.48	0	80	0	10.86	1
2013-11-14	03:37:22	-12.02	135.567	36.81	0	81	0	10.41	1
2013-11-14	03:38:28	-12.02	135.568	41.82	0	308	0	7	1
2013-11-14	03:39:32	-12.0201	135.568	51.53	0	256	0	25.28	1
2013-11-14	03:40:37	-12.02	135.568	45.44	0	202	0	18.26	1
2013-11-14	03:41:41	-12.02	135.568	51.71	972	83	0	2	1
2013-11-14	03:42:44	-12.02	135.568	29.38	0	169	0	12.11	1
2013-11-14	03:43:58	-12.02	135.568	47.3	0	253	0	7.23	1
2013-11-14	03:45:32	-12.02	135.568	60.42	0	268	0	6.68	1
2013-11-14	03:47:11	-12.02	135.568	32.27	0	314	0	4.44	1
2013-11-14	03:49:04	-12.02	135.568	42.11	0	231	0	6.54	1
2013-11-14	03:50:55	-12.02	135.568	41.58	2340	294	0	5.03	1
2013-11-14	04:03:36	-12.02	135.568	41.58	2340	294	0	0	1
2013-11-14	04:08:40	-12.0199	135.567	-118.46	7740	284	0	65.96	1
2013-11-14	04:10:04	-12.02	135.568	57.15	4284	88	0	73.19	1
2013-11-14	04:14:11	-12.0201	135.568	54.49	1728	343	0	6.54	1
2013-11-14	04:20:24	-12.0201	135.568	54.49	1728	343	0	0	1
2013-11-14	04:23:46	-12.0196	135.568	-3.44	0	318	0	53.58	1
2013-11-14	04:25:01	-12.02	135.568	40.29	0	251	0	44.6	1
2013-11-14	04:28:35	-12.0198	135.568	51.23	5220	219	0	28.5	1
2013-11-14	04:31:07	-12.02	135.568	7.96	2340	24	0	29.63	1
2013-11-14	04:32:23	-12.02	135.568	54.83	3816	39	0	0.44	1
2013-11-14	04:34:05	-12.02	135.568	63.24	0	169	0	4.51	1
2013-11-14	04:35:49	-12.02	135.568	-84.16	13968	37	0	5.47	1
2013-11-14	04:40:31	-12.02	135.568	12.5	0	191	0	7.38	1
2013-11-14	04:55:45	-12.02	135.568	12.5	0	191	0	0	1
2013-11-14	04:56:52	-12.02	135.568	33.16	180	249	0	8.7	1
2013-11-14	04:57:59	-12.0202	135.568	159.65	180	356	0	15.46	1
2013-11-14	04:59:07	-12.02	135.568	-10.81	180	253	0	20.79	1
2013-11-14	05:00:15	-12.02	135.568	60.73	2052	203	0	6.76	1
2013-11-14	05:01:22	-12.02	135.568	16.3	1836	2	0	7.53	1
2013-11-14	05:02:28	-12.02	135.568	24.55	0	251	0	5.08	1
2013-11-14	05:03:33	-12.02	135.568	34.23	0	277	0	6.87	1
2013-11-14	05:12:14	-12.02	135.568	34.23	0	277	0	0	1
2013-11-14	05:13:24	-12.02	135.568	14.01	0	196	0	7.93	1
2013-11-14	05:14:31	-12.02	135.568	28.46	648	203	0	5.01	1
2013-11-14	05:15:40	-12.0201	135.568	76.02	0	218	0	10.5	1
2013-11-14	05:17:01	-12.02	135.568	68.18	0	289	0	15.89	1
2013-11-14	05:18:15	-12.0202	135.568	122.35	17712	112	0	37.31	1
2013-11-14	05:19:50	-12.0201	135.568	54.47	5904	214	0	19.21	1
2013-11-14	05:21:23	-12.0198	135.568	-27.43	1512	121	0	27.39	1
2013-11-14	05:23:18	-12.0201	135.568	21.47	576	346	0	30.23	1
2013-11-14	05:24:58	-12.02	135.568	-30	0	166	0	6.12	1
2013-11-14	05:26:48	-12.0199	135.568	55.91	0	65	0	35.97	1
2013-11-14	05:28:51	-12.0199	135.568	-7.2	1260	338	0	18.47	1
2013-11-14	05:34:34	-12.0199	135.568	-7.2	1260	338	0	0	1
2013-11-14	05:37:04	-12.0201	135.568	49.73	0	203	0	32.53	1
2013-11-14	05:38:11	-12.02	135.567	71.24	1224	318	0	19.14	1
2013-11-14	05:39:16	-12.0197	135.567	102.37	864	179	0	35.69	1
2013-11-14	05:40:25	-12.02	135.568	39.8	0	14	0	47.95	1
2013-11-14	05:41:35	-12.02	135.568	29	180	325	0	2.85	1
2013-11-14	05:42:42	-12.0201	135.568	15.18	3168	345	0	13.09	1
2013-11-14	05:43:55	-12.02	135.568	52.44	0	280	0	19.46	1
2013-11-14	05:45:06	-12.0202	135.568	21.09	6336	137	0	38.66	1
2013-11-14	05:46:12	-12.0201	135.568	44.48	252	27	0	34.19	1
2013-11-14	05:47:22	-12.02	135.568	-33.79	2088	85	0	16.04	1
2013-11-14	05:48:30	-12.0199	135.568	32.58	0	141	0	20.59	1
2013-11-14	05:49:36	-12.0198	135.568	24.32	144	45	0	6.79	1
2013-11-14	05:50:46	-12.0199	135.568	21.03	72	330	0	10.05	1
2013-11-14	05:51:53	-12.02	135.568	20.66	2844	320	0	6	1
2013-11-14	05:52:59	-12.0199	135.568	31.52	0	70	0	15.6	1
2013-11-14	05:54:05	-12.0198	135.568	12.73	0	52	0	13.74	1
2013-11-14	05:55:12	-12.02	135.568	34.27	180	45	0	25.41	1
2013-11-14	05:56:16	-12.0199	135.568	-14.77	0	211	0	6.84	1
2013-11-14	05:57:20	-12.02	135.567	58.17	3744	17	0	21.68	1
2013-11-14	05:58:24	-12.0199	135.568	138.92	0	333	0	21.06	1
2013-11-14	05:59:29	-12.0199	135.568	60.63	0	301	0	8.73	1
2013-11-14	06:00:36	-12.02	135.568	23.83	2664	349	0	11.01	1
2013-11-14	06:01:41	-12.02	135.568	38.15	0	108	0	11.09	1
2013-11-14	06:02:48	-12.0199	135.568	1.36	0	50	0	15.28	1
2013-11-14	06:03:54	-12.02	135.568	23.51	0	136	0	8.29	1
2013-11-14	06:05:01	-12.0201	135.568	16.77	504	359	0	14.55	1
2013-11-14	06:06:09	-12.02	135.568	23.73	0	197	0	11.9	1
2013-11-14	06:07:16	-12.0199	135.568	53.5	36	171	0	11.9	1
2013-11-14	06:08:23	-12.0199	135.568	33.8	72	20	0	6.45	1
2013-11-14	06:09:28	-12.02	135.568	22.71	936	344	0	6.11	1
2013-11-14	06:10:35	-12.02	135.568	18.88	900	341	0	3.78	1
2013-11-14	06:11:42	-12.0199	135.568	45.18	72	7	0	9.67	1
2013-11-14	06:12:50	-12.02	135.568	-6.04	180	82	0	5.26	1
2013-11-14	06:13:55	-12.0199	135.568	41.39	792	119	0	9.63	1
2013-11-14	06:15:02	-12.0199	135.568	41.57	1332	146	0	4.06	1
2013-11-14	06:16:10	-12.02	135.568	35.22	0	328	0	5.26	1
2013-11-14	06:17:19	-12.0199	135.568	46.11	0	183	0	6.23	1
2013-11-14	06:18:27	-12.0199	135.568	60.71	324	88	0	6.56	1
2013-11-14	06:19:34	-12.0199	135.568	63.61	684	48	0	4.01	1
2013-11-14	06:20:40	-12.02	135.568	1.83	504	179	0	14.45	1
2013-11-14	06:21:55	-12.0201	135.568	-14.22	3996	158	0	12.85	1
2013-11-14	06:23:02	-12.02	135.568	24.4	1332	310	0	12.19	1
2013-11-14	06:24:10	-12.0199	135.568	38.79	1152	149	0	7.41	1
2013-11-14	06:25:19	-12.0199	135.568	51.58	0	354	0	2.5	1
2013-11-14	06:26:29	-12.0199	135.568	9.39	0	120	0	8.4	1
2013-11-14	06:27:36	-12.02	135.568	2.83	0	40	0	10.5	1
2013-11-14	06:28:50	-12.0199	135.567	110.08	0	3	0	12.05	1
2013-11-14	06:30:02	-12.0199	135.568	37.84	396	214	0	6.47	1
2013-11-14	06:31:13	-12.02	135.568	-17.09	2268	20	0	13.02	1
2013-11-14	06:33:57	-12.0203	135.567	9.34	6228	211	0	32.25	1
2013-11-14	06:37:31	-12.0202	135.568	-42.72	0	357	0	17.67	1
2013-11-14	06:42:14	-12.0202	135.568	-42.72	0	357	0	0	1
2013-11-14	06:44:43	-12.0205	135.568	-103.02	2160	199	0	36.37	1
2013-11-14	06:49:17	-12.0201	135.568	44.88	2088	230	0	50.71	1
2013-11-14	06:53:27	-12.02	135.568	51.34	72	93	0	11.69	1
2013-11-14	06:54:35	-12.0201	135.568	28.58	0	21	0	18.16	1
2013-11-14	06:55:45	-12.0201	135.567	2.83	360	6	0	7.08	1
2013-11-14	06:56:54	-12.02	135.568	38	648	197	0	10.74	1
2013-11-14	06:58:02	-12.02	135.568	38.78	252	78	0	7.93	1
2013-11-14	06:59:12	-12.02	135.568	31.49	288	328	0	4.01	1
2013-11-14	07:00:19	-12.0201	135.568	33.36	0	274	0	8.13	1
2013-11-14	07:01:28	-12.02	135.568	21.79	0	26	0	12.89	1
2013-11-14	07:02:39	-12.0199	135.568	61.51	0	42	0	16.96	1
2013-11-14	07:03:49	-12.02	135.568	35.22	0	206	0	15.05	1
2013-11-14	07:05:03	-12.0201	135.567	-66.48	9684	255	0	47.97	1
2013-11-14	07:06:11	-12.0201	135.568	46.82	0	149	0	49.22	1
2013-11-14	07:07:21	-12.02	135.568	35.69	216	37	0	5.58	1
2013-11-14	07:08:31	-12.02	135.568	45.46	288	121	0	7.03	1
2013-11-14	07:09:48	-12.02	135.567	10.22	0	11	0	15.53	1
2013-11-14	07:11:01	-12.02	135.568	17.17	0	297	0	15.05	1
2013-11-14	07:12:11	-12.0199	135.568	49.26	0	71	0	15.14	1
2013-11-14	07:13:23	-12.02	135.568	35.52	0	272	0	18.98	1
2013-11-14	07:14:40	-12.0199	135.568	38.25	0	31	0	16.51	1
2013-11-14	07:15:54	-12.0199	135.568	38.25	0	31	0	0	1
2013-11-14	07:17:13	-12.0199	135.567	36.14	4176	260	0	16.53	1
2013-11-14	07:18:24	-12.02	135.568	35.37	432	200	0	18.01	1
2013-11-14	07:19:39	-12.02	135.568	30.75	0	113	0	2.18	1
2013-11-14	07:20:52	-12.02	135.568	28.31	0	312	0	0.33	1
2013-11-14	07:22:00	-12.02	135.568	43.44	1368	230	0	5.26	1
2013-11-14	07:23:09	-12.02	135.568	32.7	648	51	0	5.16	1
2013-11-14	07:24:19	-12.02	135.568	40.62	216	179	0	6.71	1
2013-11-14	07:25:27	-12.02	135.568	34.84	252	340	0	7.32	1
2013-11-14	07:26:35	-12.02	135.568	36.34	108	235	0	2	1
2013-11-14	07:27:51	-12.02	135.568	36.01	936	134	0	8.38	1
2013-11-14	07:29:09	-12.0201	135.568	55.59	6444	99	0	7.48	1
2013-11-14	07:30:38	-12.0203	135.568	17.61	0	347	0	20.31	1
2013-11-14	07:31:47	-12.0204	135.568	-14	0	223	0	21.04	1
2013-11-14	07:32:55	-12.0205	135.568	-35.61	0	15	0	3.35	1
2013-11-14	07:34:07	-12.0206	135.567	-38.3	0	237	0	20.52	1
2013-11-14	07:35:17	-12.0201	135.568	33.99	360	280	0	57.16	1
2013-11-14	07:36:35	-12.0206	135.567	-41.85	972	315	0	55.03	1
2013-11-14	07:37:44	-12.02	135.568	22.72	0	351	0	60.36	1
2013-11-14	07:38:55	-12.0199	135.567	28.99	0	320	0	23.4	1
2013-11-14	07:40:07	-12.02	135.568	29.8	0	322	0	15.05	1
2013-11-14	07:41:18	-12.02	135.568	38.54	0	145	0	4.63	1
2013-11-14	07:42:28	-12.0201	135.568	33.23	0	97	0	27.84	1
2013-11-14	07:43:50	-12.0201	135.568	41.7	0	273	0	21.76	1
2013-11-14	07:45:20	-12.021	135.567	-60.7	5364	88	0	98.79	1
2013-11-14	07:48:31	-12.021	135.568	-80.7	6624	356	0	21.83	1
2013-11-14	08:03:48	-12.021	135.568	-80.7	6624	356	0	0	1
2013-11-14	08:05:30	-12.0202	135.567	50.48	0	305	0	95.42	1
2013-11-14	08:06:48	-12.0201	135.567	37.63	0	20	0	15.58	1
2013-11-14	08:08:15	-12.0201	135.568	45.08	900	67	0	10.01	1
2013-11-14	08:09:40	-12.0202	135.568	42.41	0	331	0	10.25	1
2013-11-14	08:11:45	-12.0201	135.567	20.27	0	46	0	9.96	1
2013-11-14	08:13:40	-12.0201	135.568	49.99	5868	344	0	13.27	1
2013-11-14	08:14:50	-12.0201	135.568	41.54	0	21	0	7.69	1
2013-11-14	08:16:16	-12.0202	135.568	91.12	0	113	0	13.84	1
2013-11-14	08:17:47	-12.0201	135.568	55.74	2088	87	0	0.89	1
2013-11-14	08:18:59	-12.0203	135.567	16.34	0	185	0	27.02	1
2013-11-14	08:20:11	-12.0201	135.568	46.14	0	104	0	21.04	1
2013-11-14	08:21:23	-12.0201	135.568	38.82	0	327	0	5.18	1
2013-11-14	08:22:40	-12.0198	135.567	47.4	2736	80	0	31.06	1
2013-11-14	08:24:13	-12.02	135.567	34.7	10116	313	0	25.16	1
2013-11-14	08:25:32	-12.0205	135.568	-39.85	0	74	0	70.77	1
2013-11-14	08:26:43	-12.0202	135.568	18.75	864	283	0	29	1
2013-11-14	08:28:00	-12.0198	135.568	74.53	0	63	0	48.43	1
2013-11-14	08:29:13	-12.0206	135.568	-52.71	7308	147	0	92.19	1
2013-11-14	08:30:26	-12.0201	135.568	38.41	0	246	0	72.01	1
2013-11-14	08:31:35	-12.0203	135.568	-1.8	1728	77	0	27.05	1
2013-11-14	08:32:46	-12.0205	135.567	7.73	0	86	0	32.57	1
2013-11-14	08:33:57	-12.0201	135.568	44.21	0	71	0	41.64	1
2013-11-14	08:35:32	-12.0202	135.568	27.84	0	345	0	20.37	1
2013-11-14	08:36:47	-12.0204	135.568	12.6	0	33	0	23.01	1
2013-11-14	08:38:02	-12.0204	135.568	12.6	0	33	0	0	1
2013-11-14	08:39:21	-12.0201	135.568	58.7	0	140	0	32.15	1
2013-11-14	08:40:34	-12.0201	135.568	58.7	0	140	0	0	1
2013-11-14	08:42:11	-12.0198	135.568	78.62	0	158	0	44.3	1
2013-11-14	08:43:36	-12.0199	135.568	75.98	1872	109	0	17.02	1
2013-11-14	08:44:48	-12.0202	135.568	29.79	0	111	0	41.4	1
2013-11-14	08:46:10	-12.0196	135.568	73.2	7416	228	0	87.64	1
2013-11-14	08:47:30	-12.0201	135.568	-5.66	3384	19	0	75.74	1
2013-11-14	08:51:37	-12.0203	135.568	35.45	3816	125	0	24.49	1
2013-11-14	08:59:09	-12.0203	135.568	35.45	3816	125	0	0	1
2013-11-14	09:00:24	-12.0204	135.568	5.64	0	261	0	12.9	1
2013-11-14	09:01:33	-12.0204	135.567	11.97	1116	145	0	23.17	1
2013-11-14	09:03:08	-12.0203	135.568	56.9	0	295	0	17.02	1
2013-11-14	09:04:58	-12.0202	135.568	24.1	0	6	0	13.17	1
2013-11-14	09:06:11	-12.0202	135.568	24.1	0	6	0	0	1
2013-11-14	09:07:23	-12.0203	135.568	12.8	0	249	0	13.05	1
2013-11-14	09:08:35	-12.0204	135.568	12.1	36	69	0	16.85	1
2013-11-14	09:10:05	-12.0202	135.568	73	1836	5	0	33.02	1
2013-11-14	09:11:17	-12.0202	135.568	1.37	0	70	0	13.63	1
2013-11-14	09:12:38	-12.0203	135.567	41.75	0	77	0	21.33	1
2013-11-14	09:13:50	-12.0202	135.568	48.98	2160	312	0	10.78	1
2013-11-14	09:15:03	-12.0202	135.568	30.19	828	71	0	1.75	1
2013-11-14	09:16:32	-12.02	135.567	41.23	4356	309	0	30.1	1
2013-11-14	09:18:00	-12.0202	135.568	29.87	612	256	0	32.3	1
2013-11-14	09:19:31	-12.0202	135.567	25.87	288	74	0	10.01	1
2013-11-14	09:21:59	-12.0202	135.568	22.29	0	97	0	11.61	1
2013-11-14	09:24:17	-12.0201	135.567	36.07	0	63	0	20.52	1
2013-11-14	09:26:29	-12.0202	135.567	114.39	0	89	0	5.26	1
2013-11-14	09:28:09	-12.0202	135.567	-13.89	0	57	0	24.95	1
2013-11-14	09:29:49	-12.0201	135.568	6.38	2844	352	0	39.86	1
2013-11-14	10:53:45	-12.0201	135.568	6.38	2844	352	0	0	1
2013-11-14	10:56:42	-12.0206	135.567	-89.02	0	211	0	52.2	1
2013-11-14	10:58:00	-12.02	135.568	75.52	4320	1	0	64.73	1
2013-11-14	11:00:42	-12.0202	135.567	-2.05	0	268	0	39.81	1
2013-11-14	11:02:36	-12.0201	135.567	44.01	0	37	0	22.53	1
2013-11-14	11:03:53	-12.0201	135.567	138.65	7704	238	0	3.27	1
2013-11-14	11:05:39	-12.0202	135.567	5.81	0	19	0	18.44	1
2013-11-14	11:07:21	-12.0202	135.567	48.14	2196	171	0	6.47	1
2013-11-14	11:08:59	-12.0202	135.567	15.52	3420	231	0	1.91	1
2013-11-14	11:11:07	-12.0201	135.567	67.6	0	116	0	10.37	1
2013-11-14	11:12:51	-12.0201	135.567	54.3	972	55	0	6.69	1
2013-11-14	11:14:04	-12.0203	135.567	18.75	0	228	0	30.23	1
2013-11-14	11:15:16	-12.0202	135.567	29.54	2196	225	0	17.17	1
2013-11-14	11:16:32	-12.0202	135.567	22.79	0	67	0	6.64	1
2013-11-14	11:17:45	-12.0202	135.567	44.53	0	58	0	5.03	1
2013-11-14	11:19:00	-12.0204	135.567	64.41	180	92	0	37.03	1
2013-11-14	11:20:17	-12.0202	135.567	64.88	2088	56	0	49.07	1
2013-11-14	11:21:58	-12.0202	135.567	39.67	36	167	0	3.78	1
2013-11-14	11:23:29	-12.0202	135.568	21.19	2520	350	0	4.53	1
2013-11-14	11:24:43	-12.0203	135.568	-50.59	0	50	0	18.72	1
2013-11-14	11:25:56	-12.0203	135.568	-10.28	4968	235	0	13.9	1
2013-11-14	11:27:14	-12.0202	135.568	14.68	0	240	0	7.93	1
2013-11-14	11:29:33	-12.0207	135.568	19.85	1008	261	0	63.13	1
2013-11-14	11:41:38	-12.0207	135.568	19.85	1008	261	0	0	1
2013-11-14	11:43:05	-12.0201	135.568	47.51	0	46	0	60.07	1
2013-11-14	11:46:42	-12.0201	135.568	21.28	0	143	0	0.33	1
2013-11-14	11:47:55	-12.0204	135.567	1.66	10440	238	0	52.32	1
2013-11-14	11:49:11	-12.0202	135.567	-13.1	7308	226	0	34.88	1
2013-11-14	11:51:34	-12.0204	135.573	-20.71	11268	96	0	620.99	1
2013-11-14	11:53:51	-12.0204	135.573	-20.71	11268	96	0	0	1
2013-11-14	11:55:05	-12.0236	135.577	11.26	0	316	0	576.51	1
2013-11-14	11:56:17	-12.0192	135.579	-116.42	0	194	0	510.87	1
2013-11-14	11:57:37	-12.023	135.578	42.18	1800	4	0	449.41	1
2013-11-14	11:59:21	-12.0223	135.576	8.1	2988	312	0	145.25	1
2013-11-14	12:00:58	-12.0226	135.576	15.94	2520	192	0	40.69	1
2013-11-14	12:02:11	-12.0226	135.576	15.94	2520	192	0	0	1
2013-11-14	12:04:12	-12.0244	135.579	-6.36	33912	101	0	302.2	1
2013-11-14	12:06:13	-12.0244	135.579	-6.36	33912	101	0	0	1
2013-11-14	12:07:37	-12.0236	135.58	-15.48	324	205	0	168.41	1
2013-11-14	12:10:07	-12.0235	135.58	25.22	3492	193	0	16.72	1
2013-11-14	12:12:34	-12.0235	135.58	25.22	3492	193	0	0	1
2013-11-14	12:13:53	-12.021	135.577	50.47	6588	314	0	450.77	1
2013-11-14	12:16:02	-12.0206	135.577	-0.19	6552	296	0	47.8	1
2013-11-14	12:18:10	-12.0206	135.577	-0.19	6552	296	0	0	1
2013-11-14	12:21:44	-12.0223	135.567	4.52	0	135	0	1107.24	1
2013-11-14	12:26:43	-12.0235	135.566	17.59	0	141	-4	133.6	1

## Sheet: Ga_15
Date	Time	Latitude	Longitude	Altitude	Speed	Course	Type	Distance	Essential
2013-11-12	13:57:08	-12.0232	135.569	28.81	0	245	-2	0	1
2013-11-12	13:58:15	-12.0232	135.569	45.74	720	47	0	20.89	1
2013-11-12	13:59:22	-12.0226	135.569	84.22	24876	183	0	70.38
2013-11-12	14:00:27	-12.0234	135.569	54.39	468	286	0	81.41
2013-11-12	14:01:33	-12.0234	135.569	29.3	720	270	0	9.82
2013-11-12	14:02:51	-12.0235	135.569	87.91	28656	90	0	45.52	1
2013-11-12	14:04:04	-12.0254	135.569	61.33	11304	107	0	209.53	1
2013-11-12	14:05:29	-12.0279	135.566	121.19	18216	142	0	422.21	1
2013-11-12	14:07:37	-12.0294	135.569	191.9	3276	226	0	363.69	1
2013-11-12	14:09:52	-12.0299	135.568	65.36	2700	215	0	104.02	1
2013-11-12	14:12:11	-12.03	135.568	-20.95	0	150	0	18.05	1
2013-11-12	14:14:07	-12.0297	135.569	145.11	0	251	0	94.6
2013-11-12	14:15:17	-12.0295	135.569	144.79	3060	261	0	37.27
2013-11-12	14:16:56	-12.0297	135.568	13.39	1332	344	0	84.84
2013-11-12	14:19:00	-12.03	135.568	53.55	3312	142	0	46.14
2013-11-12	14:20:55	-12.0266	135.566	62.75	26892	59	0	473.05
2013-11-12	14:22:13	-12.0252	135.568	134.38	30852	90	0	292.43
2013-11-12	14:23:40	-12.0259	135.568	58.51	6156	278	0	81.64
2013-11-12	14:24:45	-12.026	135.568	58.04	0	103	0	41.51
2013-11-12	14:25:53	-12.0259	135.568	87.86	0	326	0	40.38
2013-11-12	14:27:09	-12.026	135.568	35.28	11484	70	0	16.82
2013-11-12	14:28:25	-12.0274	135.565	24.06	27072	20	0	299.87	1
2013-11-12	14:29:39	-12.0255	135.567	104.48	2556	261	0	271.95	1
2013-11-12	14:30:48	-12.0252	135.568	64.13	7524	352	0	58.87	1
2013-11-12	14:32:02	-12.0252	135.568	64.13	7524	352	0	0	1
2013-11-12	14:33:08	-12.0242	135.565	95.79	0	269	0	254.46
2013-11-12	14:34:14	-12.0242	135.565	93.86	1548	261	0	2.57
2013-11-12	14:35:19	-12.0241	135.566	68.73	4752	262	0	15.47
2013-11-12	14:36:22	-12.0239	135.566	24.76	0	274	0	13.21
2013-11-12	14:37:35	-12.0242	135.565	65.19	0	321	0	34.61
2013-11-12	14:38:43	-12.0242	135.566	78.9	2844	259	0	12.71	1
2013-11-12	14:40:13	-12.021	135.566	52.14	11916	11	0	356.94	1
2013-11-12	14:41:28	-12.0209	135.566	49.71	1512	92	0	13.57	1
2013-11-12	14:42:46	-12.0209	135.566	49.71	1512	92	0	0
2013-11-12	14:43:52	-12.0207	135.572	137.61	52164	99	0	586.61	1
2013-11-12	14:45:13	-12.0201	135.576	72.2	7884	115	0	464.94	1
2013-11-12	14:46:25	-12.0229	135.577	162.61	13680	185	0	344.56	1
2013-11-12	14:47:33	-12.0235	135.578	53.49	2196	83	0	72.87	1
2013-11-12	14:48:43	-12.0233	135.578	71.1	2484	279	0	21.17	1
2013-11-12	14:49:48	-12.0234	135.578	34.95	288	90	0	4.59
2013-11-12	14:50:50	-12.0235	135.578	89.81	0	119	0	21.66
2013-11-12	14:51:54	-12.0235	135.577	82.83	2520	282	0	11.64
2013-11-12	14:53:05	-12.0235	135.577	82.83	2520	282	0	0
2013-11-12	14:54:32	-12.02	135.574	70.47	31860	264	0	544.75	1
2013-11-12	14:55:45	-12.0202	135.57	65.15	41112	282	0	448.62	1
2013-11-12	14:56:57	-12.0227	135.566	142.78	43560	187	0	519.37	1
2013-11-12	14:58:07	-12.0295	135.565	68.1	37764	198	0	760.23	1
2013-11-12	14:59:34	-12.03	135.568	-11.88	0	36	0	376.17	1
2013-11-12	15:00:49	-12.0303	135.568	51.54	1080	8	0	38.65
2013-11-12	15:01:59	-12.0297	135.568	-28.06	0	349	0	68.11
2013-11-12	15:03:36	-12.0297	135.568	48.84	972	239	0	4.02
2013-11-12	15:05:04	-12.0303	135.568	90.47	0	246	0	71.94
2013-11-12	15:06:10	-12.0301	135.568	44.31	3816	49	0	28.15
2013-11-12	15:07:16	-12.0297	135.568	47.28	2952	257	0	57.1
2013-11-12	15:08:29	-12.0308	135.568	23.08	0	34	0	151.74
2013-11-12	15:09:42	-12.0303	135.568	54.71	0	36	0	69.61
2013-11-12	15:10:51	-12.0298	135.568	56.98	0	203	0	61.99
2013-11-12	15:11:57	-12.0301	135.568	62.32	0	25	0	44.05
2013-11-12	15:13:03	-12.0302	135.568	18.08	0	11	0	17.62
2013-11-12	15:14:10	-12.03	135.568	44.64	72	276	0	21.63
2013-11-12	15:15:18	-12.0302	135.568	-9.03	0	32	0	20.64
2013-11-12	15:16:26	-12.03	135.568	10.61	1836	29	0	19.2
2013-11-12	15:17:33	-12.03	135.568	17.19	216	238	0	1.76
2013-11-12	15:18:44	-12.0302	135.568	41.86	13320	194	0	20.98
2013-11-12	15:19:51	-12.0313	135.566	26.7	24912	190	0	242.66	1
2013-11-12	15:21:03	-12.0315	135.565	49.18	2664	288	0	119.58	1
2013-11-12	15:22:11	-12.0313	135.565	26.44	1260	204	0	35.89	1
2013-11-12	15:23:26	-12.0311	135.565	62.46	3636	210	0	27.73
2013-11-12	15:24:41	-12.0318	135.565	49.92	1116	5	0	90.86
2013-11-12	15:25:51	-12.0313	135.565	78.39	0	47	0	64.31
2013-11-12	15:27:04	-12.0313	135.565	69.08	0	17	0	4.36
2013-11-12	15:28:11	-12.0313	135.565	62.7	432	20	0	12.94
2013-11-12	15:29:17	-12.0311	135.565	104.49	648	203	0	25.29
2013-11-12	15:30:30	-12.0316	135.565	20.23	1368	205	0	57.32
2013-11-12	15:31:46	-12.0312	135.565	30.82	6408	296	0	65.64	1
2013-11-12	15:32:52	-12.0272	135.565	89.01	38268	9	0	449.55	1
2013-11-12	15:33:58	-12.0258	135.567	101.85	7920	67	0	249.21	1
2013-11-12	15:35:07	-12.0257	135.567	68.3	540	321	0	12.7	1
2013-11-12	15:36:22	-12.0249	135.568	110.78	7920	13	0	132.46	1
2013-11-12	15:37:34	-12.0248	135.566	72.32	0	270	0	214.83	1
2013-11-12	15:38:41	-12.0246	135.566	67.64	396	231	0	46.78
2013-11-12	15:39:44	-12.0246	135.565	63.73	0	217	0	8.37
2013-11-12	15:40:49	-12.0245	135.566	61.63	1044	84	0	18.74
2013-11-12	15:42:01	-12.0245	135.566	53.25	6912	44	0	5.52	1
2013-11-12	15:43:06	-12.021	135.566	73.04	0	229	0	396.73	1
2013-11-12	15:44:12	-12.0209	135.566	63.51	900	189	0	7.82
2013-11-12	15:45:18	-12.021	135.566	83.94	108	292	0	14.99
2013-11-12	15:46:28	-12.0209	135.566	61.66	4284	65	0	24.18
2013-11-12	15:47:34	-12.0244	135.566	62.25	34488	188	0	396.39
2013-11-12	15:48:39	-12.0231	135.567	72.21	5256	11	0	171.63
2013-11-12	15:49:46	-12.023	135.568	159.6	0	245	0	107.64
2013-11-12	15:50:52	-12.0224	135.567	68.33	3924	242	0	86.67
2013-11-12	15:52:00	-12.0225	135.567	68.75	2736	77	0	17.62
2013-11-12	15:53:06	-12.0225	135.567	62.15	3384	233	0	5.43
2013-11-12	15:54:12	-12.0222	135.567	62.5	576	351	0	34.7	1
2013-11-12	15:55:19	-12.0224	135.567	62.2	2556	158	0	29.21	1
2013-11-12	15:56:25	-12.0225	135.567	63.41	3240	98	0	13.84
2013-11-12	15:57:31	-12.0225	135.567	63.01	684	172	0	14.61
2013-11-12	15:58:38	-12.0229	135.567	145.44	0	207	0	59.88
2013-11-12	15:59:44	-12.0225	135.567	78.53	1836	291	0	62.67
2013-11-12	16:00:53	-12.0225	135.567	73.13	828	217	0	6.87
2013-11-12	16:02:00	-12.0221	135.566	25.7	0	284	0	72.84
2013-11-12	16:03:08	-12.0224	135.567	77.77	432	118	0	76.86
2013-11-12	16:04:16	-12.0222	135.567	25.18	0	211	0	53.2
2013-11-12	16:05:23	-12.0225	135.567	70.17	0	305	0	42.63
2013-11-12	16:06:27	-12.0223	135.567	75.1	0	229	0	22.78
2013-11-12	16:07:33	-12.0225	135.567	68.36	1944	341	0	18.88
2013-11-12	16:08:40	-12.0224	135.567	69.03	0	156	0	20.85
2013-11-12	16:09:48	-12.0225	135.567	86.81	1080	268	0	11.28
2013-11-12	16:11:05	-12.0225	135.567	112.41	0	41	0	51.44
2013-11-12	16:12:11	-12.0224	135.567	91.9	972	320	0	43.37
2013-11-12	16:13:21	-12.0225	135.567	116.86	0	149	0	10.38
2013-11-12	16:14:43	-12.0226	135.567	71.07	0	15	0	17.4
2013-11-12	16:15:53	-12.0226	135.567	83.83	4356	7	0	16.68
2013-11-12	16:17:04	-12.0224	135.567	75.54	0	159	0	25.97
2013-11-12	16:18:14	-12.0234	135.568	183.57	1476	313	0	182.87	1
2013-11-12	16:19:27	-12.0235	135.569	278.74	0	209	0	68.69	1
2013-11-12	16:20:37	-12.0241	135.57	357.99	0	156	0	106.59
2013-11-12	16:21:48	-12.0248	135.571	437.82	2880	125	0	156.74
2013-11-12	16:23:16	-12.0248	135.571	517.79	0	41	0	51.45
2013-11-12	16:24:33	-12.0225	135.567	60.23	1224	136	0	554.47
2013-11-12	16:25:49	-12.0254	135.573	617.74	3240	112	0	729.56
2013-11-12	16:27:12	-12.0248	135.572	485.31	0	63	0	166.45
2013-11-12	16:28:29	-12.0243	135.571	410.45	0	127	0	95.66
2013-11-12	16:29:39	-12.0239	135.57	344.08	12276	111	0	83.9
2013-11-12	16:30:49	-12.0241	135.57	391.99	0	245	0	21.82
2013-11-12	16:31:59	-12.0238	135.57	342.87	0	318	0	30.75
2013-11-12	16:33:37	-12.0225	135.567	70.2	0	189	0	385.57
2013-11-12	16:34:59	-12.0224	135.567	76.87	0	213	0	15.21
2013-11-12	16:36:09	-12.0222	135.567	91.48	2448	357	0	22.36
2013-11-12	16:37:19	-12.0226	135.567	85.99	0	181	0	46.55
2013-11-12	16:38:28	-12.0228	135.568	134.67	1656	102	0	107.15	1
2013-11-12	16:39:35	-12.0223	135.567	91.94	216	61	0	109.95	1
2013-11-12	16:41:36	-12.0224	135.567	44.82	756	89	0	18.28	1
2013-11-12	16:43:18	-12.0224	135.567	43.38	576	118	0	12.8
2013-11-12	16:45:43	-12.0224	135.567	43.38	576	118	0	0
2013-11-12	16:46:57	-12.0224	135.567	55.53	2952	264	0	4.51
2013-11-12	16:48:06	-12.0223	135.567	148.04	864	185	0	27.05
2013-11-12	16:49:16	-12.0225	135.567	113.58	0	286	0	21.46
2013-11-12	16:50:23	-12.0224	135.567	61.81	5256	282	0	24.51
2013-11-12	16:51:35	-12.0224	135.567	61.81	5256	282	0	0
2013-11-12	16:55:00	-12.0225	135.567	132.18	468	265	0	33.65
2013-11-12	16:57:51	-12.0225	135.567	146.74	828	308	0	8.52
2013-11-12	16:58:59	-12.0224	135.567	135.09	3672	100	0	10.92
2013-11-12	17:00:05	-12.0225	135.567	113.53	612	102	0	13.31
2013-11-12	17:01:15	-12.0225	135.567	102	5580	112	0	22.51
2013-11-12	17:02:23	-12.0224	135.567	90.93	180	35	0	36.47
2013-11-12	17:03:29	-12.0223	135.567	46.21	1116	35	0	8.23
2013-11-12	17:04:37	-12.0224	135.567	96.34	1188	223	0	11.16
2013-11-12	17:05:44	-12.0224	135.567	78.43	324	325	0	7.33
2013-11-12	17:06:48	-12.0224	135.567	-68.79	0	49	0	10.18
2013-11-12	17:07:54	-12.0224	135.567	50.96	1008	106	0	6.65
2013-11-12	17:09:00	-12.0224	135.567	94.92	288	175	0	17.09
2013-11-12	17:10:06	-12.0224	135.567	161.69	468	88	0	8.5
2013-11-12	17:11:13	-12.0224	135.567	51.19	0	259	0	24.23
2013-11-12	17:12:23	-12.0224	135.567	62.17	0	4	0	4.32
2013-11-12	17:13:33	-12.0224	135.567	40	0	101	0	6.64
2013-11-12	17:14:54	-12.0223	135.567	95.04	4212	241	0	19.03
2013-11-12	17:16:02	-12.0224	135.567	66.09	504	268	0	11.14
2013-11-12	17:17:09	-12.0224	135.567	76.3	252	129	0	7.08
2013-11-12	17:18:15	-12.0225	135.567	118.8	2016	36	0	18.57
2013-11-12	17:19:23	-12.0225	135.567	160.81	0	61	0	6.89
2013-11-12	17:20:39	-12.0224	135.567	60.26	0	183	0	29.16
2013-11-12	17:23:03	-12.0224	135.567	85.87	216	163	0	15.11
2013-11-12	17:25:01	-12.0225	135.567	72.79	4068	130	0	13.73
2013-11-12	17:26:09	-12.0223	135.567	71.54	756	280	0	24.57
2013-11-12	17:27:13	-12.0224	135.567	67.61	0	223	0	12.12
2013-11-12	17:28:17	-12.0224	135.567	90.41	0	293	0	6.69
2013-11-12	17:29:25	-12.0224	135.567	81.65	216	86	0	5.68
2013-11-12	17:30:56	-12.0224	135.567	76.59	36	349	0	8.45
2013-11-12	17:32:35	-12.0224	135.567	96.08	108	78	0	3.03
2013-11-12	17:34:12	-12.0224	135.567	167.93	0	273	0	13.65
2013-11-12	17:35:18	-12.0224	135.567	112.62	0	112	0	4.22
2013-11-12	17:36:24	-12.0224	135.567	120.1	0	262	0	8.38
2013-11-12	17:37:31	-12.0225	135.567	119.66	108	284	0	8.02
2013-11-12	17:38:40	-12.0225	135.567	120.07	828	182	0	3.66
2013-11-12	17:39:47	-12.0224	135.567	54.44	72	38	0	14.78
2013-11-12	17:40:54	-12.0224	135.567	107.78	0	6	0	12.66
2013-11-12	17:42:01	-12.0224	135.567	75.88	0	126	0	9.73
2013-11-12	17:43:29	-12.0224	135.567	121.53	72	56	0	9.7
2013-11-12	17:44:36	-12.0225	135.567	181.56	0	152	0	12.31
2013-11-12	17:46:09	-12.0225	135.567	158.78	576	86	0	1.76
2013-11-12	17:47:50	-12.0225	135.567	159.41	612	316	0	3.45
2013-11-12	17:51:01	-12.0223	135.567	159.02	1260	320	0	42.41
2013-11-12	17:54:19	-12.0222	135.567	135.48	1584	54	0	46.51
2013-11-12	17:57:25	-12.0223	135.567	132.37	0	142	0	30.38
2013-11-12	17:58:48	-12.0223	135.567	106.43	5184	36	0	7.99
2013-11-12	18:01:19	-12.0222	135.567	177.36	144	325	0	8.45
2013-11-12	18:08:11	-12.0222	135.567	177.36	144	325	0	0
2013-11-12	18:09:29	-12.0224	135.567	36.23	0	356	0	22.59
2013-11-12	18:13:04	-12.0224	135.567	36.23	0	356	0	0
2013-11-12	18:14:25	-12.0222	135.567	75.26	4428	50	0	31.27
2013-11-12	18:15:32	-12.0224	135.567	38.15	324	281	0	37.96
2013-11-12	18:16:41	-12.0223	135.567	78.32	3708	247	0	18.94
2013-11-12	18:17:53	-12.0224	135.567	42.67	0	91	0	20.37
2013-11-12	18:19:03	-12.0224	135.567	70.11	0	95	0	27.07
2013-11-12	18:20:18	-12.0225	135.567	47.91	5004	276	0	25.73
2013-11-12	18:21:58	-12.0226	135.567	53.18	10080	112	0	14.4
2013-11-12	18:23:29	-12.0224	135.567	67.09	1476	259	0	19.07
2013-11-12	18:25:08	-12.0223	135.567	77.75	1296	211	0	12.19
2013-11-12	18:27:14	-12.0223	135.567	85.9	540	155	0	15.24
2013-11-12	18:29:53	-12.0221	135.567	124.08	2232	333	0	22.27
2013-11-12	18:32:11	-12.0224	135.567	10.78	0	291	0	35.21
2013-11-12	18:33:15	-12.0224	135.567	56.95	0	294	0	8.87
2013-11-12	18:34:40	-12.0225	135.567	59.34	1512	336	0	14.88
2013-11-12	18:36:22	-12.0229	135.567	-80.43	6624	119	0	37.45
2013-11-12	18:37:26	-12.0226	135.567	25.22	0	308	0	36.86
2013-11-12	18:38:27	-12.0227	135.567	-47.64	0	340	0	18.35
2013-11-12	18:39:28	-12.0224	135.567	33.82	0	349	0	32.78
2013-11-12	18:40:30	-12.0223	135.567	39.4	0	171	0	12.66
2013-11-12	18:41:31	-12.0224	135.567	38.98	0	269	0	17.46
2013-11-12	18:42:33	-12.0223	135.567	49.59	0	329	0	28.53
2013-11-12	18:43:36	-12.0224	135.567	55.94	0	294	0	12.29
2013-11-12	18:44:38	-12.0224	135.566	48.01	0	91	0	50.1
2013-11-12	18:45:42	-12.0225	135.567	40.75	0	201	0	48.57
2013-11-12	18:46:46	-12.0224	135.567	27.29	0	267	0	0.67
2013-11-12	18:48:07	-12.0211	135.567	319.34	432	154	0	146.52
2013-11-12	18:49:20	-12.0222	135.567	55.07	4896	145	0	123.77
2013-11-12	18:50:34	-12.0219	135.567	167.35	0	250	0	45.72
2013-11-12	18:51:54	-12.0218	135.567	180.21	0	47	0	9.66
2013-11-12	18:53:17	-12.0215	135.567	233.8	0	257	0	30.33
2013-11-12	18:54:34	-12.0217	135.567	194.41	0	330	0	19.77
2013-11-12	18:55:40	-12.0221	135.567	121.92	0	16	0	40.7
2013-11-12	18:56:43	-12.0219	135.567	161.77	0	100	0	20.97
2013-11-12	18:57:47	-12.0215	135.567	222.21	0	266	0	38.7
2013-11-12	18:58:52	-12.0222	135.567	123.34	0	160	0	75.55
2013-11-12	18:59:55	-12.0226	135.567	40.78	0	144	0	42.84
2013-11-12	19:01:41	-12.0229	135.567	-42.49	0	276	0	37.76
2013-11-12	19:03:31	-12.0222	135.567	133.24	2412	303	0	72.18
2013-11-12	19:05:20	-12.0218	135.567	165.87	0	313	0	52.84
2013-11-12	19:07:14	-12.0224	135.567	89.71	0	109	0	68.56
2013-11-12	19:09:10	-12.022	135.567	128.58	0	294	0	57.61
2013-11-12	19:11:49	-12.0219	135.567	155.56	0	251	0	56.28
2013-11-12	19:14:38	-12.0226	135.567	37.96	0	280	0	85.98
2013-11-12	19:18:39	-12.0217	135.567	153.73	0	283	0	98.08
2013-11-12	19:22:29	-12.0217	135.567	153.73	0	283	0	0
2013-11-12	19:25:44	-12.0223	135.567	74.14	0	275	0	66.03
2013-11-12	19:28:00	-12.0224	135.567	48.62	0	140	0	18.66
2013-11-12	19:32:02	-12.0236	135.567	-63.34	2916	324	0	130.73
2013-11-12	19:47:10	-12.0236	135.567	-63.34	2916	324	0	0
2013-11-12	19:54:56	-12.0224	135.567	54.38	0	319	0	133.37
2013-11-12	20:00:22	-12.0223	135.567	65.49	0	264	0	37.38
2013-11-12	20:01:46	-12.0224	135.567	53.89	0	130	0	18.23
2013-11-12	20:22:51	-12.0224	135.567	53.89	0	130	0	0
2013-11-12	20:27:15	-12.0224	135.567	53.56	0	313	0	20.52
2013-11-12	20:28:23	-12.0224	135.567	38.55	1548	325	0	8.39
2013-11-12	20:29:33	-12.0224	135.567	69.79	0	218	0	15.01
2013-11-12	20:33:42	-12.0224	135.567	39.38	4428	17	0	1.74
2013-11-12	20:40:19	-12.0223	135.567	39.4	8100	155	0	30.71
2013-11-12	21:01:05	-12.0223	135.567	39.4	8100	155	0	0
2013-11-12	21:02:18	-12.0224	135.567	27.21	0	78	0	39.06
2013-11-12	21:03:29	-12.0224	135.567	29.26	0	10	0	8.8
2013-11-12	21:04:36	-12.0223	135.567	50.93	0	336	0	18.37
2013-11-12	21:05:45	-12.0223	135.567	50.93	0	336	0	0
2013-11-12	21:06:52	-12.0223	135.567	59.54	936	336	0	16.73
2013-11-12	21:08:06	-12.0223	135.567	34.32	3384	289	0	4.75
2013-11-12	21:09:15	-12.0223	135.567	211.5	0	143	0	11.94
2013-11-12	21:10:49	-12.0223	135.567	110.43	1764	278	0	24.98
2013-11-12	21:12:20	-12.0224	135.567	69.43	0	63	0	20.08
2013-11-12	21:13:47	-12.0223	135.567	106.71	0	1	0	5.76
2013-11-12	21:15:55	-12.0223	135.567	57.08	0	173	0	15.1
2013-11-12	21:17:57	-12.0224	135.567	6.75	288	21	0	2.94
2013-11-12	21:19:01	-12.0223	135.567	-48.36	0	358	0	7.38
2013-11-12	21:20:04	-12.0223	135.567	-2.84	0	302	0	7.68
2013-11-12	21:21:07	-12.0223	135.567	89.58	72	32	0	8.2
2013-11-12	21:22:12	-12.0224	135.567	46.33	0	324	0	26.48
2013-11-12	21:23:17	-12.0224	135.567	48.6	756	201	0	13.68
2013-11-12	21:24:22	-12.0223	135.567	112.43	144	56	0	19.44
2013-11-12	21:25:27	-12.0223	135.567	69.67	1584	240	0	4.59
2013-11-12	21:26:32	-12.0223	135.567	80.85	972	44	0	2.76
2013-11-12	21:27:35	-12.0223	135.567	-2.9	180	69	0	6.16
2013-11-12	21:28:52	-12.0222	135.567	108.47	0	118	0	10.42
2013-11-12	21:30:20	-12.0223	135.567	76.24	612	178	0	11.98
2013-11-12	21:31:34	-12.0223	135.567	54.97	0	14	0	1.91
2013-11-12	21:33:35	-12.0223	135.567	-15.04	1368	17	0	10.25
2013-11-12	21:35:57	-12.0223	135.567	42.3	2736	194	0	10.38
2013-11-12	21:38:11	-12.0223	135.567	103.69	0	125	0	5.52
2013-11-12	21:39:21	-12.0223	135.567	121.59	2232	195	0	4.59
2013-11-12	21:40:55	-12.0225	135.567	-90.69	0	14	0	25.95
2013-11-12	21:42:02	-12.0223	135.567	84.67	0	351	0	22.35
2013-11-12	21:46:23	-12.0224	135.567	82.06	864	317	0	15.59
2013-11-12	21:51:31	-12.0224	135.567	82.06	864	317	0	0
2013-11-12	21:54:11	-12.0222	135.567	132.99	1332	201	0	19.09
2013-11-12	21:57:44	-12.0224	135.567	56.42	396	55	0	28.38
2013-11-12	21:58:48	-12.0223	135.567	105.89	0	258	0	10.42
2013-11-12	21:59:53	-12.0223	135.567	82.38	0	227	0	3.38
2013-11-12	22:00:59	-12.0223	135.567	161.43	0	328	0	22.68
2013-11-12	22:02:02	-12.0224	135.567	50.62	0	35	0	36.74
2013-11-12	22:03:08	-12.0226	135.566	-81.67	0	100	0	46.55
2013-11-12	22:04:35	-12.0224	135.567	56.03	72	350	0	45.89
2013-11-12	22:05:58	-12.0224	135.567	55.21	0	249	0	3.55
2013-11-12	22:07:04	-12.0224	135.567	55.97	1800	58	0	5.67
2013-11-12	22:08:07	-12.0224	135.567	37.67	180	23	0	5.18
2013-11-12	22:09:10	-12.0224	135.567	54.81	0	21	0	12.42
2013-11-12	22:10:13	-12.0225	135.567	34.41	252	225	0	13.7
2013-11-12	22:11:16	-12.0223	135.567	54.43	540	22	0	19.26
2013-11-12	22:12:22	-12.0223	135.567	28.88	0	342	0	1.8
2013-11-12	22:13:24	-12.0223	135.567	51.3	0	23	0	5.18
2013-11-12	22:14:25	-12.0224	135.567	58.22	4536	18	0	11.01
2013-11-12	22:15:31	-12.0223	135.567	49.91	0	102	0	12.29
2013-11-12	22:16:36	-12.0223	135.567	53.21	0	337	0	5.06
2013-11-12	22:17:40	-12.0224	135.567	36.13	684	248	0	22.08
2013-11-12	22:18:49	-12.0223	135.567	125.44	0	35	0	24.71
2013-11-12	22:19:53	-12.0222	135.567	50.17	576	128	0	23.52
2013-11-12	22:21:01	-12.0222	135.567	44.64	0	130	0	5.21
2013-11-12	22:22:10	-12.0225	135.567	4.1	1332	114	0	32.62
2013-11-12	22:23:14	-12.0223	135.567	52.69	3096	167	0	28.03
2013-11-12	22:24:17	-12.0225	135.567	46.02	1260	22	0	17.13
2013-11-12	22:25:26	-12.0222	135.567	72.45	0	224	0	30.65
2013-11-12	22:26:28	-12.0226	135.567	53.14	2880	277	0	39.11
2013-11-12	22:27:45	-12.0228	135.567	49.14	0	344	0	26.57
2013-11-12	22:28:48	-12.0227	135.566	46.73	5976	288	0	32.19
2013-11-12	22:29:53	-12.0225	135.566	39.73	11124	31	-4	20.66	1
2013-11-12	22:31:10	-12.0221	135.566	56.3	2196	101	-2	0	1
2013-11-12	22:32:16	-12.0221	135.567	72.25	4572	100	0	63.13	1
2013-11-12	22:33:22	-12.0218	135.567	-35.78	0	28	0	45.88	1
2013-11-12	22:34:39	-12.0222	135.567	58.93	0	256	0	53.89
2013-11-12	22:35:43	-12.0223	135.567	50.31	720	246	0	13.53
2013-11-12	22:36:48	-12.0224	135.567	46.27	1440	153	0	6.48
2013-11-12	22:38:13	-12.0224	135.567	51.06	2196	272	0	2.11
2013-11-12	22:39:45	-12.0222	135.567	32.72	4392	95	0	19.61	1
2013-11-12	22:41:14	-12.0222	135.567	66.89	2124	143	0	13.53	1
2013-11-12	22:42:33	-12.0228	135.567	91.86	5796	171	0	70.5
2013-11-12	22:43:51	-12.0228	135.567	91.86	5796	171	0	0
2013-11-12	22:45:11	-12.0222	135.567	38.55	2700	125	0	63.42
2013-11-12	22:46:26	-12.0224	135.567	43.59	504	217	0	27.76
2013-11-12	22:47:50	-12.0226	135.567	108.66	0	178	0	23.58
2013-11-12	22:50:55	-12.0223	135.567	60.08	1260	86	0	34.45
2013-11-12	22:53:46	-12.0223	135.567	67.24	0	189	0	8.87
2013-11-12	22:56:51	-12.0222	135.567	64.91	3852	180	0	12.13
2013-11-12	23:00:24	-12.0222	135.567	74.95	4068	124	0	1
2013-11-12	23:03:38	-12.0224	135.567	53.29	1692	137	0	18.71
2013-11-12	23:04:44	-12.0223	135.567	69.84	720	234	0	15.38
2013-11-12	23:05:50	-12.0223	135.567	39.12	3204	252	0	9.1
2013-11-12	23:08:07	-12.0223	135.567	39.12	3204	252	0	0
2013-11-12	23:09:44	-12.0223	135.567	80.56	6660	116	0	23.78
2013-11-12	23:11:55	-12.0226	135.567	168.74	3348	105	0	32.07
2013-11-12	23:13:57	-12.0223	135.567	66.69	2232	54	0	31.35
2013-11-12	23:15:27	-12.0223	135.567	41.06	1980	163	0	12.02
2013-11-12	23:16:29	-12.0223	135.567	34.62	2484	199	0	4.32
2013-11-12	23:17:32	-12.0223	135.567	55.04	216	297	0	6.41
2013-11-12	23:18:37	-12.0222	135.567	45.21	720	277	0	10.23
2013-11-12	23:19:44	-12.0222	135.567	6.01	0	295	0	18.35
2013-11-12	23:20:51	-12.0222	135.567	23.01	10980	295	0	6.27
2013-11-12	23:21:56	-12.0224	135.567	51.68	0	300	0	43.68
2013-11-12	23:23:00	-12.0223	135.567	30.73	0	288	0	27.05
2013-11-12	23:24:03	-12.0223	135.567	27.62	2916	89	0	15.9
2013-11-12	23:25:06	-12.0224	135.567	56.81	180	338	0	21.64
2013-11-12	23:26:09	-12.0223	135.567	30.38	936	352	0	30.42
2013-11-12	23:27:13	-12.0223	135.567	56.05	0	107	0	19.69
2013-11-12	23:28:18	-12.0221	135.567	-9.59	0	90	0	42.54
2013-11-12	23:29:22	-12.0224	135.567	41.35	0	122	0	34.73
2013-11-12	23:30:27	-12.0224	135.567	80.64	0	93	0	53.59
2013-11-12	23:31:31	-12.0223	135.567	35.22	0	138	0	77.22
2013-11-12	23:32:37	-12.0221	135.566	-0.14	0	328	0	33.36
2013-11-12	23:33:42	-12.0224	135.567	60.79	0	336	0	79.91
2013-11-12	23:34:48	-12.0226	135.568	90.4	0	97	0	71.55
2013-11-12	23:36:08	-12.0221	135.567	48.55	3492	139	0	110.28
2013-11-12	23:37:57	-12.0225	135.567	60.08	0	145	0	57.18
2013-11-12	23:39:34	-12.0222	135.566	24.33	1224	142	0	80.86
2013-11-12	23:41:03	-12.0218	135.566	3.11	5652	290	0	90.52
2013-11-12	23:42:20	-12.0235	135.57	185.22	0	125	0	476.74
2013-11-12	23:44:37	-12.022	135.567	73.05	0	351	0	349.68
2013-11-12	23:46:39	-12.023	135.567	13.58	0	59	0	109.15
2013-11-12	23:47:46	-12.0224	135.567	68.73	0	177	0	61.47
2013-11-12	23:48:56	-12.0224	135.567	56.03	0	123	0	9.39
2013-11-12	23:50:07	-12.0222	135.567	48.81	2376	126	0	21.49
2013-11-12	23:51:29	-12.0225	135.567	47.57	4212	335	0	30
2013-11-12	23:52:43	-12.0223	135.567	55.6	432	75	0	23.41
2013-11-12	23:54:03	-12.0224	135.567	59.43	5184	350	0	24.13
2013-11-12	23:56:30	-12.0223	135.567	50.19	8604	124	0	9.44
2013-11-12	23:58:54	-12.0224	135.567	45.04	4104	120	0	5.15
2013-11-13	00:02:16	-12.0223	135.567	40.92	1044	88	0	17.47
2013-11-13	00:07:05	-12.0223	135.567	61.61	7092	323	0	19.99
2013-11-13	00:11:56	-12.0223	135.567	86.42	1296	92	0	4.67
2013-11-13	00:16:10	-12.0223	135.567	80.75	1476	341	0	3.28
2013-11-13	00:19:42	-12.0224	135.567	68.56	6192	146	0	5.58
2013-11-13	00:23:06	-12.0222	135.567	68.48	612	337	0	17.87
2013-11-13	00:26:19	-12.0222	135.567	68.57	684	323	0	5.89
2013-11-13	00:29:24	-12.0224	135.567	68.45	2016	329	0	15.12
2013-11-13	00:32:36	-12.0224	135.567	68.03	2232	168	0	8.87
2013-11-13	00:51:19	-12.0224	135.567	68.03	2232	168	0	0
2013-11-13	00:54:15	-12.0224	135.567	-4.14	0	228	0	25.32
2013-11-13	00:55:21	-12.0223	135.567	33.53	0	245	0	6.22
2013-11-13	00:56:27	-12.0224	135.567	54.92	0	69	0	21.73
2013-11-13	00:57:32	-12.0223	135.567	47.58	0	63	0	5.95
2013-11-13	00:58:38	-12.0223	135.567	51.7	0	40	0	6.67
2013-11-13	00:59:42	-12.0223	135.567	49.29	0	260	0	6.22
2013-11-13	01:00:48	-12.0223	135.567	69.37	0	67	0	5.21
2013-11-13	01:02:05	-12.0224	135.567	46.06	0	252	0	7.48
2013-11-13	01:03:19	-12.0224	135.567	105.08	0	36	0	13.77
2013-11-13	01:04:29	-12.0223	135.567	110.51	0	244	0	19.53
2013-11-13	01:05:41	-12.0225	135.567	74.85	8676	34	0	41.42
2013-11-13	01:06:49	-12.0224	135.567	23.69	0	89	0	20.61
2013-11-13	01:08:07	-12.0223	135.567	74.06	0	128	0	45.79
2013-11-13	01:10:07	-12.0224	135.567	42.75	0	356	0	42.61
2013-11-13	01:12:01	-12.0225	135.567	26.08	0	86	0	15.12
2013-11-13	01:13:13	-12.0225	135.567	35.76	0	125	0	18.17
2013-11-13	01:15:11	-12.0223	135.567	49.59	0	261	0	14.77
2013-11-13	01:16:57	-12.0225	135.567	41.21	0	38	0	32.88
2013-11-13	01:18:07	-12.0223	135.567	68.41	0	233	0	51.96
2013-11-13	01:19:12	-12.0225	135.567	8.38	0	44	0	52.28
2013-11-13	01:20:17	-12.0222	135.567	126.62	0	130	0	68
2013-11-13	01:21:23	-12.0221	135.567	126.2	0	128	0	9.06
2013-11-13	01:22:39	-12.0222	135.567	115.48	144	290	0	8.69
2013-11-13	01:23:49	-12.0224	135.567	50	0	294	0	43.69
2013-11-13	01:24:58	-12.0222	135.567	91.3	0	228	0	28.47
2013-11-13	01:26:04	-12.0228	135.566	-57.65	0	60	0	112.34
2013-11-13	01:27:20	-12.0223	135.567	62.89	1296	206	0	85.62
2013-11-13	01:28:27	-12.0219	135.567	192.6	0	259	0	81.81
2013-11-13	01:30:22	-12.0224	135.567	55.78	1260	39	0	80.74	1
2013-11-13	01:31:59	-12.0223	135.567	38.47	828	41	0	13.61	1
2013-11-13	01:33:02	-12.0218	135.567	-14.87	0	6	0	64
2013-11-13	01:34:06	-12.0225	135.567	67.1	0	230	0	89.59
2013-11-13	01:35:09	-12.0226	135.567	73.69	0	345	0	11.27
2013-11-13	01:36:12	-12.0223	135.567	58.43	1656	82	0	35.38
2013-11-13	01:37:15	-12.0222	135.567	45.5	0	52	0	14.39
2013-11-13	01:38:17	-12.0225	135.567	71.74	0	59	0	30.31
2013-11-13	01:39:21	-12.022	135.567	29.65	0	7	0	56.23
2013-11-13	01:40:24	-12.022	135.567	21.76	4428	180	0	6.66
2013-11-13	01:41:27	-12.0226	135.567	87.3	0	181	0	69.86
2013-11-13	01:42:29	-12.0224	135.567	45.89	2160	120	0	34.67
2013-11-13	01:43:33	-12.0217	135.567	-32.76	0	332	0	80.36
2013-11-13	01:44:35	-12.0211	135.567	-93.99	0	288	0	61.81
2013-11-13	01:45:39	-12.0215	135.567	-74.97	0	217	0	41.87
2013-11-13	01:46:40	-12.0217	135.567	-47.8	0	273	0	27.44
2013-11-13	01:47:42	-12.0219	135.567	-5.64	1800	101	0	42.15
2013-11-13	01:48:46	-12.0224	135.567	38.17	0	30	0	50.82
2013-11-13	01:49:51	-12.0221	135.567	3.54	0	193	0	33.44
2013-11-13	01:50:54	-12.0225	135.567	72.17	720	302	0	55.69
2013-11-13	01:51:57	-12.0222	135.567	25.53	0	333	0	46.41
2013-11-13	01:53:01	-12.0213	135.567	-72.76	0	212	0	92.8
2013-11-13	01:54:05	-12.0213	135.567	-70.97	0	342	0	2.11
2013-11-13	01:55:09	-12.022	135.567	21.82	0	4	0	75.56
2013-11-13	01:56:13	-12.022	135.567	10.71	396	29	0	9.33
2013-11-13	01:57:17	-12.0222	135.567	23.32	0	131	0	16.88
2013-11-13	01:58:21	-12.0218	135.567	-18.88	0	312	0	48.57
2013-11-13	01:59:25	-12.0219	135.567	1.59	0	108	0	19.59
2013-11-13	02:00:29	-12.0221	135.567	19.39	0	12	0	23.1
2013-11-13	02:01:33	-12.022	135.567	9.01	0	163	0	9.39
2013-11-13	02:02:37	-12.0231	135.567	108.7	0	98	0	122.05
2013-11-13	02:03:38	-12.0226	135.567	69.07	0	128	0	60.84
2013-11-13	02:04:39	-12.0221	135.567	24.71	1008	10	0	58.55
2013-11-13	02:05:40	-12.0235	135.567	159.16	0	63	0	162.12
2013-11-13	02:06:40	-12.0244	135.567	236.54	5292	317	0	99.87	1
2013-11-13	02:07:41	-12.0251	135.566	359.96	1512	149	0	93.65	1
2013-11-13	02:08:42	-12.025	135.566	286.95	0	21	0	39.1	1
2013-11-13	02:09:43	-12.0255	135.566	331.11	684	66	0	56.92
2013-11-13	02:10:46	-12.0252	135.566	267.69	6300	125	0	38.67
2013-11-13	02:11:53	-12.0225	135.567	63.4	3492	218	0	307.25
2013-11-13	02:13:01	-12.0251	135.567	259.53	0	110	0	293.45
2013-11-13	02:14:09	-12.0223	135.567	17.08	2268	142	0	306.24
2013-11-13	02:15:23	-12.0225	135.567	92.83	16668	351	0	26.56
2013-11-13	02:16:34	-12.0228	135.567	145.11	0	166	0	39.48
2013-11-13	02:17:47	-12.0219	135.566	-127.07	2880	319	0	134.75
2013-11-13	02:19:14	-12.0224	135.567	40.84	0	122	0	79.31
2013-11-13	02:20:30	-12.0225	135.567	51.89	1080	174	0	21.17
2013-11-13	03:08:48	-12.0225	135.567	51.89	1080	174	0	0
2013-11-13	03:10:08	-12.022	135.567	94.53	288	195	0	55.82
2013-11-13	03:11:14	-12.0226	135.567	71.92	3780	186	0	66.02	1
2013-11-13	03:12:21	-12.0224	135.566	-61.94	0	36	0	55.15	1
2013-11-13	03:13:26	-12.0225	135.567	67.64	0	221	0	52.25
2013-11-13	03:14:35	-12.0226	135.567	63.14	0	40	0	7.65
2013-11-13	03:15:43	-12.0225	135.567	102.73	0	212	0	20.96
2013-11-13	03:16:47	-12.0224	135.567	58.73	0	64	0	19.7
2013-11-13	03:17:54	-12.0224	135.567	120.05	0	52	0	27.88
2013-11-13	03:18:59	-12.0227	135.567	68.4	2268	26	0	43.49	1
2013-11-13	03:20:06	-12.022	135.567	76.92	0	122	0	83.83	1
2013-11-13	03:21:12	-12.0224	135.567	188.82	0	18	0	64.11
2013-11-13	03:22:20	-12.0226	135.567	91.75	0	39	0	70.28
2013-11-13	03:23:28	-12.0224	135.567	52.11	3780	42	0	23.68
2013-11-13	03:24:49	-12.0223	135.567	145.52	1692	24	0	57.18
2013-11-13	03:25:55	-12.0225	135.566	-7.1	0	104	0	99.22
2013-11-13	03:27:22	-12.0225	135.566	48.66	4140	50	0	23.29
2013-11-13	03:28:34	-12.0222	135.567	96.42	576	213	0	57.85
2013-11-13	03:29:39	-12.0225	135.567	19.19	0	352	0	55.64
2013-11-13	03:30:45	-12.0223	135.567	54.02	0	42	0	38.86
2013-11-13	03:33:01	-12.0223	135.567	54.02	0	42	0	0
2013-11-13	03:34:52	-12.0227	135.567	62.49	20196	226	0	60.19
2013-11-13	03:36:34	-12.0226	135.567	83	0	142	0	40.59
2013-11-13	03:38:23	-12.0222	135.567	81.75	0	32	0	60.28
2013-11-13	03:39:52	-12.0222	135.567	81.75	0	32	0	0
2013-11-13	03:40:59	-12.0223	135.567	68.84	0	235	0	42.7
2013-11-13	03:42:05	-12.0223	135.567	71.86	0	195	0	10.01
2013-11-13	03:43:15	-12.0225	135.565	-157.16	0	68	0	155.11
2013-11-13	03:44:43	-12.0223	135.566	-36.48	2628	18	0	90.43
2013-11-13	03:46:13	-12.0224	135.567	52.55	0	241	0	47.45
2013-11-13	03:47:33	-12.0224	135.567	41.13	3384	235	0	9.92
2013-11-13	03:49:01	-12.0226	135.567	66.93	288	348	0	24.22
2013-11-13	03:50:26	-12.0223	135.567	80.49	0	235	0	42.12
2013-11-13	03:51:32	-12.0224	135.567	121.59	0	185	0	27.92
2013-11-13	03:52:38	-12.0223	135.567	111.47	3924	45	0	11.79
2013-11-13	03:53:50	-12.0223	135.567	102.14	0	231	0	10.11
2013-11-13	03:54:56	-12.0222	135.567	134.43	0	46	0	30.51
2013-11-13	03:56:16	-12.0223	135.567	132.78	1332	21	0	19.03	1
2013-11-13	03:57:25	-12.0224	135.567	95.76	0	54	0	22.8	1
2013-11-13	03:59:05	-12.0225	135.567	79.29	756	94	0	25.67
2013-11-13	04:05:56	-12.0225	135.567	79.29	756	94	0	0
2013-11-13	04:07:39	-12.0224	135.566	114.96	3924	329	0	57.75
2013-11-13	04:08:55	-12.0223	135.566	22.26	5796	310	0	23.53
2013-11-13	04:14:06	-12.0225	135.567	114.61	0	328	0	44.7
2013-11-13	04:20:44	-12.0225	135.567	114.61	0	328	0	0
2013-11-13	04:22:00	-12.0222	135.567	26.88	1836	255	0	28.19
2013-11-13	04:23:01	-12.0224	135.567	41.72	0	250	0	20.78
2013-11-13	04:24:05	-12.0223	135.567	8.5	0	188	0	13.22
2013-11-13	04:25:11	-12.0223	135.567	73.71	0	291	0	11.74
2013-11-13	04:26:15	-12.0223	135.567	44.11	216	31	0	1.97
2013-11-13	04:27:20	-12.0223	135.567	60.64	0	13	0	0.33
2013-11-13	04:28:21	-12.0223	135.567	62.91	0	345	0	3.26
2013-11-13	04:29:22	-12.0223	135.567	28.55	0	333	0	5.05
2013-11-13	04:30:26	-12.0223	135.567	22.98	0	208	0	5.69
2013-11-13	04:31:26	-12.0222	135.567	20.74	0	17	0	11.3
2013-11-13	04:32:26	-12.0222	135.567	-43.09	0	16	0	19.38
2013-11-13	04:33:26	-12.0227	135.567	211.1	0	27	0	74.07
2013-11-13	04:34:26	-12.0228	135.567	306.83	0	14	0	30.94
2013-11-13	04:35:26	-12.0229	135.568	485.91	0	320	0	48.87
2013-11-13	04:36:26	-12.0225	135.567	128.53	0	306	0	103.81
2013-11-13	04:37:26	-12.0224	135.567	49.12	0	16	0	19.7
2013-11-13	04:38:27	-12.0222	135.567	-70.07	0	3	0	38.63
2013-11-13	04:39:27	-12.0224	135.567	111.08	0	11	0	51.48
2013-11-13	04:40:27	-12.0224	135.567	93.55	0	256	0	4.84
2013-11-13	04:41:27	-12.0221	135.567	-69.68	0	40	0	44.71
2013-11-13	04:42:27	-12.0226	135.567	280.4	0	352	0	95.38
2013-11-13	04:43:28	-12.0224	135.567	90.43	0	334	0	54.84
2013-11-13	04:44:32	-12.0223	135.567	27.52	0	305	0	17.04
2013-11-13	04:45:32	-12.0224	135.567	62.98	0	29	0	14
2013-11-13	04:46:31	-12.0221	135.567	22.71	0	188	0	30.87
2013-11-13	04:47:36	-12.0223	135.567	24.71	0	288	0	17.21
2013-11-13	04:48:37	-12.0223	135.566	-96.52	0	41	0	39.87
2013-11-13	04:49:37	-12.0223	135.567	48.41	0	30	0	40.54
2013-11-13	04:50:36	-12.0219	135.567	-50.4	0	210	0	41.19
2013-11-13	04:51:39	-12.0222	135.567	-38.07	0	113	0	49.41
2013-11-13	04:52:39	-12.0224	135.567	117.23	0	348	0	45.16
2013-11-13	04:53:42	-12.0223	135.567	8.3	0	300	0	32.83
2013-11-13	04:54:47	-12.0223	135.567	35.85	0	299	0	8.43
2013-11-13	04:55:50	-12.0223	135.567	6.78	0	124	0	4.74
2013-11-13	04:56:54	-12.0223	135.567	69.89	0	331	0	15.1
2013-11-13	04:57:59	-12.0222	135.566	-72.3	0	321	0	48.33
2013-11-13	04:59:04	-12.0223	135.567	88.54	0	328	0	51.86
2013-11-13	05:00:04	-12.0223	135.567	93.76	0	186	0	7.15
2013-11-13	05:01:05	-12.0223	135.567	-11.26	0	247	0	34.8
2013-11-13	05:02:05	-12.0224	135.567	113.12	0	1	0	34
2013-11-13	05:03:09	-12.0223	135.567	81.86	108	329	0	8.53
2013-11-13	05:04:08	-12.0223	135.567	39.13	0	224	0	14.22
2013-11-13	05:05:12	-12.0224	135.567	70.48	432	233	0	11.64
2013-11-13	05:06:17	-12.0223	135.567	54.68	0	358	0	9.92
2013-11-13	05:07:20	-12.0223	135.567	110.56	0	218	0	19.91
2013-11-13	05:08:25	-12.0224	135.567	49.63	0	284	0	34.88
2013-11-13	05:09:29	-12.0224	135.567	62.31	0	269	0	6.69
2013-11-13	05:10:33	-12.0223	135.567	72.35	0	252	0	18.32
2013-11-13	05:11:37	-12.0223	135.567	57.77	0	275	0	11.61
2013-11-13	05:12:41	-12.0223	135.567	28.02	0	254	0	8.28
2013-11-13	05:13:45	-12.0223	135.567	136.81	0	232	0	40.16
2013-11-13	05:14:49	-12.0224	135.567	22.4	0	350	0	46.91
2013-11-13	05:15:53	-12.0223	135.567	63.32	0	24	0	21.78
2013-11-13	05:16:59	-12.0224	135.567	66.15	756	39	0	9.41
2013-11-13	05:18:02	-12.0222	135.567	162.16	0	288	0	44.7
2013-11-13	05:19:05	-12.0223	135.567	187.82	0	287	0	15.93
2013-11-13	05:20:09	-12.0222	135.567	96.67	0	9	0	38.46
2013-11-13	05:21:21	-12.0226	135.567	-19.2	2484	304	0	48.96
2013-11-13	05:22:39	-12.0222	135.567	168.32	972	0	0	56.94
2013-11-13	05:23:50	-12.0233	135.568	-53.17	0	281	0	132.49
2013-11-13	05:24:54	-12.0223	135.567	112.49	0	146	0	147.82
2013-11-13	05:26:00	-12.0219	135.566	62.15	2160	131	0	104.6
2013-11-13	05:27:06	-12.0223	135.567	172.63	0	328	0	115.19
2013-11-13	05:28:10	-12.0224	135.567	119.01	0	40	0	21.54
2013-11-13	05:29:16	-12.0223	135.567	174.87	0	134	0	35.63
2013-11-13	05:30:40	-12.0222	135.567	16.54	0	10	0	39.87
2013-11-13	05:31:43	-12.0223	135.567	18.39	360	358	0	4.43
2013-11-13	05:32:46	-12.0223	135.567	54.69	0	29	0	8.88
2013-11-13	05:33:49	-12.0223	135.567	40.78	0	326	0	6.41
2013-11-13	05:34:50	-12.0223	135.567	98.81	0	133	0	27.09
2013-11-13	05:35:50	-12.0224	135.567	51.07	3348	261	0	40.07
2013-11-13	05:36:50	-12.0223	135.567	80.81	0	212	0	28.02
2013-11-13	05:37:53	-12.0223	135.567	32.29	2340	217	0	19.93
2013-11-13	05:38:56	-12.0224	135.567	64.75	720	216	0	9.06
2013-11-13	05:39:59	-12.0223	135.567	27.21	3132	204	0	19.26
2013-11-13	05:41:18	-12.0224	135.567	28.44	0	230	0	16.56
2013-11-13	05:42:22	-12.0219	135.567	130.23	3708	146	0	56.11
2013-11-13	05:43:25	-12.0224	135.567	133.69	3960	319	0	53.18
2013-11-13	05:44:30	-12.022	135.567	103.71	2772	184	0	64.03
2013-11-13	05:45:36	-12.022	135.567	115.48	4608	134	0	1.11
2013-11-13	05:46:41	-12.0224	135.567	83.19	0	248	0	53.19
2013-11-13	05:47:43	-12.0225	135.567	26.25	0	78	0	27.52
2013-11-13	05:48:46	-12.0225	135.567	17.97	2376	14	0	6.26
2013-11-13	05:50:27	-12.0226	135.567	89.57	20088	341	0	53.85
2013-11-13	05:51:55	-12.0223	135.567	18.79	0	237	0	43.43
2013-11-13	05:53:26	-12.0223	135.567	55.66	5328	73	0	8.07
2013-11-13	05:54:37	-12.0223	135.567	99.57	0	234	0	16.68
2013-11-13	05:55:51	-12.0221	135.566	29.55	0	237	0	37.12
2013-11-13	05:56:59	-12.0214	135.566	-3.47	0	196	0	92.24
2013-11-13	05:58:03	-12.0225	135.567	-3.68	0	219	0	146.65
2013-11-13	05:59:06	-12.0221	135.567	37.21	1008	174	0	67.35
2013-11-13	06:00:09	-12.0225	135.567	23.92	0	142	0	51.43
2013-11-13	06:01:12	-12.0224	135.567	35.43	0	159	0	12.95
2013-11-13	06:02:25	-12.0224	135.567	29.53	0	199	0	20.39
2013-11-13	06:03:26	-12.0226	135.567	57.01	0	262	0	42.21
2013-11-13	06:04:30	-12.0223	135.567	29.74	3312	320	0	54.59
2013-11-13	06:05:35	-12.0224	135.567	22.43	2340	163	0	8.06
2013-11-13	06:06:40	-12.0222	135.567	58.82	0	291	0	25.68
2013-11-13	06:07:53	-12.0224	135.567	2.96	4176	195	0	29.13
2013-11-13	06:09:17	-12.0224	135.567	38.16	3888	51	0	21.69
2013-11-13	06:10:25	-12.0224	135.567	38.16	3888	51	0	0
2013-11-13	06:11:40	-12.0229	135.566	-66.88	0	103	0	63.92
2013-11-13	06:12:46	-12.0227	135.567	-40.34	0	177	0	25.54
2013-11-13	06:13:50	-12.0223	135.567	-52.21	5184	331	0	54.89
2013-11-13	06:14:55	-12.022	135.567	31.53	3060	73	0	29.8
2013-11-13	06:16:03	-12.0223	135.567	90.1	1548	207	0	43.81
2013-11-13	06:17:10	-12.0224	135.567	45.18	6768	40	0	36.08
2013-11-13	06:18:16	-12.0224	135.567	60.98	0	240	0	17.31
2013-11-13	06:19:22	-12.0216	135.567	187.45	0	251	0	103.32
2013-11-13	06:20:35	-12.0214	135.567	281.3	0	246	0	31.68
2013-11-13	06:21:45	-12.0223	135.567	84.27	0	227	0	115.96
2013-11-13	06:22:51	-12.0212	135.568	316.46	0	217	0	136.56
2013-11-13	06:24:18	-12.0218	135.567	196.44	0	3	0	76.56
2013-11-13	06:25:29	-12.0212	135.568	272.66	0	257	0	89.64
2013-11-13	06:26:40	-12.022	135.567	99.3	0	64	0	112.4
2013-11-13	06:27:52	-12.0221	135.567	124.19	0	213	0	33.73
2013-11-13	06:29:04	-12.0225	135.567	52.65	0	277	0	46.65
2013-11-13	06:30:09	-12.0227	135.567	-15.65	0	61	0	21.86
2013-11-13	06:31:27	-12.0228	135.567	-130.69	11304	59	0	30.61
2013-11-13	06:32:46	-12.0227	135.567	-42.05	864	48	0	24.37
2013-11-13	06:34:06	-12.0225	135.567	-3.14	0	244	0	14.6
2013-11-13	06:35:10	-12.0231	135.566	-150.8	0	92	0	71.95
2013-11-13	06:36:15	-12.0238	135.566	-299.58	0	237	0	100.76
2013-11-13	06:37:15	-12.0239	135.566	-328.03	0	46	0	9.12
2013-11-13	06:38:19	-12.0232	135.566	-194.95	396	26	0	94.64	1
2013-11-13	06:39:24	-12.0238	135.566	-311.9	0	231	0	100.46	1
2013-11-13	06:40:29	-12.0237	135.566	-289.84	0	106	0	20.2
2013-11-13	06:41:35	-12.0238	135.566	-336.2	0	347	0	20.37
2013-11-13	06:42:44	-12.0236	135.565	-185.16	19116	245	0	45.95	1
2013-11-13	06:44:02	-12.0232	135.566	-157.17	5400	241	0	91.98	1
2013-11-13	06:45:09	-12.023	135.566	-115.6	0	202	0	32.42	1
2013-11-13	06:46:13	-12.0228	135.566	-65.48	0	164	0	29.33
2013-11-13	06:47:19	-12.0222	135.567	44.8	0	154	0	75.89
2013-11-13	06:48:22	-12.0226	135.567	-17.36	0	301	0	41.4
2013-11-13	06:49:25	-12.0228	135.566	-96.05	0	224	0	40.76
2013-11-13	06:50:31	-12.0228	135.566	-81.44	0	117	0	4.08
2013-11-13	06:51:37	-12.0226	135.567	-36.15	0	115	0	26.59
2013-11-13	06:52:44	-12.0226	135.567	-18.29	0	127	0	10.91
2013-11-13	06:53:50	-12.0225	135.567	-18.72	0	143	0	8.28
2013-11-13	06:55:05	-12.0223	135.567	-13.59	0	149	0	32.07
2013-11-13	06:56:11	-12.0228	135.566	-96.64	0	199	0	61.53
2013-11-13	06:57:18	-12.0228	135.566	-111.56	0	107	0	17.5
2013-11-13	06:58:43	-12.023	135.566	-117.41	0	168	0	14.49
2013-11-13	06:59:53	-12.0229	135.566	-122.78	0	229	0	10.84
2013-11-13	07:01:01	-12.0229	135.566	-119.98	0	275	0	14.22
2013-11-13	07:02:10	-12.0228	135.566	-114.95	0	166	0	22.36
2013-11-13	07:05:43	-12.0228	135.566	-112.01	5580	250	0	4.02
2013-11-13	07:10:10	-12.0228	135.567	-111.35	864	140	0	27.02
2013-11-13	07:14:58	-12.0229	135.566	-161.94	0	37	0	45.01
2013-11-13	07:18:39	-12.0228	135.566	-131.67	0	272	0	16.01
2013-11-13	07:20:06	-12.0228	135.566	-41.65	0	230	0	21.59
2013-11-13	07:22:41	-12.0229	135.566	-128.9	0	154	0	41.51
2013-11-13	07:23:50	-12.0228	135.566	-87.63	0	331	0	15.13
2013-11-13	07:24:55	-12.0224	135.567	7.48	0	66	0	91.49
2013-11-13	07:26:00	-12.0223	135.567	120.66	1044	161	0	27.43
2013-11-13	07:27:06	-12.022	135.567	188.15	0	104	0	71.1
2013-11-13	07:28:13	-12.022	135.568	160.69	0	93	0	18.41
2013-11-13	07:29:18	-12.0224	135.567	-5.09	0	265	0	116.65
2013-11-13	07:30:26	-12.0224	135.567	-5.09	0	265	0	0
2013-11-13	07:32:01	-12.0223	135.567	32.18	0	28	0	21.53
2013-11-13	07:33:08	-12.0222	135.567	27.67	144	280	0	4.11
2013-11-13	07:34:07	-12.022	135.567	-3.91	2088	348	0	23.52
2013-11-13	07:35:09	-12.0224	135.567	68.83	0	0	0	47.76
2013-11-13	07:36:21	-12.0212	135.567	-152.01	0	42	0	157.56
2013-11-13	07:37:24	-12.0222	135.567	14.97	72	99	0	137.99
2013-11-13	07:38:36	-12.0221	135.567	26.28	0	305	0	8.9
2013-11-13	07:39:43	-12.0234	135.567	95.63	0	4	0	138.59
2013-11-13	07:40:51	-12.0225	135.567	26.29	7488	165	0	95.66	1
2013-11-13	07:42:25	-12.0223	135.567	85.6	0	86	0	46.02	1
2013-11-13	07:44:16	-12.0224	135.567	95.99	3924	296	0	11.04
2013-11-13	07:46:03	-12.0223	135.567	55.74	0	157	0	22.96
2013-11-13	07:47:07	-12.0223	135.567	25.9	648	245	0	20.14
2013-11-13	07:48:11	-12.0226	135.567	93.53	1764	4	0	38.4
2013-11-13	07:49:13	-12.0223	135.567	31.86	0	15	0	33.18
2013-11-13	07:50:16	-12.0224	135.567	76.13	1836	355	0	9.44
2013-11-13	07:51:18	-12.0224	135.567	62.73	0	3	0	6.71
2013-11-13	07:52:20	-12.0223	135.567	-7.1	0	208	0	15.41
2013-11-13	07:53:24	-12.0223	135.567	19.3	10944	163	0	7.48
2013-11-13	07:54:28	-12.0232	135.567	52.7	3636	264	0	99.07	1
2013-11-13	07:55:27	-12.0238	135.566	36.69	2196	178	0	81.29	1
2013-11-13	07:56:26	-12.0246	135.566	86.97	9684	175	0	87.24	1
2013-11-13	07:57:27	-12.0244	135.566	57.31	9468	274	0	19.64	1
2013-11-13	07:58:29	-12.0252	135.566	68.37	5652	216	0	118.21	1
2013-11-13	07:59:33	-12.0254	135.565	72.69	2412	189	0	36.14	1
2013-11-13	08:00:38	-12.0259	135.565	61.13	2700	189	0	57.29	1
2013-11-13	08:01:39	-12.0266	135.565	122.63	0	16	0	77.91	1
2013-11-13	08:02:42	-12.0265	135.565	29.44	3276	142	0	19.55
2013-11-13	08:03:44	-12.0259	135.566	55.39	0	49	0	67.8
2013-11-13	08:04:50	-12.0254	135.566	51.21	4248	28	0	73.77	1
2013-11-13	08:05:56	-12.0248	135.566	58.81	4536	21	0	65.83	1
2013-11-13	08:06:59	-12.0243	135.567	56.98	7344	345	0	64.49	1
2013-11-13	08:08:02	-12.0237	135.566	33.34	0	65	0	68.22	1
2013-11-13	08:09:04	-12.0235	135.567	-8.72	0	23	0	73.17
2013-11-13	08:10:08	-12.0231	135.567	60.68	3204	2	0	53.47	1
2013-11-13	08:11:12	-12.0226	135.567	56.93	4932	346	0	53.54	1
2013-11-13	08:12:16	-12.0223	135.567	57.22	0	305	0	64.41	1
2013-11-13	08:13:21	-12.0224	135.567	82.6	504	269	0	20.59
2013-11-13	08:14:27	-12.0224	135.567	81.41	396	93	0	17.11
2013-11-13	08:15:32	-12.0225	135.567	115.28	3708	344	0	35.43
2013-11-13	08:16:35	-12.0222	135.566	-1.04	1944	311	0	50.74
2013-11-13	08:17:45	-12.0222	135.567	36.52	432	196	0	18.86
2013-11-13	08:18:48	-12.0225	135.567	49.01	864	153	0	34.4
2013-11-13	08:20:00	-12.0223	135.567	64.23	2088	344	0	27.37
2013-11-13	08:21:11	-12.0223	135.567	25.16	0	272	0	20.01
2013-11-13	08:22:23	-12.0225	135.567	129.16	0	65	0	58.16
2013-11-13	08:23:48	-12.0224	135.567	81.96	3528	121	0	25.06
2013-11-13	08:24:58	-12.0224	135.567	48.23	0	157	0	20.04
2013-11-13	08:26:05	-12.0223	135.567	20.48	0	17	0	16.14
2013-11-13	08:27:12	-12.0223	135.567	38.54	0	239	0	20.82
2013-11-13	08:28:17	-12.0223	135.567	46.94	180	306	0	15.18
2013-11-13	08:29:59	-12.0223	135.567	47.28	432	87	0	9.9
2013-11-13	08:31:17	-12.0223	135.567	8.66	0	249	0	25.22
2013-11-13	08:32:22	-12.0223	135.567	22.31	0	289	0	18.3
2013-11-13	08:33:27	-12.0223	135.567	68.5	0	270	0	18.39
2013-11-13	08:34:32	-12.0223	135.567	48.9	0	329	0	1.76
2013-11-13	08:35:37	-12.0224	135.567	63.93	0	108	0	13.77
2013-11-13	08:36:42	-12.0223	135.566	135.37	0	86	0	42.82
2013-11-13	08:37:44	-12.0223	135.567	72.82	0	186	0	35.87
2013-11-13	08:38:47	-12.0224	135.567	47.64	0	75	0	1.72
2013-11-13	08:39:50	-12.0223	135.567	46.9	4176	224	0	6.78
2013-11-13	08:40:54	-12.0224	135.567	58.47	432	61	0	12.09
2013-11-13	08:41:59	-12.0223	135.567	45.36	288	264	0	15.32
2013-11-13	08:43:00	-12.0222	135.567	23.21	0	136	0	29.17
2013-11-13	08:44:05	-12.0223	135.567	26.35	1656	71	0	22.49	1
2013-11-13	08:45:08	-12.0223	135.567	16.78	1872	211	0	6.65	1
2013-11-13	08:46:12	-12.0223	135.567	47.48	1836	266	0	7.23
2013-11-13	08:47:17	-12.0222	135.567	-3.82	1116	157	0	22.68
2013-11-13	08:48:22	-12.0223	135.567	62.06	792	47	0	27.27
2013-11-13	08:49:24	-12.0222	135.567	6.34	0	342	0	8.97
2013-11-13	08:50:25	-12.0221	135.568	-147.23	0	0	0	88.64
2013-11-13	08:51:28	-12.0223	135.567	50.77	972	334	0	96.8
2013-11-13	08:52:35	-12.0224	135.567	47.68	1908	103	0	8.73
2013-11-13	08:53:39	-12.0224	135.567	29.58	72	325	0	10.91
2013-11-13	08:54:45	-12.0224	135.567	41.43	3960	262	0	12.8
2013-11-13	08:55:47	-12.0224	135.567	30.59	2340	184	0	7.58
2013-11-13	08:57:56	-12.0224	135.567	30.59	2340	184	0	0
2013-11-13	09:00:05	-12.0223	135.567	39.55	1584	224	0	14.11
2013-11-13	09:02:18	-12.0224	135.567	14.66	0	73	0	14.19
2013-11-13	09:15:39	-12.0224	135.567	14.66	0	73	0	0
2013-11-13	09:16:48	-12.0223	135.567	65.31	108	277	0	33.06
2013-11-13	09:17:52	-12.0223	135.567	30.51	324	44	0	29.91
2013-11-13	09:18:56	-12.0224	135.567	71.55	0	4	0	7.33
2013-11-13	09:20:01	-12.0223	135.567	94.82	1404	181	0	7.41
2013-11-13	09:21:05	-12.0224	135.567	24	1476	48	0	11.84
2013-11-13	09:22:07	-12.0223	135.567	37.7	0	90	0	9.2
2013-11-13	09:23:07	-12.0224	135.567	20.86	504	196	0	20.26
2013-11-13	09:24:12	-12.0225	135.567	80.65	180	118	0	21.16
2013-11-13	09:25:17	-12.0224	135.567	91.32	360	355	0	8.17
2013-11-13	09:26:20	-12.0225	135.567	97.56	72	195	0	8.48
2013-11-13	09:27:20	-12.0225	135.567	-51.62	1944	49	0	17.89
2013-11-13	09:28:22	-12.0225	135.567	53.54	0	50	0	8.36
2013-11-13	09:29:23	-12.0226	135.567	57.26	0	121	0	28.71
2013-11-13	09:30:27	-12.0224	135.567	24.27	144	51	0	24.01
2013-11-13	09:31:32	-12.0224	135.567	49.5	288	240	0	5.25
2013-11-13	09:32:33	-12.0224	135.567	340.6	0	86	0	23.21
2013-11-13	09:33:38	-12.0224	135.567	43.18	432	66	0	18.38
2013-11-13	09:34:43	-12.0225	135.567	20.94	504	47	0	9.53
2013-11-13	09:35:47	-12.0224	135.567	69.36	756	40	0	22.75
2013-11-13	09:36:49	-12.0224	135.567	76.85	0	26	0	13.27
2013-11-13	09:37:53	-12.0224	135.567	36.21	1692	327	0	5.79
2013-11-13	09:38:54	-12.0225	135.567	53.06	0	44	0	11.73
2013-11-13	09:39:59	-12.0225	135.567	89.25	468	128	0	5.27
2013-11-13	09:41:01	-12.0223	135.567	27.15	0	27	0	15.71
2013-11-13	09:42:02	-12.0223	135.567	38.99	0	41	0	12.39
2013-11-13	09:43:06	-12.0224	135.567	48.68	540	45	0	26.7
2013-11-13	09:44:11	-12.0224	135.567	97.44	684	7	0	11.81
2013-11-13	09:45:16	-12.0224	135.567	28.08	972	8	0	4.01
2013-11-13	09:46:38	-12.0224	135.567	47.07	612	15	0	10.4
2013-11-13	09:47:45	-12.0223	135.567	56.96	252	46	0	20.63
2013-11-13	09:48:46	-12.0224	135.567	75.83	0	6	0	18.27
2013-11-13	09:49:50	-12.0224	135.567	64.68	0	62	0	4.9
2013-11-13	09:50:53	-12.0224	135.567	37.24	0	286	0	5.33
2013-11-13	09:51:57	-12.0223	135.567	9.41	2160	35	0	14.58
2013-11-13	09:53:01	-12.0222	135.567	23.37	792	110	0	6.54
2013-11-13	09:54:05	-12.0224	135.567	57.56	5112	228	0	23.66
2013-11-13	09:55:10	-12.0223	135.567	17.8	504	147	0	11.02
2013-11-13	09:56:17	-12.0224	135.567	77.18	1404	43	0	11.25
2013-11-13	09:57:22	-12.0224	135.567	72.74	324	242	0	3.42
2013-11-13	09:58:27	-12.0225	135.567	109.27	0	92	0	9.14
2013-11-13	09:59:32	-12.0224	135.567	91.15	0	321	0	5.16
2013-11-13	10:00:33	-12.022	135.567	277.56	0	192	0	78.25
2013-11-13	10:01:34	-12.0225	135.567	104.73	0	4	0	83.7
2013-11-13	10:02:36	-12.0223	135.567	50.49	0	356	0	24.1
2013-11-13	10:03:38	-12.0225	135.567	112.59	0	36	0	16.67
2013-11-13	10:04:43	-12.0223	135.567	71.59	504	21	0	18.76
2013-11-13	10:05:47	-12.0225	135.567	35.09	1044	355	0	31.98
2013-11-13	10:06:49	-12.0224	135.567	-7.89	0	233	0	15.04
2013-11-13	10:07:54	-12.0224	135.567	32	144	277	0	5.83
2013-11-13	10:09:02	-12.0224	135.567	39.88	1260	108	0	9.27
2013-11-13	10:10:08	-12.0225	135.566	-40.84	2016	215	0	30.43
2013-11-13	10:11:13	-12.0224	135.567	71.44	2628	58	0	42.45
2013-11-13	10:12:15	-12.0222	135.567	200.16	0	60	0	40.48
2013-11-13	10:13:21	-12.0224	135.567	68.88	0	141	0	48.77
2013-11-13	10:14:25	-12.0225	135.567	41.83	612	355	0	11.13
2013-11-13	10:15:29	-12.0224	135.567	17.74	504	0	0	6.65
2013-11-13	10:16:33	-12.0224	135.567	56.5	684	309	0	18.59
2013-11-13	10:17:40	-12.0223	135.567	88.47	0	0	0	21.51
2013-11-13	10:18:45	-12.0224	135.567	58.51	0	357	0	4.63
2013-11-13	10:19:52	-12.0227	135.567	165.83	0	209	0	40.61
2013-11-13	10:20:59	-12.0223	135.567	105.38	21564	43	0	44.97
2013-11-13	10:22:01	-12.0226	135.567	88.2	0	21	0	32.93
2013-11-13	10:23:07	-12.0225	135.567	49.24	0	352	0	10.69
2013-11-13	10:24:11	-12.0224	135.567	49.66	0	121	0	11.46
2013-11-13	10:25:12	-12.0224	135.567	38.73	4788	331	0	7.19
2013-11-13	10:26:16	-12.0224	135.567	61.93	144	168	0	4.78
2013-11-13	10:27:21	-12.0224	135.567	54.64	6084	241	0	8.33
2013-11-13	10:28:27	-12.0224	135.567	98.21	0	205	0	35.92
2013-11-13	10:29:32	-12.0224	135.567	44.31	648	215	0	15.21
2013-11-13	10:30:38	-12.0225	135.567	57.59	2448	10	0	15.33
2013-11-13	10:31:41	-12.0224	135.567	47.76	612	297	0	6.69
2013-11-13	10:32:46	-12.0224	135.567	55.54	252	65	0	6.22
2013-11-13	10:33:51	-12.0224	135.567	65.76	1656	73	0	9.6
2013-11-13	10:34:56	-12.0224	135.567	67.13	1152	8	0	18.28
2013-11-13	10:36:00	-12.0224	135.567	45.07	0	354	0	11.04
2013-11-13	10:37:03	-12.0224	135.567	4.65	0	184	0	8.48
2013-11-13	10:38:07	-12.0224	135.567	35.26	0	8	0	7.48
2013-11-13	10:39:12	-12.0223	135.567	58.82	1512	212	0	10.35
2013-11-13	10:40:17	-12.0226	135.567	44.56	0	62	0	24.77
2013-11-13	10:41:21	-12.0224	135.567	53.18	216	328	0	16.87
2013-11-13	10:42:24	-12.0224	135.567	64.53	1152	319	0	1.67
2013-11-13	10:43:29	-12.0225	135.567	70.67	1332	332	0	12.5
2013-11-13	10:44:33	-12.0225	135.567	66.38	0	73	0	11.91
2013-11-13	10:45:38	-12.0225	135.567	46.61	1080	213	0	12.54
2013-11-13	10:46:41	-12.0225	135.567	56.49	2736	206	0	9.25
2013-11-13	10:47:45	-12.0224	135.567	55.73	468	342	0	8.5
2013-11-13	10:48:53	-12.0226	135.567	51.03	1728	11	0	27.18
2013-11-13	10:49:58	-12.0222	135.567	13.86	1656	279	0	45.01
2013-11-13	10:51:05	-12.0223	135.567	70.74	0	236	0	8.95
2013-11-13	10:52:10	-12.0224	135.567	35.53	468	59	0	23.8
2013-11-13	10:53:14	-12.0225	135.567	55.92	504	67	0	22.68
2013-11-13	10:54:19	-12.0223	135.567	60.06	1188	80	0	26.02
2013-11-13	10:55:24	-12.0224	135.567	85.22	1728	41	0	21.23
2013-11-13	10:56:28	-12.0225	135.567	69.66	144	348	0	9.28
2013-11-13	10:57:33	-12.0225	135.567	29.94	648	6	0	6.84
2013-11-13	10:58:41	-12.0225	135.567	60.57	0	50	0	4.45
2013-11-13	10:59:45	-12.0225	135.567	51.71	792	153	0	19.09
2013-11-13	11:00:55	-12.0225	135.566	48.16	0	207	0	11.77
2013-11-13	11:02:00	-12.0227	135.567	103.11	684	238	0	36.6
2013-11-13	11:03:06	-12.0225	135.567	94.74	0	6	0	18.97
2013-11-13	11:04:13	-12.0228	135.567	245.79	0	355	0	29.77
2013-11-13	11:05:17	-12.0225	135.567	71.24	1440	3	0	32.07
2013-11-13	11:06:22	-12.0225	135.567	48.47	2340	286	0	18.97
2013-11-13	11:07:29	-12.0223	135.567	64.52	1908	351	0	17.2
2013-11-13	11:08:32	-12.0224	135.567	93.57	396	68	0	25.9
2013-11-13	11:09:36	-12.0224	135.567	86.96	540	318	0	13.49
2013-11-13	11:10:43	-12.0224	135.567	8.47	0	332	0	6.55
2013-11-13	11:11:51	-12.0224	135.567	78.59	468	353	0	3.35
2013-11-13	11:13:06	-12.0225	135.567	102.41	864	136	0	15.56
2013-11-13	11:14:10	-12.0224	135.567	70.05	288	344	0	7.22
2013-11-13	11:15:16	-12.0224	135.567	118.17	0	15	0	13.64
2013-11-13	11:16:22	-12.0225	135.567	80.25	6048	329	0	6.78
2013-11-13	11:17:30	-12.0224	135.567	31	0	199	0	15.36
2013-11-13	11:18:39	-12.0224	135.567	3.08	0	338	0	4.36
2013-11-13	11:19:49	-12.0225	135.567	10.27	72	59	0	16.01
2013-11-13	11:20:54	-12.0226	135.567	13.13	2340	160	0	24.8
2013-11-13	11:22:03	-12.0225	135.567	8.5	0	336	0	10.48
2013-11-13	11:23:08	-12.0225	135.567	-21.23	0	339	0	8.87
2013-11-13	11:24:17	-12.0224	135.567	-50.6	864	301	0	26.97
2013-11-13	11:25:54	-12.0224	135.567	-77.66	360	194	0	16.37
2013-11-13	11:27:17	-12.0225	135.567	-83.58	432	38	0	4.22
2013-11-13	11:28:39	-12.0224	135.567	-158.23	144	216	0	12.06
2013-11-13	11:29:47	-12.0224	135.567	26.35	0	244	0	6.41
2013-11-13	11:32:01	-12.0223	135.567	110.3	0	334	0	7.41
2013-11-13	11:33:53	-12.0225	135.567	111.97	1440	229	0	17.76
2013-11-13	11:35:01	-12.0224	135.567	109.56	0	230	0	14.31
2013-11-13	11:36:06	-12.0224	135.567	73.67	756	81	0	9.9
2013-11-13	11:37:11	-12.0223	135.567	9.3	0	97	0	8.1
2013-11-13	11:38:17	-12.0224	135.567	45.84	0	115	0	21.14
2013-11-13	11:39:22	-12.0224	135.567	105.5	216	302	0	17.85
2013-11-13	11:40:32	-12.0225	135.567	111.65	0	216	0	18.05
2013-11-13	11:41:39	-12.0225	135.567	102.54	3816	260	0	11.09
2013-11-13	11:42:48	-12.0224	135.567	13.48	900	167	0	21.19
2013-11-13	11:43:54	-12.0223	135.567	-71.79	0	26	0	14.31
2013-11-13	11:44:55	-12.0225	135.567	118.45	0	261	0	29.33
2013-11-13	11:46:29	-12.0222	135.567	34.81	504	48	0	39.29
2013-11-13	11:50:00	-12.0222	135.567	34.81	504	48	0	0
2013-11-13	11:52:19	-12.0222	135.567	62.17	0	0	0	18.04
2013-11-13	11:55:26	-12.0222	135.567	62.17	0	0	0	0
2013-11-13	11:56:40	-12.0222	135.567	20.26	2268	229	0	5.06
2013-11-13	11:57:57	-12.0221	135.567	37.02	0	187	0	20.53
2013-11-13	11:59:16	-12.0221	135.567	63.18	0	13	0	10.62
2013-11-13	12:00:20	-12.0224	135.567	63.01	3492	82	0	31.53
2013-11-13	12:01:26	-12.0225	135.567	48.61	720	95	0	14.77
2013-11-13	12:02:32	-12.0224	135.567	65.04	4176	333	0	14
2013-11-13	12:03:37	-12.0225	135.567	66.39	0	130	0	8.88
2013-11-13	12:09:24	-12.0225	135.567	66.39	0	130	0	0
2013-11-13	12:10:28	-12.0224	135.567	31.74	648	327	0	13.64
2013-11-13	12:11:33	-12.0224	135.567	42.29	540	174	0	2.25
2013-11-13	12:12:38	-12.0227	135.567	68.01	2232	333	0	25.3
2013-11-13	12:13:47	-12.0223	135.567	152.23	0	346	0	48.22
2013-11-13	12:14:51	-12.0227	135.567	13.65	864	330	0	49.13
2013-11-13	12:15:58	-12.0226	135.567	-35.93	4464	238	0	36.51
2013-11-13	12:16:59	-12.021	135.566	332.92	0	219	0	191.27
2013-11-13	12:18:08	-12.0223	135.567	75.13	1620	156	0	173.88
2013-11-13	12:19:16	-12.0224	135.567	27.16	1080	251	0	14.49
2013-11-13	12:20:28	-12.0224	135.567	25.8	648	148	0	6
2013-11-13	12:21:33	-12.024	135.568	53.98	7596	337	0	205.43
2013-11-13	12:22:42	-12.0225	135.567	41.9	4356	332	0	193.47
2013-11-13	12:23:48	-12.0223	135.567	67.65	5112	316	0	34.82
2013-11-13	12:25:01	-12.023	135.567	-20.63	396	83	0	103.09
2013-11-13	12:26:10	-12.0223	135.567	76.49	0	306	0	87.02
2013-11-13	12:27:15	-12.0223	135.567	14.33	2304	13	0	4.95
2013-11-13	12:28:21	-12.0223	135.567	16.8	324	52	0	12.54
2013-11-13	12:29:29	-12.0223	135.567	94.9	612	130	0	17.06
2013-11-13	12:31:06	-12.0221	135.567	69.53	7632	142	0	30.95
2013-11-13	12:33:49	-12.0224	135.567	60.68	15372	144	0	29.44
2013-11-13	12:40:20	-12.0224	135.567	60.68	15372	144	0	0
2013-11-13	12:46:11	-12.0224	135.567	49.36	1080	129	0	11.85
2013-11-13	12:47:14	-12.0223	135.567	65.22	2016	131	0	11.3
2013-11-13	12:48:19	-12.0224	135.567	56.58	1548	100	0	14.88
2013-11-13	12:49:26	-12.0224	135.567	62.43	1656	342	0	2.58
2013-11-13	12:50:34	-12.022	135.566	-20.79	0	33	0	65.92
2013-11-13	12:51:45	-12.0232	135.568	-41.32	25560	316	0	196.09
2013-11-13	12:54:51	-12.0227	135.567	-10.04	6552	313	0	76.1
2013-11-13	12:57:26	-12.0223	135.567	54.65	360	4	0	62.35
2013-11-13	12:58:32	-12.0223	135.567	50.33	0	180	0	4.9
2013-11-13	12:59:38	-12.0224	135.567	58.15	2232	315	0	7
2013-11-13	13:00:42	-12.0225	135.567	76.62	720	310	0	16.17
2013-11-13	13:01:45	-12.0224	135.567	43.88	612	131	0	10.82
2013-11-13	13:02:50	-12.0224	135.567	61.35	1512	128	0	3.89
2013-11-13	13:03:54	-12.0227	135.567	-8.29	0	319	0	42.23
2013-11-13	13:04:59	-12.0226	135.567	48.78	108	78	0	14.12
2013-11-13	13:06:03	-12.0225	135.567	61.39	1728	344	0	5.02
2013-11-13	13:07:11	-12.0224	135.567	25.72	0	111	0	18.53
2013-11-13	13:08:16	-12.0225	135.567	61.04	6624	126	0	2.41
2013-11-13	13:09:20	-12.0224	135.567	59.99	936	288	0	13.04
2013-11-13	13:10:21	-12.0228	135.567	95.38	0	317	0	69.51
2013-11-13	13:17:18	-12.0228	135.567	95.38	0	317	0	0
2013-11-13	13:18:20	-12.0223	135.567	68.45	0	105	0	89.18
2013-11-13	13:19:22	-12.0224	135.567	69.2	3204	109	0	28.05
2013-11-13	13:20:28	-12.0225	135.567	84.3	108	29	0	21.05
2013-11-13	13:21:30	-12.0225	135.567	52.65	2268	301	0	10.05
2013-11-13	13:22:31	-12.0225	135.567	51.69	0	119	0	17.69
2013-11-13	13:23:35	-12.0225	135.567	86.01	3204	84	0	6.62
2013-11-13	13:24:42	-12.0224	135.567	52.06	0	342	0	25.47
2013-11-13	13:25:51	-12.0224	135.567	52.06	0	342	0	0
2013-11-13	13:27:01	-12.0225	135.567	72.58	3780	121	0	31.04
2013-11-13	13:28:22	-12.0224	135.567	58.75	11448	299	0	30.08
2013-11-13	13:29:27	-12.0224	135.567	94.42	5652	118	0	3.22
2013-11-13	13:30:58	-12.0224	135.567	75.99	216	87	0	11.65
2013-11-13	13:32:09	-12.0224	135.567	73.47	108	255	0	3.42
2013-11-13	13:33:10	-12.0224	135.567	81.82	108	275	0	1.64
2013-11-13	13:34:10	-12.0223	135.567	58.54	72	313	0	10
2013-11-13	13:35:12	-12.0224	135.567	53.69	252	290	0	7.49
2013-11-13	13:36:13	-12.0224	135.567	52.54	0	294	0	2.19
2013-11-13	13:37:13	-12.0225	135.567	184.42	180	139	0	20.42
2013-11-13	13:38:14	-12.0224	135.567	7.89	0	260	0	24.93
2013-11-13	13:39:14	-12.0225	135.567	-24.47	180	257	0	2.67
2013-11-13	13:40:15	-12.0224	135.567	59.23	0	226	0	9.7
2013-11-13	13:41:27	-12.0223	135.567	50.52	0	202	0	4.02
2013-11-13	13:42:28	-12.0224	135.567	-26.81	0	43	0	8.87
2013-11-13	13:43:33	-12.0224	135.567	68.22	216	99	0	6.76
2013-11-13	13:44:38	-12.0224	135.567	62.69	1476	247	0	13.89
2013-11-13	13:45:44	-12.0224	135.567	45.28	576	68	0	3.81
2013-11-13	13:46:48	-12.0224	135.567	46.6	72	194	0	3.46
2013-11-13	13:47:53	-12.0224	135.567	-30.58	252	89	0	7.07
2013-11-13	13:48:58	-12.0225	135.567	44.69	252	79	0	8.83
2013-11-13	13:50:03	-12.0224	135.567	68.09	0	152	0	6.83
2013-11-13	13:51:09	-12.0224	135.567	57.11	324	340	0	3.27
2013-11-13	13:52:15	-12.0225	135.567	109.72	936	301	0	18.05
2013-11-13	13:53:20	-12.0224	135.567	94.89	288	256	0	14.21
2013-11-13	13:54:25	-12.0224	135.567	73.81	144	14	0	4.12
2013-11-13	13:55:30	-12.0224	135.567	105.1	432	89	0	21.06
2013-11-13	13:56:36	-12.0224	135.567	74.54	1944	97	0	6.12
2013-11-13	13:57:41	-12.0224	135.567	91.11	36	155	0	3.63
2013-11-13	13:58:45	-12.0223	135.567	68.22	252	270	0	13.65
2013-11-13	13:59:51	-12.0224	135.567	87.41	180	42	0	4.89
2013-11-13	14:00:55	-12.0223	135.567	11.03	1008	16	0	12.76
2013-11-13	14:01:59	-12.0224	135.567	37.38	144	255	0	10.3
2013-11-13	14:03:03	-12.0224	135.567	62.74	252	327	0	5.08
2013-11-13	14:04:11	-12.0223	135.567	60.21	144	285	0	8.54
2013-11-13	14:05:15	-12.0224	135.567	48.81	144	119	0	4.88
2013-11-13	14:06:20	-12.0225	135.567	41.92	108	159	0	11.02
2013-11-13	14:07:24	-12.0225	135.567	80.88	0	195	0	13.56
2013-11-13	14:08:28	-12.0224	135.567	56.22	648	160	0	17.86
2013-11-13	14:09:31	-12.0224	135.567	43.48	0	251	0	1.22
2013-11-13	14:10:33	-12.0223	135.566	-52.57	0	94	0	64.62
2013-11-13	14:11:34	-12.0224	135.567	74.44	0	293	0	67.87
2013-11-13	14:12:39	-12.0224	135.567	63.83	1548	43	0	1.22
2013-11-13	14:13:42	-12.0224	135.567	71.38	1476	48	0	6.08
2013-11-13	14:14:45	-12.0224	135.567	79.07	0	214	0	9.55
2013-11-13	14:15:50	-12.0223	135.567	48.73	180	348	0	6.48
2013-11-13	14:16:58	-12.0224	135.567	78.14	216	307	0	11.3
2013-11-13	14:18:02	-12.0224	135.567	74.59	396	327	0	11.14
2013-11-13	14:19:06	-12.0224	135.567	72.72	180	184	0	14.52
2013-11-13	14:20:10	-12.0224	135.567	50.8	1008	83	0	8.27
2013-11-13	14:21:23	-12.0224	135.568	211.01	0	100	0	152.65
2013-11-13	14:22:27	-12.0225	135.567	63.74	324	135	0	139.36
2013-11-13	14:23:33	-12.0224	135.567	61.19	1044	8	0	9.73
2013-11-13	14:24:36	-12.0224	135.567	80.19	36	234	0	5.49
2013-11-13	14:25:40	-12.0224	135.567	54.08	72	10	0	4.43
2013-11-13	14:26:44	-12.0224	135.567	57.44	108	343	0	6.64
2013-11-13	14:27:48	-12.0223	135.567	36.03	612	36	0	9.49
2013-11-13	14:28:52	-12.0224	135.567	48.58	1872	287	0	10.57
2013-11-13	14:30:00	-12.0224	135.567	62.17	1404	65	0	18.61
2013-11-13	14:31:04	-12.0224	135.567	51.5	252	161	0	16.66
2013-11-13	14:32:10	-12.0224	135.567	39.53	3168	241	0	14.8
2013-11-13	14:33:14	-12.0224	135.567	45.6	360	311	0	12.52
2013-11-13	14:34:19	-12.0224	135.567	52.74	1404	283	0	13.7
2013-11-13	14:35:22	-12.0223	135.567	66.45	2016	181	0	15.04
2013-11-13	14:36:26	-12.0224	135.567	70.08	1080	297	0	8.52
2013-11-13	14:37:29	-12.0224	135.567	67.47	2376	221	0	14.1
2013-11-13	14:38:33	-12.0224	135.567	59.21	468	1	0	9.9
2013-11-13	14:39:38	-12.0224	135.568	130.96	1008	60	0	99.67
2013-11-13	14:40:43	-12.0224	135.567	60.52	0	71	0	77.98
2013-11-13	14:41:46	-12.0225	135.567	56.4	180	216	0	17.22
2013-11-13	14:42:50	-12.0224	135.567	61.69	864	125	0	2.41
2013-11-13	14:46:16	-12.0224	135.567	61.69	864	125	0	0
2013-11-13	14:47:21	-12.0223	135.567	61.47	2772	335	0	15.22
2013-11-13	14:48:26	-12.0225	135.567	9.17	864	216	0	22.7
2013-11-13	14:49:29	-12.0224	135.567	73.65	432	230	0	27.43
2013-11-13	14:50:34	-12.0223	135.567	105.21	0	351	0	21.6
2013-11-13	14:51:39	-12.0223	135.567	100.28	0	80	0	26.67
2013-11-13	14:52:43	-12.0224	135.567	59.15	1800	264	0	14.63
2013-11-13	14:53:48	-12.0224	135.567	51.27	1872	75	0	14.9
2013-11-13	14:54:59	-12.0225	135.567	34.4	1476	73	0	30.62
2013-11-13	14:56:00	-12.0223	135.568	118.47	0	75	0	117.08
2013-11-13	14:57:05	-12.0225	135.567	53.71	3348	78	0	107.34
2013-11-13	14:58:10	-12.0224	135.567	49.92	9648	74	0	9.07
2013-11-13	14:59:15	-12.0226	135.566	-2.81	5508	59	0	48.85
2013-11-13	15:00:24	-12.0221	135.567	26.15	14004	236	0	99.18
2013-11-13	15:01:31	-12.0224	135.567	44.66	6372	51	0	50.96
2013-11-13	15:02:41	-12.022	135.568	142.85	5292	79	0	157.38
2013-11-13	15:03:46	-12.0225	135.567	63.51	1620	299	0	166.13
2013-11-13	15:04:51	-12.0222	135.567	76.43	288	191	0	26.02
2013-11-13	15:05:56	-12.0226	135.566	8.1	0	121	0	83.76
2013-11-13	15:07:00	-12.0224	135.567	52.32	252	199	0	93.64
2013-11-13	15:08:04	-12.0225	135.567	26.68	540	212	0	17.45
2013-11-13	15:09:08	-12.0223	135.567	33.34	2268	218	0	23.53
2013-11-13	15:10:12	-12.0223	135.567	74.35	972	252	0	10.14
2013-11-13	15:11:17	-12.0224	135.567	61.3	468	165	0	32.89
2013-11-13	15:12:21	-12.0224	135.567	65.23	1296	285	0	6.03
2013-11-13	15:13:24	-12.0223	135.567	74.03	7668	273	0	43.05
2013-11-13	15:14:25	-12.0224	135.567	78.38	0	82	0	62.34
2013-11-13	15:15:26	-12.0217	135.568	227.99	0	70	0	173.76
2013-11-13	15:16:32	-12.0227	135.566	-14.56	0	248	0	247.57
2013-11-13	15:18:34	-12.0228	135.567	104.57	0	167	0	73.97
2013-11-13	15:20:03	-12.0224	135.567	79.09	0	2	0	49.06
2013-11-13	15:21:18	-12.0224	135.567	56.92	0	345	0	12.89
2013-11-13	15:22:37	-12.0225	135.567	44.68	3636	314	0	15.79
2013-11-13	15:23:48	-12.0225	135.567	76.39	0	339	0	16.73
2013-11-13	15:25:11	-12.0224	135.567	21.16	1692	271	0	7.84
2013-11-13	15:26:33	-12.0225	135.567	76.35	0	331	0	7
2013-11-13	15:27:43	-12.0224	135.567	91.62	0	326	0	9.06
2013-11-13	15:28:58	-12.0223	135.567	67.48	0	186	0	17.42
2013-11-13	15:30:27	-12.0236	135.567	134.35	9504	161	0	152.99
2013-11-13	15:32:00	-12.0226	135.567	67.11	0	346	0	111.48
2013-11-13	15:35:49	-12.0224	135.567	67.78	3312	33	0	23.96
2013-11-13	15:39:24	-12.0201	135.566	-27.02	4356	338	0	269.13
2013-11-13	15:42:50	-12.0223	135.567	72.5	0	71	0	255.35
2013-11-13	15:43:54	-12.0206	135.568	213.06	0	200	0	216.7
2013-11-13	15:44:58	-12.0222	135.567	63.19	2736	27	0	200.33
2013-11-13	15:46:05	-12.0221	135.567	51.84	828	275	0	25.96
2013-11-13	15:47:28	-12.0224	135.567	61.57	396	274	0	39.56
2013-11-13	15:49:05	-12.0223	135.567	66.21	0	7	0	9.33
2013-11-13	15:50:12	-12.0222	135.567	122.91	2628	176	0	18.06
2013-11-13	15:51:20	-12.0227	135.567	62.13	324	30	0	73.05
2013-11-13	15:52:38	-12.022	135.567	137.93	3744	151	0	89.72
2013-11-13	15:53:42	-12.0223	135.567	81.49	1188	322	0	40.2
2013-11-13	15:54:46	-12.0224	135.567	56.97	2592	173	0	4.23
2013-11-13	15:55:51	-12.0225	135.567	5.28	0	336	0	18.57
2013-11-13	15:57:00	-12.0224	135.567	76.4	1728	284	0	12.76
2013-11-13	15:58:04	-12.0224	135.567	79.06	2988	201	0	2.33
2013-11-13	15:59:08	-12.0223	135.567	40.78	2484	243	0	15.82
2013-11-13	16:00:12	-12.0221	135.567	-0.33	2052	357	0	23.47
2013-11-13	16:01:21	-12.0223	135.567	2.78	0	15	0	26.18
2013-11-13	16:02:29	-12.023	135.567	-5.11	9252	155	0	83.31
2013-11-13	16:03:32	-12.0224	135.567	48.34	1332	342	0	75.19
2013-11-13	16:04:44	-12.0224	135.567	47.34	17316	160	0	10.31
2013-11-13	16:05:50	-12.0229	135.567	49	0	166	0	55.56
2013-11-13	16:06:55	-12.0225	135.567	40.47	0	348	0	43.71
2013-11-13	16:07:58	-12.0222	135.567	109.05	1548	152	0	32.75
2013-11-13	16:09:02	-12.0225	135.567	64.5	0	308	0	34.06
2013-11-13	16:10:06	-12.0223	135.567	77.06	0	134	0	28.29
2013-11-13	16:49:11	-12.0223	135.567	77.06	0	134	0	0
2013-11-13	16:50:26	-12.0226	135.567	43.77	6768	118	0	37.9
2013-11-13	17:16:57	-12.0226	135.567	43.77	6768	118	0	0
2013-11-13	17:18:09	-12.0224	135.567	63.67	4536	76	0	34.62
2013-11-13	17:19:53	-12.0223	135.567	55.35	1008	284	0	3.37
2013-11-13	17:21:19	-12.0224	135.567	78.07	0	104	0	8.18
2013-11-13	17:22:23	-12.0224	135.567	72.34	540	103	0	8.41
2013-11-13	17:23:27	-12.0224	135.567	73.97	432	49	0	5.52
2013-11-13	17:24:34	-12.0224	135.567	74.17	252	252	0	6.81
2013-11-13	17:25:38	-12.0224	135.567	81.71	2880	52	0	25.02
2013-11-13	17:26:43	-12.0224	135.567	68.63	1692	72	0	6.73
2013-11-13	17:27:47	-12.0223	135.567	105.08	0	254	0	20.08
2013-11-13	17:28:51	-12.0224	135.567	235.98	0	48	0	16.02
2013-11-13	17:30:24	-12.0223	135.567	67.34	108	175	0	36.49
2013-11-13	17:31:24	-12.0223	135.567	72.63	252	275	0	6.34
2013-11-13	17:32:23	-12.0224	135.567	21.44	144	63	0	9.53
2013-11-13	17:33:28	-12.0222	135.567	44.75	432	7	0	14.5
2013-11-13	17:34:31	-12.0223	135.567	80.46	1872	134	0	10.27
2013-11-13	17:35:35	-12.0223	135.567	69.9	0	114	0	1.86
2013-11-13	17:36:40	-12.0224	135.567	83.04	540	111	0	7.41
2013-11-13	17:37:42	-12.0223	135.567	58.96	2556	148	0	5.89
2013-11-13	17:38:46	-12.0224	135.567	102.06	900	339	0	7.67
2013-11-13	17:39:50	-12.0224	135.567	80.88	684	23	0	4.22
2013-11-13	17:40:53	-12.0223	135.567	65.64	1404	41	0	7.24
2013-11-13	17:41:57	-12.0223	135.567	64.75	288	13	0	3.57
2013-11-13	17:43:00	-12.0224	135.567	88.19	1116	95	0	6.48
2013-11-13	17:44:02	-12.0223	135.567	56.82	504	153	0	15.08
2013-11-13	17:45:03	-12.0223	135.567	59.01	144	316	0	17.27
2013-11-13	17:46:08	-12.0224	135.567	75.62	576	36	0	9.72
2013-11-13	17:47:13	-12.0224	135.567	86.28	684	69	0	4.23
2013-11-13	17:48:17	-12.0224	135.567	37.25	3996	35	0	23.54
2013-11-13	17:49:20	-12.0223	135.567	70.36	0	196	0	16.66
2013-11-13	17:50:24	-12.0223	135.567	99.06	396	132	0	6.75
2013-11-13	17:51:28	-12.0223	135.567	80.73	324	105	0	0.56
2013-11-13	17:52:29	-12.0224	135.567	101.85	0	325	0	12.15
2013-11-13	17:53:32	-12.0224	135.567	56.73	144	7	0	10.02
2013-11-13	17:54:33	-12.0224	135.567	67.55	0	49	0	9.84
2013-11-13	17:55:36	-12.0223	135.567	65.57	0	45	0	11.43
2013-11-13	17:56:36	-12.0223	135.567	100.54	180	0	0	6.03
2013-11-13	17:57:41	-12.0223	135.567	40.9	36	24	0	7.38
2013-11-13	17:58:42	-12.0225	135.567	-45.25	0	52	0	20.75
2013-11-13	17:59:43	-12.0229	135.567	-337.54	0	253	0	44.71
2013-11-13	18:00:44	-12.0229	135.567	-352.36	0	158	0	18.05
2013-11-13	18:01:49	-12.0224	135.567	20.08	144	69	0	61.95
2013-11-13	18:02:54	-12.0224	135.567	95.27	360	0	0	11.09
2013-11-13	18:03:59	-12.0224	135.567	60.13	108	336	0	1.64
2013-11-13	18:05:00	-12.0232	135.567	-398	0	87	0	92.42
2013-11-13	18:06:00	-12.0233	135.567	-431.36	0	239	0	14.51
2013-11-13	18:07:03	-12.0224	135.567	60.28	1080	136	0	100.13
2013-11-13	18:08:06	-12.0223	135.567	73.84	1368	19	0	5.07
2013-11-13	18:09:09	-12.0223	135.567	52.88	180	192	0	5.03
2013-11-13	18:10:12	-12.0224	135.567	57.47	324	206	0	5.88
2013-11-13	18:11:14	-12.0224	135.567	68.45	1008	47	0	4.9
2013-11-13	18:12:17	-12.0224	135.567	55.73	2160	14	0	3.42
2013-11-13	18:13:20	-12.0223	135.567	64.39	792	216	0	7.52
2013-11-13	18:14:23	-12.0224	135.567	59.7	108	89	0	10.06
2013-11-13	18:15:25	-12.0224	135.567	58.41	684	274	0	1.86
2013-11-13	18:16:29	-12.0223	135.567	53.69	180	133	0	15.37
2013-11-13	18:17:32	-12.0224	135.567	49.84	72	46	0	12.46
2013-11-13	18:18:35	-12.0223	135.567	73.71	324	38	0	14.9
2013-11-13	18:19:38	-12.0223	135.567	71.07	108	350	0	4
2013-11-13	18:20:40	-12.0225	135.567	45.18	0	84	0	15.46
2013-11-13	18:21:43	-12.0223	135.567	67.28	252	38	0	15.54
2013-11-13	18:22:46	-12.0224	135.567	68.46	180	191	0	4.22
2013-11-13	18:23:46	-12.0226	135.567	-34.46	0	269	0	35.27
2013-11-13	18:24:48	-12.0223	135.567	53.49	360	173	0	39.23
2013-11-13	18:25:48	-12.0224	135.567	18.69	0	50	0	10.15
2013-11-13	18:26:51	-12.0223	135.567	66.53	144	104	0	9.27
2013-11-13	18:27:54	-12.0223	135.567	58.95	72	99	0	1.22
2013-11-13	18:28:57	-12.0224	135.567	52.19	0	211	0	8.88
[truncated: 733 more rows]

## Sheet: Ga_16
Date	Time	Latitude	Longitude	Altitude	Speed	Course	Type	Distance	Essential
[truncated: 1,162 more rows]

[truncated: 14 more sheets: Ga_19, Ga_23, Ga_25, Ga_26, Ga_27, Ga_29, Ga_30, Ga_32, Ga_36, Ga_39, Ga_40, Ga_48, Ga_50, Ga_52]
